# Supplementary material for: A Combination of Transcriptional and MicroRNA Regulation Improves the Stability of the Relative Concentrations of Target Genes
Source: PLoS Comput Biol. 2014 Feb 27;10(2):e1003490. doi: 10.1371/journal.pcbi.1003490 (PMC3937125; doi:10.1371/journal.pcbi.1003490)
Supplement: Table S1 — Functional enrichments for micFFLs obtained with Jaspar list. (XLS) [file pcbi.1003490.s001.xls]

## Sheet: Foglio1
Category	Term	Count	%	PValue	Genes	List Total	Pop Hits	Pop Total	Fold Enrichment	Bonferroni	Benjamini	FDR
GOTERM_BP_FAT	GO:0006357~regulation of transcription from RNA polymerase II promoter	390	7.55521	2.4784080570775126E-40	MEF2C, HOXD13, RORA, HOXD10, CTNNB1, CITED2, EPC1, APP, IKBKAP, MED12, MECP2, ZHX2, MED14, HNF4G, PROX1, MSX1, ZNF238, MED17, ST18, ZNF76, CRTC1, NFKBIA, T, HEXIM1, TCF4, ARHGEF10L, DMBX1, DNMT3A, ESRRA, TCF7, MAP2K1, KLF12, NTF3, KLF13, KLF10, KLF11, KLF16, USF2, HNF1B, HTATIP2, ELF2, ELF4, ZNF148, CREG1, FGF2, IHH, ZNF281, ATF7IP, AR, TLE1, FOSB, MYCN, JMY, MXD4, GTF2H1, INHBA, BRWD1, ZNF136, C…	4131	727	13528	1.75674	1.3477583014387514E-36	1.3477583014387514E-36	4.758246744842714E-37
GOTERM_BP_FAT	GO:0051254~positive regulation of RNA metabolic process	282	5.463	3.487987393003751E-38	MEF2C, CDX2, STAT5B, HOXD13, RORB, RORA, HOXD10, CTNNB1, CITED2, EPC1, APP, FOXF1, FOXF2, RARB, RARG, RAN, STRN3, MED12, MED14, PPARGC1A, TBR1, PROX1, PPARGC1B, MTF1, HES5, MED17, PIAS2, PIAS1, HOXA13, CRTC1, NFKBIA, NR1H2, PLAGL1, LIF, T, TCF21, AGRN, MAML3, TCF4, ARHGEF10L, NKX2-2, NKX2-3, PLAGL2, NR1H3, DVL3, BMP3, YEATS4, KLF6, KLF7, ESRRA, BMP2, IKZF2, MLL, NTF3, MAP2K1, IKZF1, KLF12, KLF13,…	4131	481	13528	1.91992	1.8967675443154398E-34	9.483837721577199E-35	6.696518199018047E-35
GOTERM_BP_FAT	GO:0045893~positive regulation of transcription, DNA-dependent	280	5.42425	4.775132119639449E-38	MEF2C, CDX2, STAT5B, HOXD13, RORB, RORA, HOXD10, CTNNB1, CITED2, EPC1, APP, FOXF1, FOXF2, RARB, RARG, RAN, STRN3, MED12, MED14, PPARGC1A, TBR1, PROX1, PPARGC1B, MTF1, HES5, MED17, PIAS2, PIAS1, HOXA13, CRTC1, NFKBIA, NR1H2, PLAGL1, LIF, T, TCF21, AGRN, MAML3, TCF4, ARHGEF10L, NKX2-2, NKX2-3, PLAGL2, NR1H3, DVL3, BMP3, YEATS4, KLF6, KLF7, ESRRA, BMP2, IKZF2, MLL, NTF3, IKZF1, KLF12, KLF13, MAML1, …	4131	477	13528	1.92229	2.5967168466599326E-34	8.655722822199776E-35	9.167681972136878E-35
GOTERM_BP_FAT	GO:0010628~positive regulation of gene expression	324	6.27664	8.16698491395356E-38	MEF2C, CDX2, GDF6, STAT5B, HOXD13, RORB, RORA, CITED4, HOXD10, CTNNB1, CITED2, EPC1, APP, BRPF1, FOXF1, FOXF2, RARB, CCNA2, RARG, RAN, STRN3, MED12, MED14, PPARGC1A, PROX1, TBR1, PPARGC1B, MAPK1, MTF1, HES5, MED17, MAPK9, PIAS2, PRDM1, PIAS1, HOXA13, CRTC1, NFKBIA, LIF, NR1H2, PLAGL1, T, TCF21, AGRN, MAML3, TCF4, DNMT3B, ARHGEF10L, NKX2-2, NKX2-3, PLAGL2, NR1H3, KLF5, DVL3, BMP3, YEATS4, KLF6, KL…	4131	581	13528	1.8262	4.441206396207946E-34	1.1103015990519864E-34	1.5679633251282522E-34
GOTERM_BP_FAT	GO:0045935~positive regulation of nucleobase, nucleoside, nucleotide and nucleic acid metabolic process	341	6.60597	2.2912272003902475E-37	MEF2C, CDX2, GDF6, STAT5B, HOXD13, RORB, RORA, CITED4, HOXD10, CTNNB1, CITED2, EPC1, APP, BRPF1, FOXF1, FOXF2, H2AFX, RARB, CCNA2, RARG, RAN, STRN3, MED12, MED14, PPARGC1A, PROX1, TBR1, PPARGC1B, MAPK1, MTF1, HES5, MED17, PDGFRA, PIAS2, PIAS1, HOXA13, CRTC1, NFKBIA, LIF, NR1H2, PLAGL1, T, TCF21, TNKS, AGRN, MAML3, TCF4, ARHGEF10L, NKX2-2, NKX2-3, PLAGL2, NR1H3, KLF5, DVL3, BMP3, YEATS4, KLF6, KLF…	4131	624	13528	1.78957	1.2459693515722166E-33	2.491938703144433E-34	4.398881910030448E-34
GOTERM_BP_FAT	GO:0045941~positive regulation of transcription	315	6.10229	6.243143585644287E-37	MEF2C, CDX2, GDF6, STAT5B, HOXD13, RORB, RORA, CITED4, HOXD10, CTNNB1, CITED2, EPC1, APP, BRPF1, FOXF1, FOXF2, RARB, CCNA2, RARG, RAN, STRN3, MED12, MED14, PPARGC1A, PROX1, TBR1, PPARGC1B, MAPK1, MTF1, HES5, MED17, PIAS2, PIAS1, HOXA13, CRTC1, NFKBIA, LIF, NR1H2, PLAGL1, T, TCF21, AGRN, MAML3, TCF4, ARHGEF10L, NKX2-2, NKX2-3, PLAGL2, NR1H3, KLF5, DVL3, BMP3, YEATS4, KLF6, KLF7, BMP2, ESRRA, IKZF2…	4131	564	13528	1.82898	3.3950214818733634E-33	5.658369136455606E-34	1.1986088230768098E-33
GOTERM_BP_FAT	GO:0045449~regulation of transcription	1066	20.6509	7.192375744446115E-37	MEF2C, MEF2A, RORC, RORB, RORA, EPC1, EPC2, APP, ZNF777, MED28, FOXF1, FOXF2, YEATS2, ZNF396, ZNF395, TBPL1, CCAR1, IKBKAP, L3MBTL4, RREB1, ZNF507, TAF4B, MED12, MECP2, EOMES, ZNF503, MED14, PROX1, MAPK1, ASCC2, ASCC3, MED17, ZNF384, CRTC3, CRTC2, ZNF516, CRTC1, ZNF131, NFKBIA, MYBL1, ZNF514, MYBL2, ZNF513, ARX, T, CASZ1, ASXL2, ZNF527, YEATS4, ESRRA, ZNF529, NTF3, ASXL1, ESRRG, ZNF521, SFMBT1, U…	4131	2601	13528	1.34213	3.911213929829797E-33	5.587448471185425E-34	1.380850032986561E-33
GOTERM_BP_FAT	GO:0051173~positive regulation of nitrogen compound metabolic process	348	6.74157	8.606338646404283E-37	MEF2C, CDX2, GDF6, STAT5B, EDN1, HOXD13, RORB, RORA, CITED4, HOXD10, CTNNB1, CITED2, EPC1, BRPF1, APP, FOXF1, FOXF2, H2AFX, RARB, DDAH1, CCNA2, RARG, RAN, STRN3, MED12, MED14, PPARGC1A, PROX1, TBR1, PPARGC1B, MAPK1, MTF1, HES5, MED17, PDGFRA, PIAS2, PIAS1, HOXA13, CRTC1, NFKBIA, LIF, NR1H2, PLAGL1, T, TCF21, TNKS, AGRN, MAML3, TCF4, ARHGEF10L, NKX2-2, NKX2-3, PLAGL2, NR1H3, KLF5, DVL3, BMP3, YEAT…	4131	644	13528	1.76959	4.680126955914649E-33	5.850158694893311E-34	1.652313981643358E-33
GOTERM_MF_FAT	GO:0030528~transcription regulator activity	682	13.2119	1.0061197411461814E-36	MEF2C, MEF2A, SLC2A4RG, RORC, HOXD13, RORB, RORA, MXI1, CITED4, HOXD10, CITED2, CTNNB1, EPC1, BRPF1, FLI1, FOXF1, FOXF2, ZNF396, TBPL1, IKBKAP, PHOX2B, L3MBTL4, RREB1, RCOR2, TAF4B, ZHX1, ZHX2, EOMES, MECP2, MED12, MED14, HNF4G, PROX1, ZNF236, MSX1, ZNF238, MED17, ZNF384, TGIF2, VGLL3, ST18, CRTC1, ZNF131, MYEF2, MYBL1, MYBL2, ARX, T, HEXIM1, TCF4, DNMT3B, DMBX1, YEATS4, TCF7, ESRRA, KLF12, KLF13…	3976	1512	12983	1.47286	1.8784255567199207E-33	1.8784255567199207E-33	1.715941372699764E-33
GOTERM_BP_FAT	GO:0010557~positive regulation of macromolecule biosynthetic process	350	6.78032	7.411549144532147E-36	MEF2C, CDX2, GDF6, STAT5B, HOXD13, RORB, RORA, CITED4, HOXD10, CTNNB1, CITED2, EPC1, BRPF1, APP, FOXF1, FOXF2, RARB, CCNA2, RARG, RAN, STRN3, MED12, MED14, PPARGC1A, PROX1, TBR1, PPARGC1B, BOLL, MAPK1, MTF1, HES5, MED17, PDGFRA, PIAS2, PIAS1, HOXA13, CRTC1, NFKBIA, LIF, NR1H2, PLAGL1, T, TCF21, TNKS, AGRN, MAML3, TCF4, ARHGEF10L, NKX2-2, NKX2-3, PLAGL2, NR1H3, KLF5, DVL3, BMP3, YEATS4, KLF6, KLF7…	4131	654	13528	1.75254	4.0304004247965814E-32	4.478222694218423E-33	1.422928701773057E-32
GOTERM_BP_FAT	GO:0031328~positive regulation of cellular biosynthetic process	362	7.01279	1.3998493132140384E-35	MEF2C, CDX2, GDF6, STAT5B, EDN1, HOXD13, RORB, RORA, CITED4, HOXD10, CTNNB1, CITED2, EPC1, BRPF1, APP, FOXF1, FOXF2, RARB, DDAH1, CCNA2, RARG, RAN, STRN3, MED12, MED14, PPARGC1A, PROX1, TBR1, PPARGC1B, BOLL, MAPK1, MTF1, HES5, MED17, PDGFRA, PIAS2, PIAS1, HOXA13, CRTC1, NFKBIA, LIF, NR1H2, PLAGL1, T, TCF21, TNKS, AGRN, MAML3, TCF4, ARHGEF10L, NKX2-2, NKX2-3, PLAGL2, NR1H3, KLF5, DVL3, BMP3, YEATS…	4131	685	13528	1.7306	7.61238056525794E-32	7.61238056525794E-33	2.687543085913511E-32
GOTERM_BP_FAT	GO:0009891~positive regulation of biosynthetic process	365	7.0709	3.923553476906023E-35	MEF2C, CDX2, GDF6, STAT5B, EDN1, HOXD13, RORB, RORA, CITED4, HOXD10, CTNNB1, CITED2, EPC1, BRPF1, APP, FOXF1, FOXF2, RARB, DDAH1, CCNA2, RARG, RAN, STRN3, MED12, MED14, PPARGC1A, PROX1, TBR1, PPARGC1B, BOLL, MAPK1, MTF1, HES5, MED17, PDGFRA, PIAS2, PIAS1, HOXA13, CRTC1, NFKBIA, LIF, NR1H2, PLAGL1, T, TCF21, TNKS, AGRN, MAML3, TCF4, ARHGEF10L, NKX2-2, NKX2-3, PLAGL2, NR1H3, KLF5, DVL3, BMP3, YEATS…	4131	695	13528	1.71983	2.1336283807414953E-31	1.9396621643104503E-32	7.532752932428235E-32
GOTERM_BP_FAT	GO:0010604~positive regulation of macromolecule metabolic process	423	8.1945	1.0823356289491695E-32	DLC1, MEF2C, HOXD13, RORB, RORA, CITED4, HOXD10, CTNNB1, CITED2, EPC1, BRPF1, APP, FOXF1, FOXF2, CCNA2, CUL1, ADAM9, MED12, MED14, PROX1, MAPK1, MED17, MAPK9, CRTC1, NFKBIA, SCRIB, T, PEMT, TNKS, TCF4, DNMT3B, ARHGEF10L, DVL3, YEATS4, ESRRA, MAP2K1, KLF12, NTF3, KLF13, MAP2K3, TGFBR1, ESRRG, KLF15, USF2, TNK2, HNF1B, ELF4, CCNE1, ZNF148, SERTAD3, FGF2, GHR, SERTAD2, IHH, ATF7IP, AR, ZNF287, IL6R,…	4131	857	13528	1.61636	5.885741150225584E-29	4.904784291854653E-30	2.0779548261102225E-29
GOTERM_BP_FAT	GO:0045944~positive regulation of transcription from RNA polymerase II promoter	218	4.22317	9.11518981514209E-30	MEF2C, STAT5B, HOXD13, RORA, HOXD10, CTNNB1, CITED2, EPC1, APP, RARB, RARG, STRN3, MED12, MED14, PPARGC1A, TBR1, PPARGC1B, HES5, MTF1, MED17, HOXA13, CRTC1, NFKBIA, NR1H2, PLAGL1, LIF, T, AGRN, MAML3, ARHGEF10L, NKX2-2, PLAGL2, NR1H3, NKX2-3, KLF6, BMP3, ESRRA, BMP2, IKZF2, MLL, KLF12, IKZF1, NTF3, KLF13, MAML1, SMAD5, CREBBP, SMAD4, SMAD3, SMAD1, USF2, DLX2, NOTCH1, RNF4, ETS1, ENG, KLF4, BMP6, …	4131	371	13528	1.92425	4.9568402214742683E-26	3.812954016518668E-27	1.7500073138749822E-26
GOTERM_BP_FAT	GO:0007242~intracellular signaling cascade	559	10.8291	3.6716478806965323E-28	PLEKHM1, ITSN1, BTK, CTNNB1, DIRAS1, MAP3K5, MAP3K4, DIRAS2, CTGF, MAP3K9, PIK3CA, TLK1, GNG2, TLK2, GNG3, DDAH1, CCNA2, MAP2K7, MAP2K6, ADAM9, IKBKAP, MAGI3, MAGI2, ROCK1, ROCK2, RREB1, PIK3CD, MED12, DCDC2, MED14, COLEC12, PCLO, MARK1, MARK2, SPAG9, MAPK1, MED17, MAPK9, ROR2, MAPK7, ARL8B, UNC13C, EIF2AK3, UNC13A, DCBLD2, RALGPS2, PLCXD3, RALGPS1, GNAI2, GNAI1, ERBB3, DUSP10, NFKBIA, ARF6, ARF5…	4131	1256	13528	1.45747	1.9966421175227744E-24	1.426172941087696E-25	7.049124346833306E-25
GOTERM_MF_FAT	GO:0003700~transcription factor activity	452	8.7563	5.4652788197110376E-27	MEF2C, MEF2A, SLC2A4RG, HOXD13, RORC, RORB, RORA, HOXD10, CTNNB1, CITED2, FLI1, FOXF1, FOXF2, ZNF396, PHOX2B, L3MBTL4, RCOR2, TAF4B, ZHX1, ZHX2, EOMES, HNF4G, PROX1, ZNF236, MSX1, ZNF238, TGIF2, ST18, ZNF131, MYEF2, MYBL2, ARX, T, TCF4, DMBX1, YEATS4, ESRRA, KLF12, KLF10, KLF11, ESRRG, KLF16, KLF15, GAS7, USF2, SHOX2, ZNF217, TRPS1, ZNF219, RERE, BACH1, HLF, HNF1B, LZTS1, ELF2, BACH2, ELF4, ZNFX1…	3976	975	12983	1.51378	1.0203675556400508E-23	5.101837778200254E-24	9.321055592645745E-24
GOTERM_CC_FAT	GO:0045202~synapse	196	3.79698	7.201191146266695E-27	ALS2, SYT1, CADM1, SYT5, SYT2, UTRN, SYT3, SYT9, STRN, SYT6, L1CAM, GRIN3A, SYT7, ITSN1, ZNRF1, CTNNB1, ZNRF2, SYP, APP, GRIN2B, GRIN2D, GRID1, MAGI2, PTPRF, MPDZ, EFNB1, GRIN2A, TANC1, BSN, MYLK2, MYH9, SSPN, PCLO, DOC2A, PIAS3, NPTN, UNC13C, UNC13A, CDK5R1, ERBB4, ERBB3, ADRBK1, CACNB4, RIMS2, SYPL2, RIMS1, SCRIB, RIMS4, RIMS3, SLC32A1, SYPL1, PVRL1, DMD, AGRN, GAD1, DENND1A, HOMER1, HOMER2, CA…	3612	355	12782	1.95379	5.559319564917888E-24	5.559319564917888E-24	1.1002108527996738E-23
GOTERM_BP_FAT	GO:0006350~transcription	845	16.3696	3.468510095646249E-25	MEF2C, MEF2A, RORC, RORB, RORA, EPC1, EPC2, ZNF777, MED28, FOXF1, FOXF2, ZNF396, ZNF395, TBPL1, CCAR1, IKBKAP, RREB1, ZNF507, TAF4B, MECP2, MED12, EOMES, MED14, ZNF503, PROX1, ASCC2, ASCC3, MED17, ZNF384, CRTC3, CRTC2, ZNF516, CRTC1, ZNF131, AHCTF1, MYBL1, MYBL2, ZNF514, ZNF513, ARX, T, CASZ1, ZNF527, ASXL2, YEATS4, ESRRA, ZNF529, ASXL1, ESRRG, ZNF521, USF2, PARP1, RERE, BACH1, ZNF536, BACH2, ELF…	4131	2101	13528	1.31707	1.8861757900124302E-21	1.2574505266749535E-22	6.659124119990177E-22
GOTERM_CC_FAT	GO:0043005~neuron projection	187	3.62263	5.4076156457330205E-25	ALS2, SYT1, ADCY2, KIAA1598, SLC6A1, CADM1, GABRB3, SNCB, SYT5, GRIK2, SNCA, UTRN, STRN, L1CAM, GRIN3A, IQGAP1, CTNNB1, KLHL1, TGFB2, NRCAM, ZFP91, ATP2B2, APP, GOT1, GRIN2B, TIAM2, ANK3, PVALB, ROBO1, AQP11, ATXN10, ROBO2, NEGR1, SAMD4A, SLC12A6, KCND2, OPA1, MYO6, PTPRF, KIF5B, MPDZ, KIF5A, STRN3, GRIN2A, MYLK2, ACTN2, BASP1, MARK4, NCAM1, NCAM2, MAPK1, NDEL1, PIAS3, BACE1, RELN, SLC38A1, NRSN1…	3612	342	12782	1.93494	4.1746792785058917E-22	2.0873396392529458E-22	8.261851824734838E-22
GOTERM_BP_FAT	GO:0030182~neuron differentiation	235	4.5525	2.2790540925112335E-24	ALS2, TUBB2B, STRN, L1CAM, RORB, GRIN3A, RORA, PRKG1, HOXD10, ATP2B2, ZFP91, BDNF, APP, HTRA2, ATXN10, PTPRM, EFNB3, MDGA1, EFNB1, EMX2, NKX2-8, PTPRR, LIFR, TBR1, HES5, EFNA5, CDK5R1, ERBB3, EPHB3, EPHB1, OTP, EPHB2, ARX, LIF, ALCAM, MACF1, PVRL1, LHX2, DMD, RAC1, BAI1, LHX4, LHX6, AGRN, OLFM3, LHX8, NKX2-2, GNAT1, KLF7, MAP2K1, NTF3, TGFBR1, SMAD4, CELSR3, EN1, CELSR2, GAS1, EN2, GAS7, EPHA2, P…	4131	438	13528	1.757	1.2393496155076088E-20	7.745935096922555E-22	4.375511000315024E-21
GOTERM_BP_FAT	GO:0048812~neuron projection morphogenesis	137	2.65401	4.3199977976949674E-24	ALS2, PLXNA3, WNT3A, L1CAM, CNP, CXCL12, NR2E1, NRCAM, APP, BDNF, ANK3, ROBO1, UNC5A, ROBO2, UNC5C, DSCAM, EGFR, PTPRM, EFNB3, EFNB1, BAIAP2, NKX2-8, LIFR, TBR1, NUMBL, SLITRK2, SLITRK1, NCAM2, SLITRK4, SLITRK3, NDEL1, RELN, EFNA5, SLITRK6, SLITRK5, DST, KALRN, CDK5R1, ERBB3, DRD2, DSCAML1, EPHB3, EPHB1, EPHB2, ARX, ALCAM, HOXA1, PTK2, MACF1, PVRL1, LHX2, DMD, RAC1, NUMB, BAI1, B3GNT1, LHX4, B3GN…	4131	213	13528	2.1063	2.3492148023865233E-20	1.3818910602273666E-21	8.293878564471957E-21
GOTERM_BP_FAT	GO:0000902~cell morphogenesis	200	3.87447	5.134057432804516E-24	ALS2, NOG, L1CAM, CTNNB1, CUL3, ATP2B2, BDNF, APP, FOXF1, PTPRM, EFNB3, EFNB1, VANGL2, NKX2-8, EOMES, LIFR, MYH9, PCM1, TBR1, PROX1, MARK2, EFNA5, LAMC1, ADD1, CDK5R1, ERBB3, TFCP2L1, EPHB3, SCRIB, EPHB1, EPHB2, ARX, ALCAM, PVRL1, MACF1, LHX2, DMD, BAI1, RAC1, LHX4, COL18A1, BMP2, KLF7, KIF3A, MAP2K1, NTF3, CELSR3, CELSR2, HGF, GAS1, GAS7, PTPN11, SFRP5, EPHA4, SEMA6A, LAMA1, EPHA7, NOTCH1, DLX5,…	4131	356	13528	1.83975	2.7919004319590957E-20	1.551055795532831E-21	9.856775601465698E-21
GOTERM_CC_FAT	GO:0044459~plasma membrane part	819	15.8659	5.447574967288828E-24	SCN3A, SGMS2, OSMR, RCE1, GRIN3A, ITSN1, AMOTL1, AMOTL2, APP, DIRAS1, DIRAS2, GRIN2B, GRIN2D, CDH24, LRRC7, MYH1, SCN2B, MYH2, GRIN2A, LIFR, BSN, MYH9, JUP, NPC1, DOC2A, F3, BACE1, ZNF384, RYR1, ROR2, PMP22, UNC13C, UNC13A, DCBLD2, SCN1A, CACNB1, CACNB2, CACNB3, BCL2L1, CACNB4, SCRIB, ALCAM, SLC29A1, DUSP15, RAC1, GAS1, CAMK2N1, BFAR, LASP1, NLGN4X, PKP4, RGS6, CDC42BPA, RGS7, GK, RGS9, CDC42BPB,…	3612	2203	12782	1.31559	4.205527874746975E-21	1.4018426249156583E-21	8.322902390333285E-21
GOTERM_BP_FAT	GO:0006468~protein amino acid phosphorylation	324	6.27664	1.4140292967137087E-23	GDF6, PRKG1, PRKX, BTK, CTTNBP2, MAP3K5, APP, MAP3K4, PSKH1, CLK3, CLK2, MAP3K9, GAB1, MAP3K8, PIK3CA, TLK1, GNG3, TLK2, MAP2K7, MAP2K6, ADAM9, IKBKAP, TYRO3, DBNL, PAN3, BCR, ROCK1, ROCK2, PIK3CD, PIM1, WNK1, MYLK2, WNK3, SCYL3, PIM2, MARK3, MARK4, MARK1, MARK2, MAPK1, SPAG9, MAPK6, BAZ1B, MAPK4, EIF2S1, PDGFRA, ROR2, CAMK1, PDGFRB, NEK9, MAPK9, MAPK7, EIF2AK3, NEK6, NEK7, CDK5R1, GNAI2, ERBB4, …	4131	667	13528	1.59073	7.689491315529149E-20	4.0471006923837625E-21	2.714766956549564E-20
GOTERM_BP_FAT	GO:0051252~regulation of RNA metabolic process	738	14.2968	1.916683703098253E-23	MEF2C, MEF2A, SLC2A4RG, RORC, SYNCRIP, HOXD13, RORB, RORA, HOXD10, CITED2, CTNNB1, EPC1, APP, ZNF777, FLI1, FOXF1, FOXF2, YEATS2, ZNF396, ZNF395, TBPL1, IKBKAP, ZNF641, PHOX2B, L3MBTL4, RREB1, TAF4B, ZHX1, ZHX2, EOMES, MECP2, MED12, MED14, HNF4G, PROX1, ZNF236, MSX1, ZNF238, MED17, TGIF2, ST18, ZNF76, CRTC1, ZNF131, NFKBIA, MYBL1, ZNF514, ZNF615, ARX, T, HEXIM1, PABPC1, TCF4, DNMT3B, ARHGEF10L, Z…	4131	1813	13528	1.33302	1.04229259774483E-19	5.2114629887241496E-21	3.679803237048269E-20
GOTERM_BP_FAT	GO:0000904~cell morphogenesis involved in differentiation	150	2.90585	2.1090687750681252E-23	ALS2, PLXNA3, NOG, WNT3A, L1CAM, CNP, CXCL12, NR2E1, TGFB2, CTNNB1, CUL3, NRCAM, ATP2B2, DAB2, APP, BDNF, ANK3, ROBO1, UNC5A, ROBO2, UNC5C, DSCAM, PTPRM, EFNB3, EFNB1, BAIAP2, NKX2-8, EOMES, MYH9, TBR1, PROX1, NUMBL, SLITRK2, SLITRK1, NCAM2, SLITRK4, SLITRK3, HIF1A, NDEL1, RELN, EFNA5, LAMC1, SLITRK6, SLITRK5, DST, KALRN, CDK5R1, DRD2, ERBB3, DSCAML1, EPHB3, SOX9, EPHB1, EPHB2, ARX, ALCAM, HOXA1,…	4131	244	13528	2.01317	1.1469115998820464E-19	5.461483808962126E-21	4.0491595421340484E-20
GOTERM_CC_FAT	GO:0030054~cell junction	251	4.86246	3.368702013299006E-23	DLC1, SYT1, VAPA, CADM1, SYT5, SYT2, UTRN, SYT3, SYT9, STRN, SYT6, GRIN3A, SYT7, AMOTL1, ZNRF1, ITSN1, AMOTL2, CTNNB1, ZNRF2, SYP, CTTNBP2, GRIN2B, GRIN2D, LRRC7, CDH24, GRID1, PTPRJ, PTPRK, MAGI3, MAGI2, PTPRM, MYH1, MAGI1, MPDZ, MYH2, TANC1, GRIN2A, BSN, SSPN, MYH9, PCLO, JUP, DOC2A, CGN, ZNF384, PMP22, UNC13C, ADD3, UNC13A, SCN1A, RIMS2, RIMS1, SCRIB, PXN, RIMS4, RIMS3, MACF1, PVRL1, DMD, BAI1…	3612	518	12782	1.71473	2.6006379542668323E-20	6.501594885667081E-21	5.1467631390414084E-20
GOTERM_BP_FAT	GO:0007409~axonogenesis	126	2.44091	4.6503646099703414E-23	ALS2, PLXNA3, WNT3A, L1CAM, CNP, CXCL12, NR2E1, NRCAM, BDNF, APP, ANK3, UNC5A, ROBO1, ROBO2, UNC5C, PTPRM, EFNB3, EFNB1, BAIAP2, NKX2-8, TBR1, NUMBL, SLITRK2, SLITRK1, NCAM2, SLITRK4, SLITRK3, NDEL1, RELN, EFNA5, SLITRK6, SLITRK5, DST, KALRN, CDK5R1, ERBB3, DRD2, DSCAML1, EPHB3, EPHB1, EPHB2, ARX, ALCAM, HOXA1, PTK2, PVRL1, MACF1, LHX2, RAC1, BAI1, NUMB, LHX4, B3GNT1, B3GNT2, RUNX3, PARD6B, KLF7,…	4131	193	13528	2.13792	2.5288682749018717E-19	1.1494855795008507E-20	8.928143291228452E-20
GOTERM_BP_FAT	GO:0043009~chordate embryonic development	187	3.62263	6.995135897423933E-23	ALS2, GNA13, DLC1, NOG, CDX2, WNT3A, LMO4, EDN1, ARNT2, TGFB3, HOXD1, HOXD10, ZIC2, CITED2, CUL3, WNT1, GATA2, DAB2, GRIN2B, GATA6, FOXF1, MLL2, TWIST1, SATB2, GABPA, VANGL2, EOMES, PTPRR, SIX2, DLL1, SIX4, CSDA, MYH9, PROX1, BCL2L11, JUNB, RIC8A, MIB1, MSX1, EP300, NDEL1, HIF1A, SIX1, PDGFRA, ROR2, PYGO2, PDGFRB, TFAP2A, PRDM1, COL1A1, ADD1, SMARCA4, ZFAND5, SYVN1, ELL, PTK7, TFEB, DSCAML1, BCL2…	4131	331	13528	1.85009	3.8039549010191344E-19	1.6538934352257108E-20	1.342982343791213E-19
GOTERM_BP_FAT	GO:0007167~enzyme linked receptor protein signaling pathway	191	3.70012	1.4385725231475087E-22	MTSS1, NOG, PDGFB, IL6ST, GRIK2, PDGFA, GDF6, FST, STAT5B, TGFB3, FSTL1, TGFB2, EIF4EBP1, TIAM1, CTGF, GAB1, PDGFC, FRS3, RAPGEF1, FRS2, INSR, ADAM9, EGFR, PTPRJ, SGPL1, PTPRK, RET, IRS2, SOCS2, PTPRF, EFNB3, PTPRG, BAIAP2, LIFR, SOCS7, SOCS5, IRS1, GRB10, PLCE1, MSX1, ARRB2, COL1A2, PDGFRA, ROR2, PDGFRB, EIF2AK3, FGFR2, ZFAND5, TWSG1, FGFR1, FGFR4, FGFR3, ERBB4, ERBB3, GRB2, BMPR2, EPHB3, GREM2,…	4131	342	13528	1.82888	7.822957380876153E-19	3.2595655753650636E-20	2.7618870128910023E-19
GOTERM_BP_FAT	GO:0006355~regulation of transcription, DNA-dependent	720	13.9481	1.6364121409396865E-22	MEF2C, MEF2A, SLC2A4RG, RORC, HOXD13, RORB, RORA, HOXD10, CITED2, CTNNB1, EPC1, APP, ZNF777, FLI1, FOXF1, FOXF2, YEATS2, ZNF396, ZNF395, TBPL1, IKBKAP, ZNF641, PHOX2B, L3MBTL4, RREB1, TAF4B, ZHX1, ZHX2, EOMES, MECP2, MED12, MED14, HNF4G, PROX1, ZNF236, MSX1, ZNF238, MED17, TGIF2, ST18, ZNF76, CRTC1, ZNF131, NFKBIA, MYBL1, ZNF514, ZNF615, ARX, T, HEXIM1, TCF4, DNMT3B, ARHGEF10L, ZNF527, DMBX1, DNM…	4131	1773	13528	1.32985	8.898809222430015E-19	3.5595236889720065E-20	3.141715392915961E-19
GOTERM_BP_FAT	GO:0009792~embryonic development ending in birth or egg hatching	187	3.62263	2.802676572736631E-22	ALS2, GNA13, DLC1, NOG, CDX2, WNT3A, LMO4, EDN1, ARNT2, TGFB3, HOXD1, HOXD10, ZIC2, CITED2, CUL3, WNT1, GATA2, DAB2, GRIN2B, GATA6, FOXF1, MLL2, TWIST1, SATB2, GABPA, VANGL2, EOMES, PTPRR, SIX2, DLL1, SIX4, CSDA, MYH9, PROX1, BCL2L11, JUNB, RIC8A, MIB1, MSX1, EP300, NDEL1, HIF1A, SIX1, PDGFRA, ROR2, PYGO2, PDGFRB, TFAP2A, PRDM1, COL1A1, ADD1, SMARCA4, ZFAND5, SYVN1, ELL, PTK7, TFEB, DSCAML1, BCL2…	4131	334	13528	1.83347	1.5240955202541799E-18	5.861905847131461E-20	5.380803472208018E-19
GOTERM_BP_FAT	GO:0048666~neuron development	189	3.66137	3.16187176517285E-22	ALS2, PLXNA3, SEPT2, WNT3A, STRN, RORB, CNP, L1CAM, GRIN3A, PRKG1, CXCL12, NR2E1, HOXD10, KLHL1, TGFB2, NRCAM, ZFP91, ATP2B2, APP, BDNF, HTRA2, ANK3, ROBO1, UNC5A, ATXN10, ROBO2, UNC5C, SS18L1, DSCAM, EGFR, RET, PTPRM, MYO6, EFNB3, EFNB1, BAIAP2, NKX2-8, LIFR, TBR1, NUMBL, SLITRK2, SLITRK1, NCAM2, SLITRK4, SLITRK3, NDEL1, RELN, EFNA5, SLITRK6, SLITRK5, DST, KALRN, FGFR1, DRD1, CDK5R1, SOX1, DRD2,…	4131	339	13528	1.82575	1.719425865900996E-18	6.368243947781467E-20	6.070415237426444E-19
GOTERM_BP_FAT	GO:0032989~cellular component morphogenesis	213	4.12631	3.715879595863989E-22	ALS2, NOG, L1CAM, CTNNB1, CUL3, ACTG1, BAK1, ATP2B2, BDNF, APP, FOXF1, TBPL1, OPA1, PTPRM, EFNB3, EFNB1, VANGL2, NKX2-8, EOMES, LIFR, MYH9, PCM1, TBR1, PROX1, MARK2, EFNA5, LAMC1, PMP22, ADD1, CDK5R1, ERBB3, TFCP2L1, EPHB3, EPHB1, SCRIB, EPHB2, ARX, ALCAM, PVRL1, MACF1, LHX2, DMD, RAC1, BAI1, LHX4, COL18A1, BMP2, KLF7, KIF3A, MAP2K1, NTF3, CELSR3, CELSR2, HGF, GAS1, GAS7, PTPN11, SFRP5, EPHA4, SE…	4131	397	13528	1.75698	2.020695324230837E-18	7.216769015110133E-20	7.134043944360171E-19
GOTERM_BP_FAT	GO:0031175~neuron projection development	153	2.96397	4.0875930901151016E-22	ALS2, PLXNA3, SEPT2, WNT3A, STRN, L1CAM, CNP, GRIN3A, PRKG1, CXCL12, NR2E1, KLHL1, NRCAM, APP, BDNF, ANK3, ROBO1, UNC5A, ATXN10, ROBO2, UNC5C, SS18L1, DSCAM, EGFR, PTPRM, MYO6, EFNB3, EFNB1, BAIAP2, NKX2-8, LIFR, TBR1, NUMBL, SLITRK2, SLITRK1, NCAM2, SLITRK4, SLITRK3, NDEL1, RELN, EFNA5, SLITRK6, SLITRK5, DST, KALRN, FGFR1, CDK5R1, DRD2, ERBB3, DSCAML1, EPHB3, EPHB1, EPHB2, ARX, ALCAM, HOXA1, PTK…	4131	256	13528	1.95718	2.222833122404592E-18	7.664941801395146E-20	7.847689350322935E-19
KEGG_PATHWAY	hsa05200:Pathways in cancer	185	3.58388	4.744016221442189E-22	PDGFB, PTGS2, PGF, PDGFA, WNT3A, STK36, ARNT2, STAT5B, FGF11, TGFB3, FGF13, FGF12, CTNNB1, TGFB2, WNT1, CUL2, WNT4, SLC2A1, RALB, RALA, PIK3CA, RARA, RARB, FAS, EGFR, RET, PLD1, WNT10B, BCR, PIK3CD, STK4, JUP, CCDC6, MAPK1, EP300, HIF1A, PIAS3, PDGFRA, MAPK9, PDGFRB, PIAS2, LAMC1, PIAS1, WNT5A, FGFR2, FGFR1, FGFR3, WNT5B, GRB2, NFKBIA, BCL2L1, ITGB1, RBX1, ARNT, PTK2, KRAS, ITGAV, RAC1, AXIN2, RU…	1594	328	5085	1.79929	8.823870171882471E-20	8.823870171882471E-20	5.8754203606282815E-19
GOTERM_BP_FAT	GO:0006928~cell motion	244	4.72685	6.850939864753468E-22	CTHRC1, LYPD3, PTGS2, L1CAM, MYLIP, PRKG1, CD2AP, ACTG1, CTTNBP2, BDNF, APP, GAB2, CTGF, TWIST1, SGPL1, PHOX2B, PTPRK, PTPRM, ROCK1, EFNB3, MDGA1, EFNB1, EMX2, DCDC2, SCYL3, MYH9, TBR1, CD34, PDGFRB, EFNA5, LAMC1, PALM, CDK5R1, ITGA11, ARF6, EPHB3, CAPZB, EPHB1, SCRIB, EPHB2, ARX, ALCAM, MACF1, PVRL1, LHX2, RAC1, LHX4, LHX6, NKX2-3, KLF7, MAP2K1, TAOK2, NTF3, TGFBR1, ARFIP2, GAS1, KDR, EPHA4, SEM…	4131	475	13528	1.68219	3.725541098452936E-18	1.2418470328176455E-19	1.3152984318900175E-18
GOTERM_BP_FAT	GO:0010629~negative regulation of gene expression	255	4.93995	1.1235690866084782E-21	MEF2C, EIF2C2, CDX2, EIF2C1, FST, CTNNB1, CITED2, EPC1, SIN3B, SIN3A, WWP2, WWP1, FOXF2, RARB, BCL7A, TWIST1, PTPRK, RARG, RCOR2, STRN3, ZHX1, ZHX2, MECP2, PROX1, MSX1, ZNF238, HES5, PRDM1, LRCH4, ST18, EIF2C3, EIF2C4, TFCP2L1, BCL2L1, NR1H2, TCF21, HEXIM1, TCF4, BCOR, DNMT3B, MDFI, DMBX1, NKRF, DNMT3A, BMP2, KLF12, IKZF1, SMAD7, PHB, KLF10, KLF11, SMAD4, NDFIP1, SMAD3, NDFIP2, SKI, SMAD1, UBP1, …	4131	504	13528	1.65687	6.1099686929769045E-18	1.9709576428957755E-19	2.157118128184607E-18
GOTERM_BP_FAT	GO:0048667~cell morphogenesis involved in neuron differentiation	131	2.53778	1.3275705185133652E-21	ALS2, PLXNA3, WNT3A, L1CAM, CNP, CXCL12, NR2E1, NRCAM, ATP2B2, APP, BDNF, ANK3, ROBO1, UNC5A, ROBO2, UNC5C, DSCAM, PTPRM, EFNB3, EFNB1, BAIAP2, NKX2-8, TBR1, NUMBL, SLITRK2, SLITRK1, NCAM2, SLITRK4, SLITRK3, NDEL1, RELN, EFNA5, SLITRK6, SLITRK5, DST, KALRN, CDK5R1, ERBB3, DRD2, DSCAML1, EPHB3, EPHB1, EPHB2, ARX, ALCAM, HOXA1, PTK2, PVRL1, MACF1, LHX2, RAC1, NUMB, BAI1, LHX4, B3GNT1, B3GNT2, RUNX3…	4131	209	13528	2.0526	7.21932847967568E-18	2.25604014989865E-19	2.5487764535893826E-18
GOTERM_BP_FAT	GO:0031327~negative regulation of cellular biosynthetic process	277	5.36614	1.626141861242011E-21	MEF2C, EIF2C2, CDX2, EIF2C1, FST, EDN1, CTNNB1, CITED2, EPC1, SIN3B, SIN3A, WWP1, FOXF2, RARB, BCL7A, TWIST1, PTPRK, RARG, RCOR2, STRN3, ZHX1, ZHX2, MECP2, RAD9A, PROX1, MSX1, ZNF238, HES5, PRDM1, LRCH4, ST18, EIF2AK3, EIF2C3, EIF2C4, PALM, TFCP2L1, IGF2BP1, IGF2BP2, IGF2BP3, NR1H2, TCF21, HEXIM1, TCF4, BCOR, DNMT3B, DMBX1, NKRF, MDFI, DNMT3A, BMP2, IKZF1, KLF12, SMAD7, PAIP2, PHB, KLF10, KLF11, …	4131	561	13528	1.61695	8.842959441434056E-18	2.679684679222441E-19	3.1219976854946435E-18
GOTERM_MF_FAT	GO:0008134~transcription factor binding	258	4.99806	2.6123300041368665E-21	HMGN3, CDX2, MXI1, CITED4, RAB1A, CTNNB1, CITED2, SIN3B, SIN3A, RARA, TBPL1, PITX2, PHOX2B, RARG, RCOR2, RAN, YY1, TAF4B, MED12, PIM1, MECP2, MED14, PPARGC1A, PROX1, PPARGC1B, RAB18, MTF1, PIAS3, MED17, MNT, PIAS2, PIAS1, ADD1, CRTC1, TFCP2L1, MYEF2, NFKBIA, NR1H2, TCF20, MAML3, TCF4, BCOR, DNMT3B, NR1H3, AEBP2, KLF7, KLF12, SUB1, TP53BP2, MAML1, CREBBP, SMAD3, SKI, DDX5, UBP1, USF2, RNF4, ETS1, …	3976	513	12983	1.64222	4.8772201177235294E-18	1.6257400392411767E-18	4.455339608123351E-18
GOTERM_BP_FAT	GO:0009890~negative regulation of biosynthetic process	281	5.44363	2.8402045757468073E-21	MEF2C, EIF2C2, CDX2, EIF2C1, FST, EDN1, CTNNB1, CITED2, EPC1, SIN3B, SIN3A, WWP1, FOXF2, RARB, BCL7A, TWIST1, PTPRK, RARG, RCOR2, STRN3, ZHX1, ZHX2, MECP2, RAD9A, PROX1, MSX1, ZNF238, HES5, PRDM1, LRCH4, ST18, EIF2AK3, EIF2C3, EIF2C4, PALM, TFCP2L1, IGF2BP1, IGF2BP2, IGF2BP3, NR1H2, TCF21, HEXIM1, TCF4, BCOR, DNMT3B, DMBX1, NKRF, MDFI, DNMT3A, BMP2, IKZF1, KLF12, SMAD7, PAIP2, PHB, KLF10, KLF11, …	4131	573	13528	1.60594	1.5445032482911138E-17	4.542656612620923E-19	5.4528527449876526E-18
GOTERM_BP_FAT	GO:0010558~negative regulation of macromolecule biosynthetic process	270	5.23053	5.770207220262333E-21	MEF2C, EIF2C2, CDX2, EIF2C1, FST, EDN1, CTNNB1, CITED2, EPC1, SIN3B, SIN3A, WWP1, FOXF2, RARB, BCL7A, TWIST1, PTPRK, RARG, RCOR2, STRN3, ZHX1, ZHX2, MECP2, RAD9A, PROX1, MSX1, ZNF238, HES5, PRDM1, LRCH4, ST18, EIF2AK3, EIF2C3, EIF2C4, TFCP2L1, IGF2BP1, IGF2BP2, IGF2BP3, NR1H2, TCF21, HEXIM1, TCF4, BCOR, DNMT3B, DMBX1, NKRF, MDFI, DNMT3A, BMP2, IKZF1, KLF12, SMAD7, PAIP2, PHB, KLF10, KLF11, SMAD4,…	4131	547	13528	1.61642	3.137838686378657E-17	8.965253389653305E-19	1.1078107031033786E-17
GOTERM_BP_FAT	GO:0016481~negative regulation of transcription	234	4.53313	1.731029690397502E-20	MEF2C, CDX2, FST, CTNNB1, CITED2, EPC1, SIN3B, SIN3A, WWP1, FOXF2, RARB, BCL7A, TWIST1, PTPRK, RARG, RCOR2, STRN3, ZHX1, ZHX2, MECP2, PROX1, MSX1, ZNF238, HES5, PRDM1, ST18, LRCH4, TFCP2L1, NR1H2, TCF21, HEXIM1, TCF4, BCOR, DNMT3B, MDFI, DMBX1, NKRF, DNMT3A, BMP2, KLF12, IKZF1, SMAD7, KLF10, PHB, KLF11, SMAD4, SMAD3, SKI, UBP1, DLX2, DLX1, TRPS1, RNF2, JAZF1, SMURF2, ENG, KLF4, NCOR2, COPS2, PPAR…	4131	459	13528	1.66948	9.413339456381617E-17	2.61481651566156E-18	3.3233697598903516E-17
GOTERM_BP_FAT	GO:0048858~cell projection morphogenesis	145	2.80899	1.8863824672701327E-20	ALS2, PLXNA3, WNT3A, L1CAM, CNP, CXCL12, NR2E1, NRCAM, APP, BDNF, ANK3, ROBO1, UNC5A, ROBO2, UNC5C, DSCAM, EGFR, PTPRM, EFNB3, EFNB1, BAIAP2, VANGL2, NKX2-8, LIFR, PCM1, TBR1, NUMBL, SLITRK2, SLITRK1, NCAM2, SLITRK4, SLITRK3, NDEL1, RELN, EFNA5, SLITRK6, SLITRK5, DST, KALRN, CDK5R1, ONECUT1, DRD2, ERBB3, DSCAML1, ARPC4, EPHB3, EPHB1, EPHB2, ARX, ALCAM, HOXA1, PTK2, MACF1, PVRL1, LHX2, DMD, RAC1, …	4131	245	13528	1.93812	1.0258147857014982E-16	2.772472393787833E-18	3.6216284920412344E-17
GOTERM_BP_FAT	GO:0030030~cell projection organization	197	3.81635	2.0649621829987798E-20	ALS2, STRN, L1CAM, GRIN3A, PRKG1, CD2AP, ATP2B2, BDNF, APP, IFT20, ATXN10, PTPRM, EFNB3, ROCK1, EFNB1, VANGL2, NKX2-8, LIFR, MYH9, PCM1, TBR1, EFNA5, CDK5R1, ERBB3, ARF6, EPHB3, CAPZB, EPHB1, EPHB2, ARX, ALCAM, PVRL1, MACF1, LHX2, DMD, BAI1, RAC1, LHX4, KLF5, KLF7, KIF3A, MAP2K1, NTF3, ARFIP2, CELSR3, CELSR2, GAS1, GAS7, PTPN11, EPHA4, SEMA6A, EPHA7, NOTCH1, DLX5, MAP2, NRP2, LIMA1, NRP1, WASF2, …	4131	368	13528	1.75306	1.1229264351147365E-16	2.955069566091412E-18	3.964480165975329E-17
GOTERM_BP_FAT	GO:0006796~phosphate metabolic process	428	8.29136	2.382982959469112E-20	BTK, CTTNBP2, MAP3K5, APP, MAP3K4, CLK3, CLK2, MAP3K9, MAP3K8, PIK3CA, TLK1, GNG3, TLK2, MAP2K7, MAP2K6, ADAM9, PTPRJ, PTPRK, TYRO3, IKBKAP, PTPRM, PTPRF, ROCK1, PTPRG, ROCK2, PIK3CD, PTPRR, MYLK2, SCYL3, MARK3, MARK4, PTPRO, PTPDC1, MARK1, MARK2, MAPK1, SPAG9, MAPK6, MAPK4, EIF2S1, ROR2, MAPK9, MAPK7, EIF2AK3, PPP2R3A, ERBB4, GNAI2, ERBB3, DUSP10, MST4, DUSP15, DUSP16, TNKS, GPD2, TAOK2, MAP2K1,…	4131	973	13528	1.44049	1.295866133359303E-16	3.3227336752802642E-18	4.575041982102036E-17
GOTERM_BP_FAT	GO:0006793~phosphorus metabolic process	428	8.29136	2.382982959469112E-20	BTK, CTTNBP2, MAP3K5, APP, MAP3K4, CLK3, CLK2, MAP3K9, MAP3K8, PIK3CA, TLK1, GNG3, TLK2, MAP2K7, MAP2K6, ADAM9, PTPRJ, PTPRK, TYRO3, IKBKAP, PTPRM, PTPRF, ROCK1, PTPRG, ROCK2, PIK3CD, PTPRR, MYLK2, SCYL3, MARK3, MARK4, PTPRO, PTPDC1, MARK1, MARK2, MAPK1, SPAG9, MAPK6, MAPK4, EIF2S1, ROR2, MAPK9, MAPK7, EIF2AK3, PPP2R3A, ERBB4, GNAI2, ERBB3, DUSP10, MST4, DUSP15, DUSP16, TNKS, GPD2, TAOK2, MAP2K1,…	4131	973	13528	1.44049	1.295866133359303E-16	3.3227336752802642E-18	4.575041982102036E-17
GOTERM_BP_FAT	GO:0048598~embryonic morphogenesis	171	3.31267	3.879791258590857E-20	DLC1, NOG, WNT3A, LMO4, EDN1, JAG2, TGFB3, HOXD13, ZIC1, HOXD10, ZIC2, CTNNB1, CUL3, WNT1, ATP2B2, WNT4, HOXC4, FOXF1, RAB23, RARB, FRS2, ODZ4, TWIST1, RET, SATB2, RARG, MYO6, VANGL2, EOMES, SIX2, SIX4, PROX1, MIB1, MSX1, SIX1, ROR2, TFAP2A, EXT1, SMARCA4, WNT5A, TWSG1, TSHZ1, HOXA13, HOXA11, SOX2, PTK7, BMPR2, DSCAML1, GREM1, T, TCF21, HOXA1, HOXA3, MACF1, OVOL2, HOXA4, HOXA5, PRKRA, HOXA7, HOXA…	4131	307	13528	1.82405	2.109830486421708E-16	5.274576216054269E-18	7.44873471264776E-17
GOTERM_CC_FAT	GO:0042995~cell projection	306	5.92793	9.027054409532909E-20	ALS2, SYT1, LDHA, ADCY2, SNCB, CADM1, SYT5, SNCA, UTRN, STRN, L1CAM, GRIN3A, ITSN1, CD2AP, CTNNB1, CTTNBP2, ATP2B2, ZFP91, APP, PIP5KL1, GOT1, GRIN2B, ATXN10, AQP11, IFT20, FAP, PIK3CA, SLC12A6, PLD2, DBNL, PLD1, OPA1, PTPRM, PTPRF, KIF5B, MPDZ, KIF5A, STRN3, GRIN2A, MYLK2, SCYL3, MYH9, PCM1, MARK4, MAPK1, PIAS3, BACE1, DBN1, CDK5R1, SCN1A, MYO9B, ADRBK1, ARF6, KCNJ2, CAPZB, PXN, ALCAM, PVRL1, RA…	3612	697	12782	1.5536	6.968886004159406E-17	1.3937772008318814E-17	1.3791695052186081E-16
KEGG_PATHWAY	hsa04360:Axon guidance	91	1.76288	9.743960770421133E-20	PLXNA3, NRP1, PLXNA1, PLXNA2, EFNA3, L1CAM, LRRC4C, CXCL12, PAK6, CDC42, PAK7, PAK2, UNC5A, ROBO1, CXCR4, SEMA3G, PAK4, SEMA7A, SEMA3E, RHOA, UNC5D, ROBO2, PAK1, SEMA3A, UNC5C, ROCK1, EFNB3, LIMK1, ROCK2, EFNB1, PLXNB2, EFNB2, ARHGEF12, SLIT3, MAPK1, NCK2, SEMA4G, SEMA4F, CFL2, NCK1, CFL1, SEMA4C, SRGAP3, SEMA4B, EFNA5, EFNA4, SEMA4A, SRGAP1, DCC, ABLIM2, PLXNC1, GNAI3, GNAI2, GNAI1, ABLIM3, PPP3…	1594	129	5085	2.25037	1.8123767032983308E-17	9.061883516491654E-18	1.2067805595802012E-16
GOTERM_MF_FAT	GO:0008092~cytoskeletal protein binding	250	4.84308	1.1273817850566998E-19	VAPB, SNCA, UTRN, PDLIM3, MYLIP, AQP2, HOOK1, HOOK2, MED28, PLS1, PLS3, BCL7B, DBNL, KIF5B, MYH1, MYH3, MYH2, MYH4, MYLK2, SPIRE1, MYH9, MARK4, FARP1, BCL2L11, JUP, SPAG9, MYO18B, TAGLN, CGN, ARL8B, DBN1, ADD3, ADD1, ALDOA, MYO9B, DAAM1, ARFGEF2, CAPZB, ARFGEF1, MYO9A, PXN, PFN2, MACF1, DMD, CDC42EP3, HIP1, HOMER2, GAS7, TNKS1BP1, SYNE1, SYNE2, LASP1, TMOD3, MARCKS, MAP6, TMOD1, RANBP10, LIMA1, W…	3976	504	12983	1.61971	2.1048217927008586E-16	5.2620544817521465E-17	1.9227542892688682E-16
GOTERM_BP_FAT	GO:0001501~skeletal system development	175	3.39016	1.1473509431646748E-19	CYP24A1, CASR, NOG, THRA, PTGS2, EDN1, JAG2, TGFB3, HOXD13, HOXD1, HOXD10, CBFB, CTNNB1, HOXC8, CTGF, HOXC4, COL12A1, COL10A1, TWIST1, EGFR, SGPL1, MATN3, SATB2, SIX2, SIX4, PTHLH, MSX1, SIX1, COL1A2, PDGFRA, ROR2, PDGFRB, TFAP2A, STC1, COL1A1, EXT1, EIF2AK3, WNT5A, TWSG1, FGFR1, ZFAND5, ACHE, FGFR3, HOXA13, HOXA11, SOX5, DSCAML1, SOX6, SOX9, HOXA3, HOXA4, HOXA5, PRKRA, JUND, HOXA7, HOXA10, NKX3-…	4131	319	13528	1.79649	6.239294428929501E-16	1.5217791290071953E-17	2.2027764455152388E-16
GOTERM_BP_FAT	GO:0007264~small GTPase mediated signal transduction	169	3.27392	1.321879968409781E-19	GNA13, RASGEF1B, RAB1B, IQGAP2, RASGEF1A, RRAD, ITSN1, RGL1, IQGAP1, RAB1A, DIRAS1, DIRAS2, TIAM1, RALB, RAB23, RAPGEF6, RALA, RRAS, RAPGEF5, RAPGEF4, ERAS, RAPGEF2, RAPGEF1, SAR1A, RAB21, GTPBP2, DBNL, PLD2, PLD1, ROCK1, RREB1, RND2, RND3, MAPK1, PLCE1, RAB18, COL1A2, RAB14, SDCBP, RAB15, RAB12, ARL8B, RAB10, LRRK2, LRRK1, RALGPS2, RALGPS1, GRB2, PTPLAD1, MRAS, ARF6, MYO9B, ARF5, MAPKAPK2, ABCA1…	4131	305	13528	1.81453	7.188383268212388E-16	1.7115198257648545E-17	2.5378512786855075E-16
GOTERM_MF_FAT	GO:0016563~transcription activator activity	212	4.10694	2.0054233638875914E-19	CITED4, CTNNB1, CITED2, EPC1, BRPF1, FOXF1, FOXF2, RARA, RARB, TBPL1, RREB1, RAN, YY1, MED12, EOMES, MED14, HNF4G, PPARGC1A, PPARGC1B, MTF1, MED17, ZNF384, MNT, PIAS2, PIAS1, CRTC1, MYEF2, MYBL1, NR1H2, TCF20, MAML3, NR1H3, NKX2-3, KLF6, KLF7, IKZF2, SUB1, MAML1, PHB, SMAD5, CREBBP, SMAD4, ESRRG, SMAD3, SMAD1, USF2, NOTCH1, RNF6, RNF4, KLF2, TCF12, KLF4, ENY2, PPARA, HNF1B, ELF2, HTATIP2, ELF4, T…	3976	410	12983	1.68842	3.7441254203781334E-16	7.488250840756266E-17	3.4202578273170706E-16
GOTERM_MF_FAT	GO:0004672~protein kinase activity	288	5.57923	3.6168692441666537E-19	LTBP1, FGFRL1, EFNA3, PRKG1, PRKX, BTK, CTTNBP2, MAP3K5, PSKH1, MAP3K4, CLK3, CLK2, MAP3K9, MAP3K8, TLK1, TLK2, MAP2K7, MAP2K6, TYRO3, IKBKAP, PAN3, BCR, EFNB3, ROCK1, ROCK2, PIM1, WNK1, MYLK2, WNK3, SCYL3, PIM2, MARK3, MARK4, MARK1, MARK2, MAPK1, MAPK6, BAZ1B, MAPK4, PDGFRA, ROR2, CAMK1, PDGFRB, NEK9, MAPK9, MAPK7, EFNA4, EIF2AK3, NEK6, NEK7, CDK5R1, ERBB4, NEK2, ERBB3, NEK1, AKAP13, ADRBK2, ADR…	3976	606	12983	1.55185	6.752694878859142E-16	1.1254491464765237E-16	6.168585429643361E-16
GOTERM_BP_FAT	GO:0032990~cell part morphogenesis	147	2.84773	4.778127686647855E-19	ALS2, PLXNA3, WNT3A, L1CAM, CNP, CXCL12, NR2E1, NRCAM, BAK1, APP, BDNF, ANK3, ROBO1, UNC5A, ROBO2, UNC5C, DSCAM, EGFR, PTPRM, OPA1, EFNB3, EFNB1, BAIAP2, VANGL2, NKX2-8, LIFR, PCM1, TBR1, NUMBL, SLITRK2, SLITRK1, NCAM2, SLITRK4, SLITRK3, NDEL1, RELN, EFNA5, SLITRK6, SLITRK5, DST, KALRN, CDK5R1, ONECUT1, DRD2, ERBB3, DSCAML1, ARPC4, EPHB3, EPHB1, EPHB2, ARX, ALCAM, HOXA1, PTK2, MACF1, PVRL1, LHX2,…	4131	256	13528	1.88042	2.5983458359991034E-15	6.042664734881635E-17	9.17343310215197E-16
GOTERM_BP_FAT	GO:0035295~tube development	131	2.53778	7.114921569390553E-19	GNA13, DLC1, NOG, PDGFA, PGF, WNT3A, LMO4, EDN1, TGFB3, HOXD13, CXCL12, ZIC3, ZIC2, CTNNB1, CTTNBP2, BDNF, WNT4, GATA6, CTGF, FOXF1, ROBO2, RARB, LOX, TWIST1, RET, LBX1, VANGL2, NKX2-8, PROX1, BCL2L11, PTHLH, HHEX, TNS3, MIB1, EP300, SIX1, PDGFRA, TFAP2A, WNT5A, CAV2, FGFR4, HOXA11, PTK7, BMPR2, GREM1, SRF, SCRIB, T, TCF21, OVOL2, HOXA5, PLXND1, TRAF4, HECTD1, DVL2, B4GALT1, BMP2, EPAS1, TGFBR1, …	4131	220	13528	1.94997	3.869094349434583E-15	8.793396248714961E-17	1.3659797586876958E-15
GOTERM_BP_FAT	GO:0030036~actin cytoskeleton organization	132	2.55715	4.8979270670684394E-18	DLC1, MTSS1, PDGFB, CAPZA2, CAPZA1, PDLIM3, LMO7, TTN, PRKG1, KLHL1, ACTG1, RALA, PLS3, ROCK1, ACTN4, ROCK2, ACTN1, TMSB10, MYH9, PROX1, RND3, ATP2C1, TESK2, SDCBP, DST, DBN1, ADD1, ALDOA, FGD1, SSH1, DIAPH1, MRAS, ELN, DIAPH3, SSH2, NEDD9, ARF6, ARPC4, MYO9B, ARPC5, DAAM1, CAPZB, ITGB1, CORO2B, CDC42EP2, PFN2, KRAS, RAC1, ADRA2A, FGD5, FGD6, FGD4, EPB41, TAOK2, FSCN1, ARFIP2, EPB49, GAS7, EPS8, …	4131	226	13528	1.91269	2.6634927390718173E-14	5.918872753492928E-16	9.403433569707178E-15
GOTERM_CC_FAT	GO:0012505~endomembrane system	329	6.3735	8.035846449981564E-18	SYT1, SLC9A6, SGMS2, VAPA, VAPB, SYT2, PTGS1, LEMD3, SLC35A1, ITSN1, WTAP, SLC35A3, SLC35A4, SYP, EPC1, CTTNBP2, ERO1LB, APP, PICALM, MALL, GBF1, HTRA2, INSIG2, NUP35, RAB21, SGPL1, RAN, NAV3, MGAT1, NPC1, ATP2C1, RYR3, RAB14, RYR1, RYR2, EXT1, EIF2AK3, TRAPPC3, MFNG, CLCN3, LMNB1, CNIH, AHCTF1, RER1, ARFGEF2, TAGLN2, SLC32A1, TRAM2, NUP50, PEMT, TNKS, GAD1, TRAM1, HIP1, SYS1, RANBP17, ST6GAL1, N…	3612	782	12782	1.48881	6.203673459385767E-15	1.0339455765642944E-15	1.227730981739728E-14
GOTERM_BP_FAT	GO:0030029~actin filament-based process	138	2.67338	8.452777458029036E-18	DLC1, MTSS1, PDGFB, CAPZA2, CAPZA1, PDLIM3, LMO7, TTN, PRKG1, KLHL1, ACTG1, RALA, PLS3, MYO6, ROCK1, ACTN4, ROCK2, MYH3, MYH2, ACTN1, MYH4, TMSB10, MYH9, PROX1, RND3, ATP2C1, TESK2, SDCBP, DST, DBN1, ADD1, ALDOA, FGD1, SSH1, DIAPH1, MRAS, SSH2, ELN, DIAPH3, NEDD9, ARF6, ARPC4, MYO9B, ARPC5, DAAM1, ITGB1, CAPZB, CORO2B, CDC42EP2, PFN2, KRAS, RAC1, ADRA2A, FGD5, FGD6, FGD4, EPB41, TAOK2, MYO1E, FSC…	4131	241	13528	1.87517	4.5966203816761894E-14	9.99265300364389E-16	1.622832071970166E-14
GOTERM_MF_FAT	GO:0043565~sequence-specific DNA binding	284	5.50174	9.079608934171692E-18	MEF2C, MEF2A, CDX2, STAT5B, HOXD13, RORC, RORB, RORA, HOXD10, CTNNB1, FLI1, FOXF1, FOXF2, CREB3L2, RARA, RARB, PITX2, PHOX2B, RARG, NKX2-8, EMX2, ZHX1, ZHX2, HNF4G, PROX1, MSX1, TGIF2, HOXA13, HOXA11, MYEF2, OTP, NR1H2, ARX, T, TCF21, TAL1, LHX2, HOXA10, LHX4, LHX6, NKX2-4, LHX8, DNMT3B, NKX2-2, NKX2-3, NR1H3, DMBX1, ESRRA, IKZF1, SMAD7, ESRRG, SMAD4, SMAD3, EN1, EN2, USF2, DLX3, SHOX2, DLX2, ZFH…	3976	607	12983	1.52777	1.695162988009855E-14	2.42166141144265E-15	1.5485310526091695E-14
GOTERM_CC_FAT	GO:0005794~Golgi apparatus	359	6.95467	1.2396208255483794E-17	TGOLN2, SLC9A8, B3GALT6, SGMS2, VAPB, PITPNB, PTGS1, RAB1B, SYT7, PRKG1, SLC35A1, UXS1, SLC35A3, RAB1A, SLC35A4, HS2ST1, CUL3, ACBD3, APP, ATP2B3, PICALM, PSKH1, MALL, GBF1, IFT20, GNG2, RAB21, CCAR1, PLD1, ROCK1, STRN3, MYH2, PTPRR, SCYL3, ERGIC1, GLCE, ERGIC2, GCC2, GCC1, MGAT1, MGAT2, RND3, MGAT3, GLUL, ATP2C1, BACE1, RAB14, PRDM2, RAB12, EXT1, RAB10, HS3ST3B1, TRAPPC3, MFNG, CLCN3, GNAI3, GCN…	3612	872	12782	1.4569	9.569872773233489E-15	1.3671246818904984E-15	1.8939148509227872E-14
GOTERM_CC_FAT	GO:0019898~extrinsic to membrane	227	4.39752	1.3731877216119722E-17	PTGS2, PNKD, PTGS1, STRN, MYLIP, SYT7, ZNRF1, NELF, CTNNB1, ZNRF2, BTK, MED28, VPS4B, VPS4A, RAPGEF4, GNG2, GNG3, IBTK, PLD2, MAGI3, OSBP2, MAGI2, ROCK1, MAGI1, ROCK2, STRN3, LRRC1, STRN4, FARP1, BCL2L11, NKTR, GCC2, MARK2, GCC1, JUP, RND3, PITPNM2, DOC2A, GAPVD1, ST14, UNC13C, UNC13A, SH3GL2, GNAI1, BCL2L2, ARF6, RFFL, RIMS2, RIMS1, PEX5L, SCRIB, CAMKV, CDC42EP2, PVRL1, RAC1, GOLPH3L, TNKS, CDC4…	3612	494	12782	1.62611	1.0601009210844425E-14	1.3251261513555531E-15	2.097980741744356E-14
KEGG_PATHWAY	hsa04510:Focal adhesion	121	2.34405	1.7313015121866604E-17	PDGFB, PDGFA, PGF, CTNNB1, VCL, ACTG1, PIK3CA, PDGFC, PDGFD, RAPGEF1, EGFR, ROCK1, ACTN4, ROCK2, PIK3CD, ACTN1, MYLK2, ACTN2, PPP1CC, PPP1CB, MAPK1, COL1A2, PDGFRA, MAPK9, PDGFRB, RELN, COL1A1, LAMC1, CAV3, CAV2, CAV1, DIAPH1, GRB2, ITGA11, ELK1, ITGB3, ITGB1, PXN, SRC, PTK2, DOCK1, ITGB8, ITGAV, RAC1, FN1, SPP1, VAV3, MAP2K1, MET, ITGA2, ITGA3, HGF, VAV2, KDR, LAMA1, ITGA9, LAMA3, ITGA6, ITGA5, …	1594	201	5085	1.9204	3.2202208126671884E-15	1.0734069375557295E-15	2.1442009639662856E-14
GOTERM_CC_FAT	GO:0031982~vesicle	288	5.57923	3.763290842816436E-17	TGOLN2, SYT1, VAPA, CADM1, SYT5, SYT2, SYT3, FSTL3, SYT9, SYT6, SYT7, ZNRF1, C14ORF1, ITSN1, CD2AP, AQP2, BTK, SYP, CTTNBP2, BDNF, APP, PICALM, MALL, CLK3, GRIN2B, RAB21, PLD1, RAN, MYLK2, SSPN, PCLO, SPAG9, DOC2A, BACE1, RAB14, ADAMTS1, ALDOA, PALM, CLCN3, GNAI3, AHCY, RFFL, OCRL, SYPL2, CALU, SLC11A2, SLC32A1, CAMKV, SYPL1, STX12, RAC1, GAD1, HIP1, SPP1, BMP3, BMP2, BMP1, NTF3, TAOK2, BECN1, DE…	3612	670	12782	1.52114	2.905260530654289E-14	3.2280672562825428E-15	5.749623004598043E-14
GOTERM_BP_FAT	GO:0045934~negative regulation of nucleobase, nucleoside, nucleotide and nucleic acid metabolic process	245	4.74622	5.1048957152040605E-17	MEF2C, CDX2, FST, EDN1, CTNNB1, CITED2, EPC1, SIN3B, SIN3A, WWP1, FOXF2, RARB, BCL7A, TWIST1, PTPRK, RARG, RCOR2, STRN3, ZHX1, ZHX2, MECP2, RAD9A, PROX1, MSX1, ZNF238, HES5, PRDM1, LRCH4, ST18, PALM, TFCP2L1, NR1H2, TCF21, HEXIM1, TCF4, BCOR, DNMT3B, MDFI, DMBX1, NKRF, DNMT3A, BMP2, KLF12, IKZF1, SMAD7, KLF10, PHB, KLF11, SMAD4, NDFIP1, SMAD3, SKI, UBP1, DLX2, DLX1, TRPS1, RNF2, JAZF1, SMURF2, EN…	4131	512	13528	1.56702	2.776042289927968E-13	5.906472957293549E-15	9.800788595028181E-14
GOTERM_BP_FAT	GO:0007389~pattern specification process	147	2.84773	7.36264835716712E-17	GNA13, NOG, CDX2, WNT3A, EDN1, FST, HOXD13, ZIC1, CXCL12, HOXD10, ZIC3, CITED2, CTNNB1, WNT1, HOXC8, HOXC4, FOXF1, RAB23, ASPH, FRS2, PITX2, SATB2, EFNB1, YY1, EMX2, GRHL3, DLL1, HHEX, MIB1, EP300, SIX1, ROR2, RELN, MFNG, TSHZ1, HOXA11, BMPR2, DSCAML1, GREM1, T, HOXA1, HOXA3, OVOL2, HOXA4, HOXA5, LHX2, HOXA7, HOXA10, NKX3-2, HOXA9, BCOR, AXIN2, PLXND1, AXIN1, DVL2, MDFI, KIF3B, KIF3A, MLL, MAFB, …	4131	267	13528	1.80295	6.037392807911601E-13	1.2545520178264269E-14	2.1094237467877974E-13
KEGG_PATHWAY	hsa04310:Wnt signaling pathway	97	1.87912	9.775817195930853E-17	PPP2R5A, BTRC, PPP2R5D, WNT3A, PPP2R5C, PRKX, CTNNB1, CSNK2A2, WNT1, WNT4, CSNK2A1, PRKACB, CUL1, WNT10B, VANGL1, ROCK1, ROCK2, VANGL2, EP300, MAPK9, PPP2R5E, WNT5A, WNT5B, DAAM1, RBX1, RAC1, AXIN2, AXIN1, DVL2, DVL3, TCF7, CREBBP, SMAD4, SMAD3, PORCN, SFRP5, SFRP1, PRICKLE1, SFRP2, PRICKLE2, WIF1, PLCB4, RHOA, FRAT1, FRAT2, PLCB1, FOSL1, PRKCA, PPP2R1B, TBL1XR1, PPP2R1A, CTBP1, CTBP2, LEF1, CTNN…	1594	151	5085	2.04926	2.0650148258027912E-14	5.10702591327572E-15	1.3322676295501878E-13
GOTERM_MF_FAT	GO:0019899~enzyme binding	249	4.82371	1.9376757248591847E-16	ALS2, VAPB, STRN, GRIN3A, CTNNB1, CUL3, CTTNBP2, CUL2, CUL5, SERPINE1, RAPGEF6, VPS4A, LUC7L2, H2AFX, FAS, MAP2K7, CUL1, ADAM9, KIF13B, IBTK, TYRO3, PTPRK, MAGI2, ROCK1, STRN3, STRN4, PTPRR, RAD9A, JUP, MAPK1, SPAG9, PIAS3, F3, PRKRIP1, ABAT, RYR2, PIAS1, ADD3, NEK2, PFKFB2, NFKBIA, MYO9B, AKAP11, DAAM1, RIMS2, RIMS1, PEX5L, TAL1, CDC42EP2, DMD, RAC1, BCOR, GNAT1, MAP2K1, SPHK2, SMAD7, TAOK1, TGF…	3976	523	12983	1.55463	4.1455727739503345E-13	5.184741524999481E-14	3.774758283725532E-13
GOTERM_BP_FAT	GO:0051172~negative regulation of nitrogen compound metabolic process	247	4.78497	1.9647462091022412E-16	MEF2C, CDX2, FST, EDN1, CTNNB1, CITED2, EPC1, SIN3B, SIN3A, WWP1, FOXF2, RARB, BCL7A, TWIST1, PTPRK, RARG, RCOR2, STRN3, ZHX1, ZHX2, MECP2, RAD9A, PROX1, MSX1, ZNF238, HES5, PRDM1, LRCH4, ST18, PALM, TFCP2L1, NR1H2, TCF21, HEXIM1, TCF4, BCOR, DNMT3B, MDFI, DMBX1, NKRF, DNMT3A, BMP2, KLF12, IKZF1, SMAD7, PHB, KLF10, KLF11, SMAD4, NDFIP1, SMAD3, SKI, UBP1, DLX2, DLX1, TRPS1, RNF2, JAZF1, SMURF2, EN…	4131	519	13528	1.5585	1.2074785615823203E-12	2.4646951146678475E-14	4.218847493575595E-13
GOTERM_BP_FAT	GO:0045892~negative regulation of transcription, DNA-dependent	183	3.54514	2.1925917226318064E-16	MEF2C, JDP2, CDX2, FST, CBX4, CBX3, CBX2, MAF1, TCEAL1, NR2E1, CTNNB1, CITED2, EPC1, SIN3B, HOXC8, SIN3A, FOXF2, RARB, OLIG2, TWIST1, SATB1, SATB2, RARG, STRN3, MTA2, GABPA, RBL1, ZHX1, ZHX2, MECP2, ZNF189, CSDA, PKIA, PROX1, FOXN3, SUZ12, HHEX, MSX1, ZNF238, HES5, SMARCE1, PRDM1, ST18, SMARCA2, SMARCA4, HMGB1, TFCP2L1, SOX2, SOX6, SOX9, TCF21, MEIS2, OVOL2, HEXIM1, OVOL1, HOXA7, SKIL, TCF4, BCOR…	4131	356	13528	1.68337	1.2074785615823203E-12	2.4202861936828413E-14	4.218847493575595E-13
GOTERM_BP_FAT	GO:0019220~regulation of phosphate metabolic process	233	4.51375	2.875120574072316E-16	ALS2, ADCY3, DLC1, ADCY1, ADCY2, ADCY7, IL6ST, GDF6, EDN1, ADCY6, BAK1, ZFP91, MAP3K5, APP, MAP3K4, MAP3K9, GAB1, RAPGEF4, GNG3, MAP2K6, ADAM9, IBTK, DBNL, PIM1, SPAG9, PRKRIP1, PDGFRB, CDK5R1, GNAI2, PTPLAD1, PFKFB2, LIF, KRAS, HEXIM1, RAC1, DUSP16, MDFI, BMP2, MAP2K1, SPHK2, TAOK2, SMAD7, TGFBR1, SMAD6, MAP2K3, TGFBR2, SMAD4, SMAD3, HGF, PTPN11, RGS3, RGS4, TNK2, ENG, CCNT2, LATS1, PTEN, LATS2,…	4131	485	13528	1.57323	1.8112178423734804E-12	3.552713678800501E-14	6.439293542825908E-13
GOTERM_BP_FAT	GO:0051174~regulation of phosphorus metabolic process	233	4.51375	2.875120574072316E-16	ALS2, ADCY3, DLC1, ADCY1, ADCY2, ADCY7, IL6ST, GDF6, EDN1, ADCY6, BAK1, ZFP91, MAP3K5, APP, MAP3K4, MAP3K9, GAB1, RAPGEF4, GNG3, MAP2K6, ADAM9, IBTK, DBNL, PIM1, SPAG9, PRKRIP1, PDGFRB, CDK5R1, GNAI2, PTPLAD1, PFKFB2, LIF, KRAS, HEXIM1, RAC1, DUSP16, MDFI, BMP2, MAP2K1, SPHK2, TAOK2, SMAD7, TGFBR1, SMAD6, MAP2K3, TGFBR2, SMAD4, SMAD3, HGF, PTPN11, RGS3, RGS4, TNK2, ENG, CCNT2, LATS1, PTEN, LATS2,…	4131	485	13528	1.57323	1.8112178423734804E-12	3.552713678800501E-14	6.439293542825908E-13
GOTERM_BP_FAT	GO:0016055~Wnt receptor signaling pathway	87	1.68539	4.0708841867070026E-16	ZBTB33, LZTS2, WNT3A, BTRC, MITF, STRN, CTNNB1, CSNK2A2, WNT1, WNT4, CSNK2A1, RSPO1, RSPO3, RSPO2, FRAT1, FRAT2, LRRFIP2, TBL1XR1, WNT10B, RARG, CSNK1G1, CCDC88C, CSNK1G2, LDB1, TLE3, LEF1, TLE4, TLE1, MARK4, UBE2B, CTNNBIP1, HHEX, CCND1, DACT1, PYGO2, ROR2, RNF138, WNT11, CSNK1G3, WNT5A, WNT16, WNT5B, PPM1A, CTNND1, SOX4, TCF7L2, TCF7L1, CALCOCO1, MACF1, HBP1, AXIN2, FBXW11, AXIN1, BCL9, APC, FZ…	4131	133	13528	2.14213	2.4149571231646405E-12	4.6407322429331543E-14	8.548717289613705E-13
GOTERM_BP_FAT	GO:0042325~regulation of phosphorylation	225	4.35878	5.197782604506149E-16	ALS2, ADCY3, ADCY1, ADCY2, ADCY7, IL6ST, GDF6, EDN1, ADCY6, BAK1, ZFP91, MAP3K5, APP, MAP3K4, MAP3K9, GAB1, RAPGEF4, GNG3, MAP2K6, ADAM9, IBTK, DBNL, PIM1, SPAG9, PRKRIP1, PDGFRB, CDK5R1, GNAI2, PTPLAD1, PFKFB2, LIF, KRAS, HEXIM1, RAC1, DUSP16, MDFI, BMP2, MAP2K1, SPHK2, TAOK2, SMAD7, TGFBR1, SMAD6, MAP2K3, TGFBR2, SMAD4, HGF, PTPN11, RGS3, RGS4, TNK2, ENG, CCNT2, LATS1, PTEN, LATS2, CAMKK2, EDNR…	4131	466	13528	1.58116	3.0186964039558006E-12	5.695444116327053E-14	1.0658141036401503E-12
GOTERM_BP_FAT	GO:0051253~negative regulation of RNA metabolic process	184	3.56451	5.930481783771955E-16	MEF2C, JDP2, CDX2, FST, CBX4, CBX3, CBX2, MAF1, TCEAL1, NR2E1, CTNNB1, CITED2, EPC1, SIN3B, HOXC8, SIN3A, FOXF2, RARB, OLIG2, TWIST1, SATB1, SATB2, RARG, STRN3, MTA2, GABPA, RBL1, ZHX1, ZHX2, MECP2, ZNF189, CSDA, PKIA, PROX1, FOXN3, SUZ12, HHEX, MSX1, ZNF238, HES5, SMARCE1, PRDM1, ST18, SMARCA2, SMARCA4, HMGB1, TFCP2L1, SOX2, SOX6, SOX9, TCF21, MEIS2, OVOL2, HEXIM1, OVOL1, HOXA7, NPM1, SKIL, TCF4…	4131	362	13528	1.66451	3.0186964039558006E-12	5.595524044110789E-14	1.0658141036401503E-12
GOTERM_BP_FAT	GO:0007169~transmembrane receptor protein tyrosine kinase signaling pathway	127	2.46029	7.450978543047061E-16	MTSS1, PDGFB, PDGFA, GRIK2, STAT5B, EIF4EBP1, TIAM1, CTGF, GAB1, PDGFC, FRS3, RAPGEF1, FRS2, INSR, PTPRJ, EGFR, SGPL1, RET, IRS2, SOCS2, EFNB3, PTPRG, BAIAP2, SOCS7, SOCS5, IRS1, PLCE1, GRB10, PDGFRA, PDGFRB, ROR2, EIF2AK3, FGFR2, FGFR1, ZFAND5, FGFR4, FGFR3, ERBB4, GRB2, ERBB3, BMPR2, EPHB3, EPHB4, EPHB1, PXN, SRC, ADCYAP1, EPHB2, EPHB6, PTK2, ANGPTL1, AGRN, CSF1R, PTPN2, MYO1E, MET, HGF, EPHA2,…	4131	224	13528	1.85667	4.226174965538121E-12	7.682743330406083E-14	1.4876988529977098E-12
GOTERM_BP_FAT	GO:0007243~protein kinase cascade	187	3.62263	7.663984011016948E-16	GNA13, STK38, IL6ST, TBK1, THOP1, SNIP1, EDN1, STAT5B, TGFB3, RPS6KB1, FGF13, ITPKB, IL10, BTK, MAP3K5, MAP3K4, MDFIC, MAP3K9, GAB1, SPRED2, PIK3CA, SPRED1, GNG3, PRKACB, RAPGEF2, FRS2, MAP2K7, INSR, MAP2K6, EDARADD, ADAM9, EGFR, DBNL, IKBKAP, RET, SOCS2, SOCS3, MADD, SOCS1, WNK1, SOCS6, WNK3, IRS1, STK4, MARK1, STK3, MARK2, MAP4K3, SPAG9, MAP4K4, MAPK1, PLCE1, MAP4K5, MAPK9, ROR2, MAPK7, PIAS1, …	4131	370	13528	1.65508	4.226174965538121E-12	7.549516567451064E-14	1.4876988529977098E-12
GOTERM_CC_FAT	GO:0044451~nucleoplasm part	244	4.72685	9.577458502279861E-16	MEF2C, CDX2, INTS2, CTNNB1, EPC1, BRPF1, SIN3A, PSKH1, BRPF3, FOXF1, FOXF2, INTS6, OGT, TBPL1, PITX2, IKBKAP, RARG, RCOR2, RREB1, YY1, TAF4B, MED12, MED14, PPARGC1A, PPARGC1B, PCF11, PIAS3, MED17, PIAS2, LRCH4, PIAS1, ELL, HOXA11, TAL1, HOXA10, MAML3, TCF4, PRPF40B, PRPF40A, DMBX1, YEATS4, SMAD9, MLL, SMAD7, SUB1, SMAD6, MAML1, CREBBP, SMAD5, SMAD4, SMAD3, YTHDC1, SKI, SMAD1, NXF1, PAXIP1, RNF6, …	3612	555	12782	1.55578	7.713829575095588E-13	7.716050021144838E-14	1.532107773982716E-12
GOTERM_CC_FAT	GO:0005626~insoluble fraction	342	6.62534	9.871952066027668E-16	ALS2, SLC9A6, PTGS2, SCN3A, VAPA, SNCB, CADM1, VAPB, PPP2R5A, SYT2, PTGS1, SNCA, ADCY6, UTRN, SYNCRIP, LEMD3, L1CAM, ITSN1, RAB1A, AQP2, CTNNB1, SYP, CTTNBP2, ATP2B2, CUL5, APP, GRIN2B, GRIN2D, RAPGEF4, SLC12A6, RECK, PLD1, MAGI2, PTPRF, MPDZ, KIF5A, HTR4, GRIN2A, WNK1, BSN, BCL2L11, JUP, MGAT2, MAPK1, DOC2A, BACE1, RAB14, RYR1, RYR2, ABAT, SCN1A, GNAI3, GCNT2, GNAI2, MMD, DAG1, MME, AKAP13, ARF6…	3612	839	12782	1.4425	7.713829575095588E-13	7.016609515630989E-14	1.532107773982716E-12
KEGG_PATHWAY	hsa04010:MAPK signaling pathway	146	2.82836	1.1567609821869288E-15	MEF2C, PDGFB, PDGFA, FGF11, TGFB3, FGF13, FGF12, PRKX, TGFB2, MAP3K5, BDNF, MAP3K4, MAP3K8, RRAS, PRKACB, FAS, RAPGEF2, MAP2K7, IL1A, MAP2K6, EGFR, PTPRR, STK4, STK3, MAP4K3, MAP4K4, MAPK1, ARRB2, PDGFRA, MAPK9, HSPB1, PDGFRB, MAPK7, STMN1, PPP5C, FGFR2, FGFR1, FGFR4, IL1R1, FGFR3, GRB2, MRAS, DUSP10, CACNB1, CACNB2, ELK1, CACNB3, CACNB4, MAPKAPK2, SRF, ATF2, KRAS, ELK4, RAC1, JUND, DUSP16, CACNA…	1594	267	5085	1.74439	2.0650148258027912E-13	4.1300296516055823E-14	1.3766765505351941E-12
GOTERM_BP_FAT	GO:0048568~embryonic organ development	104	2.01472	1.1625190756032017E-15	NOG, LMO2, WNT3A, EDN1, TGFB3, ZIC1, HOXD10, CITED2, GATA2, ATP2B2, WNT1, FOXF1, HOXC4, FOXF2, RARB, FRS2, SATB2, MYO6, RARG, EOMES, SIX2, SIX4, PROX1, JUNB, HIF1A, SIX1, TFAP2A, ROR2, PRDM1, TSHZ1, SOX2, TFEB, DSCAML1, ARNT, T, HOXA1, TCF21, HOXA3, HOXA4, OVOL2, HOXA5, HOXA7, PRKRA, NKX3-2, MLL, EPAS1, MAFB, TGFBR1, TGFBR2, NEUROG1, NR4A3, GAS1, HOXB3, HOXB4, DLX2, HOXB7, HOXB8, DLX6, DLX5, HOXB…	4131	172	13528	1.98008	6.037392807911601E-12	1.0591527654923993E-13	2.1316282072803006E-12
GOTERM_CC_FAT	GO:0031981~nuclear lumen	542	10.4998	1.2304493973099952E-15	TGOLN2, MEF2C, SYNCRIP, INTS2, WTAP, CTNNB1, EPC1, BRPF1, BRPF3, FOXF1, INTS6, FOXF2, GIT2, OGT, CCNA2, LRRC7, TBPL1, CUL1, IKBKAP, MYH1, RCOR3, RREB1, RCOR2, TAF4B, PTBP1, MYH2, MED12, MED14, HNF4G, MAPK1, RCC2, MED17, PRKRIP1, ZNF384, MAPK7, RAD23B, AHCTF1, MYEF2, MYBL1, PRPF40B, TCF4, DNMT3B, PRPF40A, DMBX1, DNMT3A, YEATS4, PHB, NXF1, FXR1, NOLC1, PARP1, RERE, BACH1, NKAP, STOX1, HNF1B, ELF4, …	3612	1450	12782	1.32276	9.42801392511683E-13	7.860379014346108E-14	1.865174681370263E-12
GOTERM_BP_FAT	GO:0051094~positive regulation of developmental process	149	2.88648	1.517574778646343E-15	CDX2, THRB, IL6ST, FST, STAT5B, MORF4L2, TGFB3, RPS6KB1, ITPKB, JAG1, FOXO3, CTNNB1, TGFB2, NRCAM, ZFP91, GATA2, BDNF, ROBO1, GATA6, TIAM1, ROBO2, RARA, ACIN1, DDAH1, INSR, FNDC3B, IL1A, ADAM9, PHOX2B, PTPRF, SOCS3, PLXNB2, EOMES, SOCS5, PROX1, JUNB, NUMBL, NDEL1, HIF1A, F3, NPTN, MAPK9, CAMK1, TGIF2, DRD2, TNFRSF12A, HOXA11, SOX2, BMPR2, SRF, OTP, ARNT, EPHB2, LIF, TAL1, AGGF1, NUMB, JUND, RUNX1…	4131	278	13528	1.75517	8.452349931076242E-12	1.4577228313328305E-13	2.986499936241671E-12
GOTERM_BP_FAT	GO:0016477~cell migration	148	2.86711	1.809937676306023E-15	CTHRC1, PDGFB, HMGCR, PLXNA2, RPS6KB1, ENPEP, PRKG1, CXCL12, CD2AP, NR2E1, IL10, TGFB2, NRCAM, WNT1, CTTNBP2, GAB2, ROBO1, CTGF, TWIST1, PTPRK, PHOX2B, SGPL1, RET, SATB2, ROCK1, MDGA1, EFNB1, EMX2, DCDC2, SCYL3, SIX4, MYH9, TNS3, TNS1, HIF1A, NDEL1, CD34, LYST, SIX1, PDGFRB, SDCBP, RELN, LAMC1, CAV2, ZFAND5, DRD1, CDK5R1, SOX1, TNFRSF12A, DRD2, ITGA11, GIPC1, CX3CL1, SRF, ITGB1, SRC, SCRIB, ARX, …	4131	276	13528	1.75603	9.659828492658562E-12	1.637578961322106E-13	3.4083846855992306E-12
GOTERM_BP_FAT	GO:0016310~phosphorylation	348	6.74157	1.821215205007984E-15	GDF6, SNCA, PRKG1, PRKX, BTK, CTTNBP2, MAP3K5, APP, MAP3K4, PSKH1, CLK3, CLK2, MAP3K9, GAB1, MAP3K8, PIK3CA, TLK1, TLK2, GNG3, MAP2K7, MAP2K6, ADAM9, IKBKAP, DBNL, TYRO3, PAN3, BCR, ROCK1, ROCK2, PIK3CD, PIM1, WNK1, MYLK2, WNK3, SCYL3, PIM2, MARK3, MARK4, MARK1, MARK2, MAPK1, SPAG9, MAPK6, BAZ1B, MAPK4, EIF2S1, PDGFRA, ROR2, CAMK1, PDGFRB, NEK9, MAPK9, MAPK7, EIF2AK3, NEK6, NEK7, CDK5R1, GNAI2, E…	4131	800	13528	1.42452	9.659828492658562E-12	1.609823385706477E-13	3.4083846855992306E-12
GOTERM_CC_FAT	GO:0031410~cytoplasmic vesicle	273	5.28865	2.65546863029447E-15	TGOLN2, SYT1, CADM1, SYT5, SYT2, SYT3, FSTL3, SYT9, SYT6, SYT7, ZNRF1, C14ORF1, ITSN1, CD2AP, AQP2, BTK, SYP, CTTNBP2, BDNF, APP, PICALM, MALL, CLK3, GRIN2B, RAB21, RAN, MYLK2, SSPN, PCLO, SPAG9, DOC2A, BACE1, RAB14, ADAMTS1, PALM, CLCN3, GNAI3, AHCY, RFFL, OCRL, SYPL2, CALU, SLC11A2, SLC32A1, CAMKV, SYPL1, STX12, RAC1, HIP1, NTF3, TAOK2, BECN1, DENND1A, HGF, SYNGR3, NOTCH1, FNBP1, SYTL4, LDLR, R…	3612	642	12782	1.5048	2.05702122002549E-12	1.582067810090848E-13	4.0745185003743245E-12
GOTERM_BP_FAT	GO:0010605~negative regulation of macromolecule metabolic process	323	6.25726	3.1489097312446554E-15	MEF2C, EIF2C2, EIF2C1, CDX2, MASP1, SNCA, EDN1, FST, CTNNB1, CITED2, EPC1, BAK1, SIN3B, SIN3A, WWP2, WWP1, FOXF2, RAB23, RARB, BCL7A, TWIST1, ANAPC1, IBTK, PTPRK, RARG, RCOR2, STRN3, ZHX1, ZHX2, MECP2, GRIN2A, RAD9A, PROX1, MSX1, ZNF238, HES5, PRDM1, LRCH4, ST18, EIF2AK3, EIF2C3, EIF2C4, TFCP2L1, IGF2BP1, IGF2BP2, IGF2BP3, BCL2L1, NR1H2, TCF21, HEXIM1, TCF4, BCOR, DNMT3B, DMBX1, NKRF, MDFI, DNMT3…	4131	734	13528	1.44107	1.6904699862152484E-11	2.7711166694643907E-13	5.972999872483342E-12
GOTERM_MF_FAT	GO:0019904~protein domain specific binding	170	3.2933	3.3179573659136655E-15	DLC1, MTSS1, CADM1, GRIK2, LNX2, CBX3, STRN, CD2AP, ZXDA, ATP2B2, SRRM2, SH3BGR, DNAJC6, VPS4A, RAPGEF1, INSR, ADAM9, CASKIN1, IRS2, STRN3, BAIAP2, STRN4, MED12, MECP2, SOCS7, RAD9A, ACTN2, SIRPA, IRS1, PROX1, PPARGC1B, TACC2, CCDC6, ZNF384, PPP5C, CLCN3, LITAF, GRB2, GIPC1, DAZAP2, SRC, CHMP2B, PTK2, DOCK1, KRAS, DMD, TFDP1, AXIN1, ESRRA, BMP2, TP53BP2, HPCAL4, DENND1A, NDFIP1, ESRRG, NDFIP2, LI…	3976	331	12983	1.67706	6.218359160925502E-12	6.908917882242349E-13	5.6843418860808015E-12
GOTERM_CC_FAT	GO:0030424~axon	93	1.80163	4.013617061164382E-15	ALS2, NRP2, NRP1, KIAA1598, SLC6A1, SNCB, GABRB3, CADM1, GRIK2, SNCA, L1CAM, TGFB2, DFNB31, ZFP91, APP, GOT1, ANK3, PVALB, ROBO1, MAPT, CNTNAP1, KLHL24, ROBO2, SEMA3A, SLC12A6, KCNMA1, AR, MYO6, ESR1, MYLK2, GRM1, NCAM1, MAPK1, NCAM2, GRM3, NDEL1, PSEN1, CHRM2, GRM7, BACE1, CNTN2, RAB5A, FKBP15, CNTN4, SLC38A1, CA2, LRRK2, MAP3K12, GAP43, CALCR, DCC, CDK5R1, SCN1A, DRD1, CCK, DRD2, VIM, TAC1, ADR…	3612	159	12782	2.06984	3.085531830038235E-12	2.2037927038809357E-13	6.106226635438361E-12
GOTERM_BP_FAT	GO:0046907~intracellular transport	294	5.69547	4.907969203711658E-15	ALS2, VPS54, CHMP7, HOOK1, BAK1, HOOK2, APP, CRY2, TRAK2, GBF1, TRAK1, VPS4B, VPS4A, STAM, TLK1, KIF13B, FTL, OPA1, KIF5B, RAN, MYH3, MYH2, MYH4, MYH9, ERGIC1, ERGIC2, VTI1A, MAPK1, NPC1, ATP2C1, TXNDC5, TBRG1, RAB14, ZNF384, CAMK1, RYR2, SRP72, SH3GL2, TRAPPC3, MTX2, CACNB1, AKAP12, RER1, NFKBIA, MYO9B, RFFL, BCL2L1, RIMS2, RIMS1, STX12, MACF1, STX17, DUSP16, STX16, NUP50, TRAM1, OSBPL5, RANBP17…	4131	657	13528	1.46541	2.6564528354811046E-11	4.284350652028479E-13	9.381384558082573E-12
GOTERM_CC_FAT	GO:0005624~membrane fraction	329	6.3735	5.292788855125973E-15	ALS2, SLC9A6, PTGS2, SCN3A, VAPA, SNCB, CADM1, VAPB, PPP2R5A, SYT2, PTGS1, SNCA, ADCY6, UTRN, SYNCRIP, LEMD3, L1CAM, ITSN1, AQP2, CTNNB1, SYP, CTTNBP2, ATP2B2, CUL5, APP, GRIN2B, GRIN2D, RAPGEF4, RECK, SLC12A6, PLD1, MAGI2, PTPRF, MPDZ, KIF5A, HTR4, GRIN2A, WNK1, BSN, BCL2L11, JUP, MGAT2, DOC2A, BACE1, RAB14, RYR1, RYR2, ABAT, SCN1A, GNAI3, GCNT2, GNAI2, MMD, DAG1, MME, AKAP13, ARF6, ADRBK1, PEX5…	3612	809	12782	1.43912	4.11404244005098E-12	2.7422508708241367E-13	8.137934770502397E-12
GOTERM_BP_FAT	GO:0060284~regulation of cell development	117	2.26656	6.153981648913935E-15	PLXNA3, NOG, EDN1, TGFB3, LRRC4C, NR2E1, TTL, TGFB2, NRCAM, ZFP91, BDNF, ROBO1, TIAM1, ROBO2, PHOX2B, LBX1, PTPRF, PLXNB2, DLL1, PROX1, NUMBL, MIB1, NDEL1, HES5, SIX1, NPTN, TGIF2, DBN1, KALRN, CAV3, CDK5R1, TNFRSF12A, DRD2, HOXA11, SOX2, SOX5, TIMP2, TTC3, OTP, EPHB2, PTK2, NUMB, AGRN, MBNL3, DNMT3B, NKX2-2, ARHGDIA, SPP1, B4GALT1, BMP2, NTF3, SMAD7, FOXA1, SMAD4, SMAD3, SMAD1, NTN1, HDAC5, NTRK…	4131	205	13528	1.869	3.320566044351381E-11	5.270228697895618E-13	1.1723955140041653E-11
GOTERM_MF_FAT	GO:0003712~transcription cofactor activity	182	3.52577	6.524872715449055E-15	CDX2, THRB, RBM4, CBX4, MXI1, CITED4, CBFB, CTNNB1, CITED2, SIN3B, MLL5, SIN3A, SMARCD2, SMARCD1, RARA, TBPL1, PHOX2B, RCOR2, RAN, YY1, GABPA, MED12, MECP2, MED14, ACTN2, ARID1B, CSDA, PPARGC1A, TRERF1, PROX1, PPARGC1B, JUNB, EP300, SMARCE1, MTF1, MED17, TFAP2B, MNT, TFAP2A, NFE2L1, PIAS2, PIAS1, NFE2L3, SMARCA2, RNF20, TFAP4, CRTC1, TFCP2L1, MYEF2, TRRAP, ELK3, NR2C2, ATF2, ARNT, TCF20, MEIS2, T…	3976	363	12983	1.63717	1.2229439683153487E-11	1.22291066162461E-12	1.1168843627729075E-11
GOTERM_MF_FAT	GO:0004674~protein serine/threonine kinase activity	208	4.02945	8.01099223043532E-15	LTBP1, PRKG1, PRKX, MAP3K5, PSKH1, MAP3K4, CLK3, CLK2, MAP3K9, MAP3K8, TLK1, TLK2, MAP2K7, MAP2K6, BCR, ROCK1, ROCK2, WNK1, PIM1, MYLK2, WNK3, PIM2, MARK3, MARK4, MARK1, MARK2, MAPK1, MAPK6, MAPK4, MAPK9, NEK9, CAMK1, MAPK7, EIF2AK3, NEK6, NEK7, CDK5R1, NEK2, NEK1, ADRBK2, AKAP13, ADRBK1, STK17A, MST4, UHMK1, CAMKV, VRK3, MAP2K1, TAOK2, TAOK1, TGFBR1, MAP2K3, MAP2K4, TGFBR2, TAOK3, TRIO, OXSR1, G…	3976	430	12983	1.57951	1.4924061986221204E-11	1.3566925360919413E-12	1.3633538742396922E-11
GOTERM_BP_FAT	GO:0007507~heart development	121	2.34405	8.288346954820393E-15	DLC1, WNT3A, EDN1, PDLIM3, FGF12, TTN, ZIC3, CITED2, TGFB2, CTNNB1, ATG5, GATA6, RARB, INSR, PTPRJ, LBX1, VANGL2, MYLK2, PROX1, HHEX, MIB1, PLCE1, MSX1, EP300, ADAMTS1, SMARCA4, SRI, ERBB4, ERBB3, SOX4, ADRBK1, SOX6, SOX9, SRF, ITGB1, ECE2, OVOL2, HEXIM1, GYS1, BCOR, DVL2, DVL3, BMP2, KIF3A, SMAD7, TGFBR1, TGFBR2, TEAD1, FOXP4, FOXP1, HDAC5, SHOX2, NOTCH1, SALL4, TSC1, ADRA1B, TGFBR3, HDAC9, ENG,…	4131	215	13528	1.843	4.528044605933701E-11	7.075451335936123E-13	1.5987211554602254E-11
GOTERM_BP_FAT	GO:0042127~regulation of cell proliferation	340	6.58659	1.2572174620177573E-14	DLC1, NOG, CDX2, PTGS2, IL6ST, PGF, OSMR, STAT5B, PTGS1, EDN1, FGFRL1, STRN, HOXD13, MXI1, CTNNB1, CUL3, CUL2, CD47, ZFP91, CTTNBP2, BDNF, CUL5, CDCA7, SERPINE1, RARB, CCNA2, CUL1, PTPRK, CAPNS1, PTPRM, RARG, PTPRF, EFNB1, NKX2-8, LIFR, PROX1, MARK4, VASH1, MAPK1, MSX1, ADAMTS8, F3, TBRG1, PDGFRA, MNT, PDGFRB, ADAMTS1, LAMC1, PMP22, GNAI2, ERBB4, ERBB3, NFKBIA, IFI30, BCL2L1, OTP, LIF, ARX, T, KR…	4131	787	13528	1.41476	6.82225387294011E-11	1.049604847480623E-12	2.4080737404119645E-11
GOTERM_BP_FAT	GO:0007010~cytoskeleton organization	209	4.04882	1.6751778681951276E-14	DLC1, VPS54, PDLIM3, PRKG1, CTNNB1, HOOK1, ACTG1, HOOK2, CTTNBP2, PLS3, INA, PLD2, ROCK1, ROCK2, RAN, PCM1, MYH9, PCLO, MARK4, PROX1, MARK1, RND3, ATP2C1, DBN1, ADD1, ALDOA, PALM, NEK2, ELN, ARF6, MYO9B, DAAM1, RCC1, CAPZB, PFN2, CDC42EP2, KRAS, MACF1, DMD, RAC1, TNKS, TAOK2, ARFIP2, GAS7, SEMA6A, EPS8, LASP1, MAP2, CDC42BPA, MAP7, TMOD1, RANBP10, CDC42BPB, LIMA1, WASF3, NUAK2, WASF1, WASF2, PDPK…	4131	436	13528	1.56978	9.116463139946518E-11	1.3812284649361573E-12	3.218536548388329E-11
GOTERM_BP_FAT	GO:0000165~MAPKKK cascade	107	2.07284	1.781797609292642E-14	TGFB3, ITPKB, FGF13, MAP3K5, MAP3K4, MDFIC, MAP3K9, GAB1, SPRED2, GNG3, SPRED1, RAPGEF2, INSR, MAP2K7, FRS2, MAP2K6, ADAM9, EGFR, DBNL, RET, MADD, MAP4K3, SPAG9, MAPK1, MAP4K5, PLCE1, MAPK9, ROR2, MAPK7, LRRK2, WNT5A, FGFR1, CAV1, FGFR3, GNAI2, ADORA2B, GRB2, PTPLAD1, DUSP10, MAPKAPK2, DUSP16, ADRA2A, TRAF7, FGD4, MDFI, CCM2, MAP2K1, TAOK2, MAP2K3, TGFBR1, MET, MAP2K4, TAOK3, HGF, SMAD1, PTPN11, …	4131	184	13528	1.90434	9.659828492658562E-11	1.4417356197782283E-12	3.410605131648481E-11
GOTERM_BP_FAT	GO:0043067~regulation of programmed cell death	348	6.74157	2.31683514654854E-14	DLC1, MEF2C, PTGS2, SNCB, CADM1, STAT5B, SNCA, ITSN1, CITED2, BTK, CUL3, CUL2, ZFP91, BAK1, MAP3K5, APP, BDNF, CUL5, HTRA2, PIK3CA, NGFRAP1, RARB, FAS, MAP2K6, CUL1, ADAM9, CRTAM, RARG, PTPRF, ROCK1, PIM1, GRIN2A, RAD9A, PIM2, MARK4, BCL2L11, MAPK1, MSX1, TXNDC5, F3, MNT, RYR2, MAPK9, EIF2AK3, CDK5R1, HOXA13, ERBB3, AKAP13, NFKBIA, BCL2L2, STK17A, BCL2L1, MST4, SCRIB, PLAGL1, SLC11A2, PEA15, KRAS…	4131	812	13528	1.40347	1.2618150968535247E-10	1.8556267633584866E-12	4.455324997820753E-11
GOTERM_BP_FAT	GO:0010941~regulation of cell death	349	6.76095	2.4189041007480646E-14	DLC1, MEF2C, PTGS2, SNCB, CADM1, STAT5B, SNCA, ITSN1, CITED2, BTK, CUL3, CUL2, ZFP91, BAK1, MAP3K5, APP, BDNF, CUL5, HTRA2, PIK3CA, NGFRAP1, RARB, FAS, MAP2K6, CUL1, ADAM9, CRTAM, RARG, PTPRF, ROCK1, PIM1, GRIN2A, RAD9A, PIM2, MARK4, BCL2L11, MAPK1, MSX1, TXNDC5, F3, MNT, RYR2, MAPK9, EIF2AK3, CDK5R1, HOXA13, ERBB3, AKAP13, NFKBIA, BCL2L2, STK17A, BCL2L1, MST4, SCRIB, PLAGL1, SLC11A2, PEA15, KRAS…	4131	815	13528	1.40232	1.316151632124729E-10	1.9074741786084815E-12	4.64628335805628E-11
GOTERM_BP_FAT	GO:0000122~negative regulation of transcription from RNA polymerase II promoter	141	2.7315	3.003290599766129E-14	MEF2C, JDP2, CDX2, FST, CBX4, CBX2, NR2E1, TCEAL1, CITED2, CTNNB1, EPC1, HOXC8, SIN3A, RARB, OLIG2, TWIST1, SATB1, SATB2, RARG, MTA2, STRN3, GABPA, RBL1, ZHX2, MECP2, ZNF189, CSDA, PKIA, PROX1, SUZ12, HHEX, MSX1, ZNF238, HES5, PRDM1, ST18, SMARCA2, SMARCA4, HMGB1, TFCP2L1, SOX2, SOX6, MEIS2, HEXIM1, HOXA7, OVOL1, SKIL, TCF4, BCOR, DMBX1, MDFI, DNMT3A, EHMT1, IKZF1, KLF12, SMAD7, KLF10, KLF11, FOX…	4131	266	13528	1.73586	1.636133450944044E-10	2.337352533743342E-12	5.7764903971246895E-11
GOTERM_CC_FAT	GO:0044456~synapse part	126	2.44091	4.151888275758018E-14	ALS2, SYT1, SNCAIP, CADM1, GABRB3, SYT5, GABRB2, GRIK2, SYT2, SYT3, UTRN, STRN, SYT9, SYT6, L1CAM, GRIN3A, SYT7, SYP, DMXL2, GRIN2B, GRIN2D, GRID1, KCND2, MPDZ, PSD3, GRIN2A, TANC1, MYLK2, SSPN, PCLO, DOC2A, NPTN, LRRK2, SLC40A1, SNAP91, ERBB4, ERBB3, GIPC1, SYPL2, RIMS1, SCRIB, PRR7, SLC32A1, SYPL1, SLC30A3, GABRA1, GABRA4, GABRA3, SYT10, GABRA6, SYT11, GABRA5, LIN7C, HOMER1, HOMER2, SHANK2, CAM…	3612	246	12782	1.81254	3.205524734539722E-11	2.003397447936095E-12	6.343814362708144E-11
GOTERM_BP_FAT	GO:0042981~regulation of apoptosis	344	6.66408	4.384733592534596E-14	DLC1, MEF2C, PTGS2, SNCB, CADM1, STAT5B, SNCA, ITSN1, BTK, CITED2, CUL3, CUL2, ZFP91, BAK1, MAP3K5, APP, BDNF, CUL5, HTRA2, PIK3CA, NGFRAP1, RARB, FAS, MAP2K6, CUL1, ADAM9, CRTAM, RARG, PTPRF, ROCK1, PIM1, GRIN2A, RAD9A, PIM2, BCL2L11, MAPK1, MSX1, TXNDC5, F3, MNT, RYR2, MAPK9, EIF2AK3, CDK5R1, HOXA13, ERBB3, AKAP13, NFKBIA, BCL2L2, STK17A, BCL2L1, MST4, SCRIB, PLAGL1, SLC11A2, PEA15, KRAS, RAC1,…	4131	804	13528	1.40114	2.3847701591250825E-10	3.3588687387009486E-12	8.419931418757187E-11
GOTERM_BP_FAT	GO:0043549~regulation of kinase activity	177	3.4289	4.568292043196818E-14	ALS2, ADCY3, ADCY1, ADCY2, PDGFB, ADCY7, HMGCR, EDN1, ADCY6, TGFB3, TTN, TGFB2, PRKAR2B, MAP3K5, APP, PRKAR2A, MAP3K4, MDFIC, MAP3K9, GAB1, SPRED2, PDGFC, SPRED1, PRKACB, GNG3, FRS2, INSR, MAP2K6, ADAM9, EGFR, DBNL, RBL2, MADD, RBL1, PIM1, PKIA, IRS1, PPP1CB, SPAG9, PLCE1, MAP4K5, PRKRIP1, RELN, CAV3, CAV1, DRD1, CDK5R1, ADORA2B, GNAI2, SNX6, PTPLAD1, PFKFB2, CCNG1, AKT1S1, KRAS, HEXIM1, RAC1, DU…	4131	357	13528	1.62362	2.481368444051668E-10	3.446354313041411E-12	8.76076988731711E-11
GOTERM_CC_FAT	GO:0031252~cell leading edge	82	1.58853	5.921200948800747E-14	ALS2, SH3RF1, MTSS1, TLN1, NRBP1, TLN2, WASF1, WASF2, ITSN1, CD2AP, IQGAP1, CTNNB1, ACTR3, SPRY1, CTTN, TIAM2, ROBO1, CXCR4, FAP, PDE4A, ARHGAP1, PIK3CA, ROBO2, AKT2, DBNL, PTPRK, PLD1, MYO6, PTPRM, TRPM7, BAIAP2, SCYL3, MYH9, VASP, NDEL1, RAB5A, ADAM17, GNAS, WASL, FBXO10, LCP1, PARVA, MYO5A, FGD1, SLC39A14, SSH1, DIAPH1, TNFRSF12A, NEDD9, ABI2, CTNND1, MYO9B, RDX, ABI1, ARF6, CDH2, TPM1, CAPZB,…	3612	138	12782	2.10274	4.568301292806609E-11	2.687183808802729E-12	9.04054608952265E-11
GOTERM_BP_FAT	GO:0045597~positive regulation of cell differentiation	125	2.42154	6.064684647160128E-14	CDX2, THRB, IL6ST, STAT5B, MORF4L2, TGFB3, ITPKB, JAG1, FOXO3, TGFB2, CTNNB1, NRCAM, ZFP91, BDNF, ROBO1, GATA6, TIAM1, ROBO2, RARA, ACIN1, FNDC3B, PHOX2B, PTPRF, SOCS3, PLXNB2, EOMES, SOCS5, JUNB, NUMBL, HIF1A, NDEL1, NPTN, MAPK9, CAMK1, TGIF2, TNFRSF12A, DRD2, HOXA11, SOX2, BMPR2, SRF, OTP, ARNT, EPHB2, LIF, TAL1, NUMB, JUND, RUNX1, RUNX2, DNMT3B, NKX2-2, ARHGDIA, LPL, BMP2, SMAD9, IKZF1, MAP2K1…	4131	229	13528	1.78753	3.2964164731197343E-10	4.515610108057899E-12	1.1638467967145516E-10
GOTERM_BP_FAT	GO:0048729~tissue morphogenesis	104	2.01472	7.617813124859924E-14	DLC1, PGF, LMO4, WNT3A, FST, JAG2, JAG1, TTN, TGFB2, CTNNB1, ZIC2, WNT4, FOXF1, TWIST1, RET, VANGL2, EOMES, MYLK2, PROX1, MIB1, SIX1, COL1A2, TFAP2A, COL1A1, SMARCA4, FRAS1, TWSG1, HOXA11, BMPR2, DAG1, PTK7, GREM1, SCRIB, T, TCF21, FOXQ1, OVOL2, MACF1, HOXA5, RUNX3, NKX2-3, HECTD1, DVL2, BMP2, SMAD7, SMAD4, SMAD3, CELSR1, NR4A3, SMAD1, ATP7A, HOXB4, LAMA1, NOTCH2, NOTCH1, TSC1, FREM2, ZIC5, PRKAR…	4131	180	13528	1.89208	4.1416514662273585E-10	5.596856311740339E-12	1.4621637234313312E-10
GOTERM_CC_FAT	GO:0005654~nucleoplasm	348	6.74157	1.1863541032515866E-13	MEF2C, CDX2, SYNCRIP, INTS2, WTAP, CTNNB1, EPC1, BRPF1, PSKH1, SIN3A, BRPF3, FOXF1, FOXF2, INTS6, GIT2, H2AFX, OGT, CCNA2, TBPL1, CUL1, PITX2, ANAPC1, IKBKAP, RARG, RCOR2, RAN, RREB1, STRN3, TAF4B, YY1, PTBP1, MED12, MED14, PPARGC1A, PPARGC1B, PCF11, MAPK1, PIAS3, MED17, PIAS2, LRCH4, MAPK7, PIAS1, RAD23B, ELL, HOXA11, AHCTF1, ALS2CR8, TAL1, NUP50, HOXA10, MAML3, POLQ, TCF4, PRPF40B, PRPF40A, DMB…	3612	882	12782	1.39625	9.162315350863537E-11	5.090150523301418E-12	1.8132162438178057E-10
GOTERM_BP_FAT	GO:0048705~skeletal system morphogenesis	73	1.41418	1.5079931905130491E-13	NOG, THRA, NDST1, PRRX1, TGFB3, ZEB1, GLI3, HOXD10, MEN1, PCGF2, HOXC8, BARX2, CTGF, CHST11, ANKRD11, ALX4, COL11A1, GHR, ALX1, SGPL1, SATB2, TBX15, ARID5B, SIX2, SIX4, PTHLH, EYA1, ACVR2B, PSEN1, NAB2, NAB1, SIX1, PDGFRA, PDGFRB, TFAP2A, ROR2, GNAS, COL1A1, ZFAND5, HOXA11, TIPARP, DSCAML1, COL2A1, SOX9, HOXA3, HOXA4, HOXA5, PRKRA, HOXA7, NKX3-2, ACAN, PKD1, RUNX2, BMP1, COL13A1, TGFBR1, TGFBR2, …	4131	112	13528	2.13444	8.198779433143955E-10	1.0931699989669141E-11	2.894573469802708E-10
GOTERM_CC_FAT	GO:0030135~coated vesicle	90	1.74351	1.6395032333142662E-13	TGOLN2, SYT1, CLTA, SEC24A, LDLR, CADM1, AP4E1, KIAA0368, SYT5, AP1G1, HIP1R, SYT2, LMAN2L, SYT3, SYT9, SYT6, SYT7, CLTC, SYP, AP1S3, DAB2, PACSIN1, AP1S1, PICALM, MALL, DMXL2, AP1S2, SLC2A4, GRIN2B, GOPC, NECAP1, SV2B, SV2A, SEC24C, SEC24D, STX6, EGFR, SEC23A, STX1A, SVOP, MYO6, NCALD, PIK3C2A, MYLK2, PCLO, LDLRAP1, DOC2A, STXBP5, IGF2R, ARCN1, SEMA4C, RAB5A, RAB14, SORT1, SIAH1, VAMP2, LRRK2, S…	3612	159	12782	2.00307	1.265925142490687E-10	6.662781437682952E-12	2.505329277369128E-10
GOTERM_CC_FAT	GO:0031988~membrane-bounded vesicle	241	4.66873	1.8456023699836626E-13	TGOLN2, SYT1, CADM1, SYT5, SYT2, SYT3, FSTL3, SYT9, SYT6, SYT7, C14ORF1, ITSN1, CD2AP, SYP, CTTNBP2, BDNF, APP, MALL, PICALM, CLK3, GRIN2B, RAB21, RAN, MYLK2, SSPN, PCLO, SPAG9, DOC2A, RAB14, ALDOA, PALM, CLCN3, AHCY, GNAI3, RFFL, OCRL, SYPL2, CALU, SLC32A1, SYPL1, STX12, RAC1, GAD1, HIP1, SPP1, BMP3, BMP2, BMP1, TAOK2, NTF3, BECN1, DENND1A, HGF, SYNGR3, NOTCH1, FNBP1, SYTL4, PDIA3, RAB5B, KIAA03…	3612	568	12782	1.50148	1.4244871948676519E-10	7.122413769877767E-12	2.8190783041281975E-10
GOTERM_MF_FAT	GO:0016564~transcription repressor activity	159	3.0802	2.635854412270482E-13	JDP2, CDX2, THRA, THRB, CBX4, CBX3, CBX2, MXI1, NR2E1, CITED2, EPC1, SIN3B, HOXC8, SIN3A, EED, RCOR2, STRN3, MTA2, YY1, MECP2, CSDA, PROX1, FOXN3, JUNB, HHEX, MSX1, MNT, ST18, LRCH4, PIAS1, HMGB2, TFCP2L1, ELK3, MEIS2, HEXIM1, TFEC, HOXA7, SKIL, TCF4, BCOR, DNMT3B, ZNF423, NKRF, DMBX1, AEBP2, IKZF4, BMP2, KLF12, IKZF1, PHB, SMAD3, SKI, UBP1, FOXP4, FOXP1, FOXP2, CDKN1C, HDAC5, HDAC4, HOXB4, ATF3,…	3976	316	12983	1.643	4.920794882679047E-10	4.100664252604247E-11	4.4951820044047963E-10
GOTERM_CC_FAT	GO:0030136~clathrin-coated vesicle	78	1.51104	3.8807323914666985E-13	TGOLN2, SYT1, CLTA, LDLR, CADM1, SYT5, HIP1R, AP1G1, SYT2, SYT3, SYT9, SYT6, SYT7, CLTC, SYP, AP1S3, DAB2, AP1S1, PICALM, MALL, DMXL2, AP1S2, SLC2A4, GRIN2B, GOPC, NECAP1, SV2B, SV2A, STX6, EGFR, STX1A, SVOP, MYO6, NCALD, PIK3C2A, MYLK2, LDLRAP1, PCLO, DOC2A, STXBP5, IGF2R, SEMA4C, RAB5A, RAB14, SORT1, SIAH1, VAMP2, LRRK2, SLC40A1, EPN2, GIPC1, SYPL2, SLC32A1, SYNPR, SYPL1, SYN1, SLC30A3, APBA1, …	3612	132	12782	2.09109	2.99553715166212E-10	1.4264478487291399E-11	5.928257884590948E-10
GOTERM_BP_FAT	GO:0022604~regulation of cell morphogenesis	81	1.56916	4.0645466285530847E-13	RHOJ, DLC1, GNA13, RTN4, PLXNA3, LZTS1, NRP1, ATP10A, TGFB3, RHOQ, LRRC4C, RHOU, TTL, TGFB2, NRCAM, ACTR3, ZFP91, TIAM1, ROBO1, MAPT, RHOA, ROBO2, SEMA3A, PTPRF, LIMK1, PLXNB2, MYH9, NUMBL, NDEL1, PSEN1, SEMA4F, NGFR, ALDOA, PALM, FGD1, TNFRSF12A, PALMD, CDH2, CDH4, TTC3, EPHB2, ANXA7, PTK2, CDC42EP2, NUMB, PALM2, POU3F2, FGD5, CDC42EP3, FGD6, ARHGDIA, NEFM, RASA1, SPP1, FN1, FGD4, TAOK2, SMAD7, …	4131	131	13528	2.02485	2.2102895069764372E-9	2.9082736219265826E-11	7.803424573182838E-10
GOTERM_BP_FAT	GO:0016192~vesicle-mediated transport	257	4.97869	4.587518903155087E-13	ALS2, VPS54, CHMP7, SNCA, SYT6, ITSN2, ITSN1, RAB1A, CTNNB1, HOOK1, SYP, HOOK2, APP, PICALM, GBF1, VPS4B, VPS4A, RAPGEF4, FTL, PLD2, DBNL, MYLK2, COLEC12, PCLO, ERGIC1, ERGIC2, VTI1A, NPC1, DOC2A, GAPVD1, RAB18, TXNDC5, RAB14, UNC13C, SH3GL2, TRAPPC3, UNC13A, GNAI3, CNIH, RER1, ARF6, ARF5, ARFGEF2, ARFGEF1, RIMS1, PEX5L, RIMS4, RIMS3, KRAS, STX12, STX17, RAC1, STX16, HIP1, OSBPL5, TGFBR2, DENND1A…	4131	576	13528	1.46113	2.4946507082290736E-9	3.239808421540147E-11	8.807288232048904E-10
GOTERM_BP_FAT	GO:0035239~tube morphogenesis	79	1.53041	5.206795958960448E-13	DLC1, GNA13, NRP1, PGF, LMO4, WNT3A, DICER1, EDN1, HOXD13, PAX3, GLI2, CXCL12, GLI3, ZIC3, LGR4, ZIC2, CTNNB1, EDNRA, SPRY2, WNT4, GPC3, CXCR4, FOXF1, IPMK, CYR61, TWIST1, ALX1, IHH, RET, LBX1, VANGL2, MMP14, VASP, BCL2L11, MYCN, MIB1, EYA1, PSEN1, CFL1, SIX1, TFAP2A, ACVR1, HOXA11, PTK7, GREM1, SRF, SCRIB, T, TCF21, RGMA, OVOL2, HAND1, HAND2, HOXA5, BCL2, GBX2, PLXND1, HECTD1, DVL2, B4GALT1, BMP…	4131	127	13528	2.03705	2.831537226910541E-9	3.630173939228598E-11	9.996670158329835E-10
GOTERM_CC_FAT	GO:0019717~synaptosome	57	1.10422	5.473353273964801E-13	ALS2, SEPT3, SEPT2, SLC6A1, CADM1, SNCB, SNCA, CASK, RPS6KB1, ITSN1, SYP, FOS, APP, GRIN2B, GRIN2D, GOPC, SNPH, DLG4, FOSL1, SAMD4A, USP14, PRKCA, STX1A, MAGI2, KCND2, MPDZ, GRIN2A, BSN, DOC2A, PSEN1, SEMA4F, RAB5A, SH3KBP1, ABAT, RYR2, VAMP3, VAMP2, LRRK2, VAMP1, PPFIA2, ABI1, ITGB1, SYNPR, PVRL1, SNAP23, SNAP25, GNAO1, LIN7C, CAMK2N1, SLC17A7, PPP1R9A, P2RX7, SLC17A6, EPS8, ITGA5, CYFIP2, CYFIP1	3612	85	12782	2.37305	4.225464422802361E-10	1.9206636281410283E-11	8.362310843779142E-10
GOTERM_BP_FAT	GO:0045859~regulation of protein kinase activity	169	3.27392	6.704813644345262E-13	ALS2, ADCY3, ADCY1, ADCY2, PDGFB, ADCY7, HMGCR, EDN1, ADCY6, TGFB3, TTN, TGFB2, PRKAR2B, MAP3K5, APP, PRKAR2A, MAP3K4, MDFIC, MAP3K9, GAB1, SPRED2, PDGFC, PRKACB, GNG3, SPRED1, FRS2, INSR, MAP2K6, ADAM9, EGFR, DBNL, MADD, PIM1, PKIA, PPP1CB, SPAG9, PLCE1, MAP4K5, PRKRIP1, RELN, CAV3, CAV1, DRD1, CDK5R1, ADORA2B, GNAI2, SNX6, PTPLAD1, CCNG1, AKT1S1, KRAS, HEXIM1, DUSP16, NPM1, ADRA2A, TRAF7, FGD4,…	4131	345	13528	1.60415	3.645981516697816E-9	4.615163806676037E-11	1.287214779210899E-9
GOTERM_BP_FAT	GO:0045596~negative regulation of cell differentiation	117	2.26656	8.254326094996053E-13	PLXNA3, NOG, CDX2, LMO2, STAT5B, FST, JAG1, NR2E1, CTNNB1, ZFP91, WNT4, BDNF, RC3H1, TWIST1, PHOX2B, LBX1, SIX2, DLL1, SOCS5, PTHLH, MIB1, MAPK1, HES5, TWSG1, CAV1, HMGB3, SOX2, NFKBIA, ITGB3, ABCA1, SOX9, ITGB1, TTC3, EPHB2, LIF, NR1H2, PTK2, OVOL2, ITGAV, HOXA7, MBNL3, AXIN2, RUNX1, NKX2-2, ARHGDIA, NR1H3, SPP1, SMAD7, MAFB, TGFBR1, CREBBP, SMAD3, SKI, NTN1, HDAC5, DLX2, NOTCH2, HDAC4, RNF6, NO…	4131	216	13528	1.77382	4.4888015526822755E-9	5.6110005530740636E-11	1.5847656520406872E-9
GOTERM_BP_FAT	GO:0051338~regulation of transferase activity	179	3.46765	9.816174730639084E-13	ALS2, ADCY3, ADCY1, ADCY2, PDGFB, ADCY7, HMGCR, EDN1, ADCY6, TGFB3, TTN, TGFB2, PRKAR2B, MAP3K5, APP, PRKAR2A, MAP3K4, MDFIC, MAP3K9, GAB1, SPRED2, PDGFC, SPRED1, GNG3, PRKACB, FRS2, INSR, MAP2K6, ADAM9, EGFR, DBNL, RBL2, MADD, RBL1, PIM1, PKIA, IRS1, PPP1CB, SPAG9, PLCE1, MAP4K5, PRKRIP1, RELN, CAV3, CAV1, DRD1, CDK5R1, ADORA2B, GNAI2, SNX6, PTPLAD1, PFKFB2, CCNG1, SERINC2, AKT1S1, KRAS, HEXIM1,…	4131	372	13528	1.57575	5.338262720755438E-9	6.590450407628623E-11	1.8846701976826807E-9
GOTERM_BP_FAT	GO:0001944~vasculature development	131	2.53778	1.160540837653899E-12	GNA13, CDX2, LMO2, PGF, PDGFA, EDN1, ENPEP, JAG1, CXCL12, CITED2, TGFB2, CTNNB1, BAK1, ATG5, ROBO1, CTGF, FOXF1, LOX, PTPRJ, RECK, SGPL1, EFNB2, MYH9, PROX1, PNPLA6, JUNB, MIB1, HIF1A, DLL4, COL1A2, COL1A1, SMARCA4, ZFAND5, CAV1, TNFRSF12A, ELK3, SRF, T, TCF21, PTK2, HOXA3, AGGF1, ITGAV, PLXND1, KLF5, B4GALT1, COL18A1, CCM2, EPAS1, SPHK2, SMAD7, MYO1E, TGFBR1, TGFBR2, UBP1, KDR, DLX3, ATP7A, NOTC…	4131	251	13528	1.70913	6.310886702109997E-9	7.69619923346454E-11	2.2280510769689954E-9
GOTERM_BP_FAT	GO:0051270~regulation of cell motion	107	2.07284	1.2269668256904476E-12	DLC1, GNA13, PLXNA3, PDGFB, IL6ST, PDGFA, STAT5B, EDN1, JAG2, RPS6KB1, JAG1, CXCL12, CITED2, TGFB2, VCL, GAB1, RRAS, UNC5C, INSR, ADAM9, EGFR, PTPRK, PLD1, IRS2, PTPRM, ACTN4, MYLK2, ACTN1, IRS1, VASH1, SPAG9, MAPK1, HIF1A, DLL4, F3, PDGFRA, PDGFRB, RNF20, DRD1, ONECUT1, ERBB4, DRD2, ITGB3, GREM1, MIA3, RAC1, B4GALT1, COL18A1, PARD6B, MAP2K1, SMAD7, TGFBR1, SMAD3, ITGA2, FURIN, NTN1, KDR, HDAC5, …	4131	193	13528	1.81554	6.672526531303902E-9	8.039191534692236E-11	2.3557267248008884E-9
GOTERM_BP_FAT	GO:0045664~regulation of neuron differentiation	81	1.56916	1.2787953957945145E-12	RTN4, NOG, PLXNA3, LZTS1, NRP1, PAX6, LRRC4C, GLI2, NR2E1, TTL, NRCAM, ACTR3, ZFP91, BDNF, TIAM1, ROBO1, MAPT, RHOA, ROBO2, SEMA3A, PHOX2B, LBX1, PTPRF, LIMK1, PLXNB2, DLL1, NUMBL, MIB1, EYA1, NDEL1, PSEN1, HES5, CCND2, SEMA4F, SIX1, CNTN4, TGIF2, NGFR, DBN1, KALRN, CDK5R1, TNFRSF12A, SOX2, SOX5, CDH2, TIMP2, CDH4, TTC3, EPHB2, PRPF19, PTK2, BCL2, NUMB, POU3F2, DNMT3B, NKX2-2, ARHGDIA, NEFM, SPP1…	4131	133	13528	1.9944	6.953869036152582E-9	8.278411289808218E-11	2.455058378814101E-9
GOTERM_MF_FAT	GO:0003779~actin binding	161	3.11895	1.3337373951055146E-12	MTSS1, MAEA, CAPZA2, UTRN, CAPZA1, IQGAP2, LMO7, KLHL4, TTN, KLHL3, KLHL2, VCL, AQP2, KLHL1, HOOK1, KLHL5, MED28, PLS1, PLS3, BCL7B, EGFR, DBNL, MYO6, MYH1, ACTN4, NCALD, MYH3, ENC1, MYH2, ACTN1, MYH4, SPIRE1, TMSB10, ACTN2, MYH9, NEBL, ARPC1B, MYO18B, TNS1, TAGLN, CGN, DST, DBN1, ADD3, ADD1, ALDOA, SSH1, DIAPH1, SSH2, DIAPH3, GIPC1, ARPC4, MYO9B, ANLN, ARPC5, DAAM1, CAPZB, MYO9A, CORO2B, PFN2, M…	3976	326	12983	1.61264	2.4900382866732684E-9	1.9154144936806006E-10	2.2746471373125132E-9
GOTERM_CC_FAT	GO:0000267~cell fraction	409	7.92329	1.4030499197342497E-12	ALS2, SLC9A6, PTGS2, SCN3A, PPP2R5A, PTGS1, SYNCRIP, L1CAM, ITSN1, CTNNB1, SYP, ACTG1, CTTNBP2, CUL5, APP, GRIN2B, GRIN2D, SERPINE1, FAS, YARS, MAGI2, PTPRF, MPDZ, KIF5A, GRIN2A, BSN, BCL2L11, JUP, MAPK1, PITPNM2, DOC2A, BACE1, RYR1, RYR2, ABAT, SCN1A, GNAI3, GNAI2, HMGCS1, ARF6, NAGK, ADCYAP1, SLC29A1, PVRL1, RAC1, PEMT, TNKS, SPHK2, MAP2K1, CYP46A1, CLCC1, CAMK2N1, BFAR, MAP2, SLC9A1, OPRM1, SL…	3612	1083	12782	1.33643	1.0831930907784226E-9	4.709532763769175E-11	2.1436852293277298E-9
GOTERM_BP_FAT	GO:0009952~anterior/posterior pattern formation	84	1.62728	1.471491230797604E-12	HNF1B, WNT3A, PAX6, HOXD13, GLI3, ZIC3, HOXD10, CTNNB1, WNT1, PCGF2, HOXC8, HOXC4, NR2F2, ALX4, FRS2, ALX1, YY1, LDB1, EMX2, LEF1, DLL1, PCDH8, CTNNBIP1, HOXC10, HHEX, ACVR2A, MIB1, ACVR2B, CRKL, EP300, HOXC11, BTG2, HIPK1, PSEN1, HOXC13, PSEN2, ROR2, TSHZ1, TCAP, HOXA11, BMPR2, TCF7L1, T, ALDH1A2, SF3B1, HOXA1, HOXA3, HOXA4, HOXA5, HOXA7, HOXA10, GBX2, HOXA9, AXIN2, MLLT3, APC, MLL, KIF3A, TBX3,…	4131	140	13528	1.96485	8.001960427606036E-9	9.414069523927537E-11	2.8250846106914196E-9
GOTERM_BP_FAT	GO:0007411~axon guidance	69	1.33669	1.5976495752788442E-12	NRP2, PLXNA3, NRP1, PAX6, L1CAM, GLI2, CXCL12, BDNF, APP, ANK3, UNC5A, ROBO1, CXCR4, POU4F2, ROBO2, UNC5C, SEMA3A, EGR2, PTPRM, EFNB3, NRXN3, EFNB1, OTX2, NRXN1, TBR1, VASP, SLIT3, SEMA4F, UBC, EFNA5, RELN, SIAH1, CNTN4, NGFR, GAP43, DCC, CDK5R1, EPHB3, CDH4, EPHB1, MYCBP2, EPHB2, ARX, ALCAM, HOXA1, PVRL1, TNR, LHX2, RAC1, B3GNT1, GBX2, LHX4, B3GNT2, ETV4, RUNX3, KLF7, NTF3, NFASC, DPYSL5, NEUROG…	4131	107	13528	2.11176	8.687808250584794E-9	1.0102108038978486E-10	3.0672242523621662E-9
GOTERM_BP_FAT	GO:0001568~blood vessel development	128	2.47966	1.9565440026301572E-12	GNA13, CDX2, LMO2, PGF, PDGFA, EDN1, ENPEP, JAG1, CXCL12, CITED2, TGFB2, CTNNB1, BAK1, ATG5, ROBO1, CTGF, FOXF1, LOX, PTPRJ, RECK, SGPL1, MYH9, PROX1, PNPLA6, JUNB, MIB1, HIF1A, DLL4, COL1A2, COL1A1, SMARCA4, CAV1, TNFRSF12A, ELK3, SRF, T, PTK2, HOXA3, AGGF1, ITGAV, PLXND1, KLF5, B4GALT1, COL18A1, CCM2, EPAS1, SPHK2, SMAD7, MYO1E, TGFBR1, TGFBR2, UBP1, KDR, DLX3, ATP7A, NOTCH1, ITGA7, NTRK2, ADRA…	4131	245	13528	1.71089	1.0639697234360312E-8	1.2229539603225703E-10	3.756339683747001E-9
GOTERM_CC_FAT	GO:0009898~internal side of plasma membrane	148	2.86711	2.22922856122243E-12	AP1G1, UTRN, RAB1B, VCL, ACBD3, DIRAS1, DIRAS2, RALB, SPRED2, RAB23, RALA, RRAS, ERAS, GNG2, STAM, GNG3, PLD1, SOCS7, NUPL1, PNPLA6, RND2, JUP, RAB18, FNBP1L, RAB14, RAB15, RAB10, ADD3, ADD1, CAV2, PALM, CDK5R1, SNAP91, LITAF, STAM2, MRAS, COPZ1, CACNB1, CACNB2, BCL2L1, CACNB4, RAB40B, PTK2, KRAS, DMD, DUSP15, RAC1, AP2M1, RHEBL1, RAB8A, RAB8B, PTPN3, PTPN4, RAB33A, NCKAP1, EPS15, FNBP1, SYNE1, S…	3612	316	12782	1.65739	1.7209553782038256E-9	7.170641858067484E-11	3.405842274872839E-9
GOTERM_BP_FAT	GO:0003002~regionalization	108	2.09221	2.4738967605560124E-12	NOG, WNT3A, EDN1, HOXD13, ZIC3, HOXD10, CTNNB1, WNT1, HOXC8, HOXC4, RAB23, FRS2, YY1, EMX2, DLL1, MIB1, HHEX, EP300, ROR2, RELN, TSHZ1, HOXA11, BMPR2, DSCAML1, GREM1, T, HOXA1, HOXA3, HOXA4, OVOL2, HOXA5, LHX2, HOXA7, HOXA10, HOXA9, AXIN2, MDFI, DVL2, MLL, KIF3A, MAFB, TGFBR1, SMAD6, SMAD4, CELSR2, EN1, GAS1, HOXB3, HOXB4, DLX2, NOTCH1, DLX1, SFRP1, HOXB7, HOXB8, SFRP2, RNF2, HOXB5, HOXB6, HOXB9,…	4131	197	13528	1.7953	1.3453122282847119E-8	1.528763782232545E-10	4.7496118149581434E-9
GOTERM_BP_FAT	GO:0008104~protein localization	364	7.05153	2.9220176730890104E-12	ALS2, VPS54, SLC9A2, CHMP7, RAB1B, MXI1, RAB1A, CTNNB1, HOOK1, HOOK2, CRY2, TRAK2, VPS13D, TRAK1, VPS4B, RAB23, VPS4A, TLK1, STAM, NUP35, RAB21, KIF13B, PTPRK, RAN, VANGL2, GRIN2A, MYH9, VTI1A, MAPK1, RAB18, RAB14, RAB15, RAB12, SRP72, RAB10, PALM, MTX2, AKAP12, CACNB1, NFKBIA, ARF6, RFFL, ARF5, RIMS2, RIMS1, RAB40B, TRAM2, STX12, MACF1, DMD, STX17, DUSP16, STX16, NUP50, TNKS, TRAM1, SYS1, MDFI, …	4131	882	13528	1.35148	1.588981402012024E-8	1.7853718503602067E-10	5.609879227819192E-9
GOTERM_CC_FAT	GO:0005768~endosome	147	2.84773	3.751160791705944E-12	ALS2, SLC9A9, SLC9A6, STARD3NL, SYT5, CHMP4B, SYT3, CHMP7, ZNRF1, AQP2, ZNRF2, SLC2A4, VPS4B, RABGEF1, VPS4A, STAM, RAPGEF1, FRS2, INSR, RAB21, SCAMP5, EGFR, PLD1, SCAMP2, PTPRF, HTR4, RPS6KC1, RND2, NPC1, GAPVD1, VAMP8, BACE1, RAB14, VAMP4, ARL8B, VPS26A, ANKFY1, CLCN3, STAM2, HMP19, MMD, ARF6, CHMP2B, SLC11A2, SLC29A3, NUMB, SNF8, SLC30A4, SLC30A3, NDFIP2, CD63, KCNK1, ABCG4, EPS15, ATP7A, LAMP…	3612	315	12782	1.65142	2.8958573317083847E-9	1.1583434211814847E-10	5.731015662036043E-9
GOTERM_CC_FAT	GO:0016023~cytoplasmic membrane-bounded vesicle	230	4.45564	4.094694377187234E-12	TGOLN2, SYT1, CADM1, SYT5, SYT2, SYT3, FSTL3, SYT9, SYT6, SYT7, C14ORF1, ITSN1, CD2AP, SYP, CTTNBP2, BDNF, APP, MALL, PICALM, CLK3, GRIN2B, RAB21, RAN, MYLK2, SSPN, PCLO, SPAG9, DOC2A, RAB14, PALM, AHCY, GNAI3, RFFL, OCRL, SYPL2, CALU, SLC32A1, SYPL1, STX12, RAC1, HIP1, TAOK2, NTF3, BECN1, DENND1A, HGF, SYNGR3, NOTCH1, FNBP1, SYTL4, PDIA3, RAB5B, KIAA0368, LDLR, RAB5C, HIP1R, NAP1L1, PDIA6, AP3S1…	3612	550	12782	1.47984	3.161127359874172E-9	1.2158185569433044E-10	6.255995721460295E-9
GOTERM_MF_FAT	GO:0003702~RNA polymerase II transcription factor activity	127	2.46029	4.12994857308692E-12	HMGN1, MEF2C, RBM4, CNOT2, TBP, TCEAL1, HOXD10, CBFB, GATA6, OLIG2, TBPL1, GABPA, NKX2-8, MED12, MED14, CSDA, PPARGC1A, PROX1, TRERF1, PPARGC1B, JUNB, ELL2, UHRF1, HIF1A, PRDM4, MED17, SMARCA5, TFAP4, LITAF, MYEF2, SOX9, SRF, SOX8, ATF2, MED12L, ARNT, HOXA1, MEIS2, TCERG1, JUND, SNF8, NKX3-2, TEF, RUNX2, KLF5, TAF4, TCF7, MLL, EPAS1, RFX4, KLF13, SMAD3, TEAD3, SMAD1, FOXP1, USF2, NOTCH2, ETS1, RF…	3976	244	12983	1.69958	7.710558080908925E-9	5.507541089855295E-10	7.043587935129381E-9
GOTERM_BP_FAT	GO:0048562~embryonic organ morphogenesis	80	1.54979	4.42479948904954E-12	NOG, NDST1, FGF9, WNT3A, EDN1, PRRX1, TGFB3, ZEB1, GLI2, ZIC1, GLI3, HOXD10, MEN1, WNT1, SPRY2, ATP2B2, PCGF2, KCNQ4, HOXC4, CHST11, RARB, ALX4, COL11A1, FRS2, ALX1, SATB2, TBX15, MYO6, RARG, SIX2, SIX4, PROX1, EYA1, SIX1, TFAP2A, ROR2, GNAS, TSHZ1, TCAP, SOX2, DSCAML1, COL2A1, TCF7L2, TCF21, HOXA1, HOXA3, CHD7, HOXA4, OVOL2, HOXA5, ALDH1A3, PRKRA, HOXA7, NKX3-2, GBX2, FOXL2, MAFB, TGFBR1, TGFBR2…	4131	133	13528	1.96978	2.406202870286478E-8	2.673559151844529E-10	8.495071313063818E-9
GOTERM_BP_FAT	GO:0048706~embryonic skeletal system development	54	1.04611	4.562301677844078E-12	NOG, NDST1, FGF9, TGFB3, PRRX1, HOXD1, ZEB1, GLI3, HOXD10, MEN1, PCGF2, CHST11, ALX4, COL11A1, ALX1, SATB2, TBX15, SIX2, SIX4, ACVR2A, EYA1, SIX1, TFAP2A, KIAA1217, GNAS, COL1A1, TAPT1, DSCAML1, COL2A1, HOXA3, HOXA4, HOXA5, HOXA7, NKX3-2, HOXA9, TGFBR1, MYF5, TGFBR2, HSPG2, TBX1, GAS1, HOXB3, HOXB4, DLX2, DLX1, SP1, HOXB7, HOXB8, GFPT1, HOXB5, SP3, HOXB6, PBX1, HOXB9	4131	77	13528	2.29658	2.4810061671765027E-8	2.72638023268712E-10	8.75917116616165E-9
KEGG_PATHWAY	hsa04810:Regulation of actin cytoskeleton	116	2.24719	4.8029585946956825E-12	GNA13, PDGFB, PDGFA, FGF11, IQGAP2, FGF13, FGF12, IQGAP1, VCL, ACTG1, TIAM2, TIAM1, PIK3CA, RRAS, PDGFC, PDGFD, EGFR, ROCK1, ACTN4, ROCK2, BAIAP2, PIK3CD, ACTN1, MYLK2, ACTN2, MYH9, PPP1CC, PPP1CB, ARPC1B, MAPK1, PDGFRA, PDGFRB, FGFR2, FGFR1, FGD1, FGFR4, FGFR3, SSH1, DIAPH1, MRAS, DIAPH3, SSH2, ITGA11, ARPC4, ITGB3, ARPC5, ITGB1, PXN, PTK2, PFN2, DOCK1, KRAS, ITGB8, ITGAV, RAC1, FN1, GIT1, VAV3,…	1594	215	5085	1.72116	8.933460637905455E-10	1.4889101063175758E-10	5.9483862280274025E-9
GOTERM_CC_FAT	GO:0014069~postsynaptic density	49	0.949244	6.0137351065563294E-12	ALS2, LZTS1, STRN, CPEB1, GRIN3A, GRIN2B, GOPC, DLG4, DLG2, DLG1, ANKS1B, KCND2, ADAM10, MPDZ, TANC1, GRIN2A, PSD3, MYLK2, GRM1, PJA2, GRM3, KLHL17, SEMA4C, YWHAZ, CNN3, ERBB4, CALD1, CABP1, PTK2B, EXOC4, SYNPO, DNM3, DLGAP2, MAP1B, NLGN1, GRIA3, GRIA4, HOMER1, SHANK2, HOMER2, ITPR1, CAMK2N1, P2RX4, EPS8, GRIA2, GRIA1, NTRK2, CACNA1C, DNM2	3612	71	12782	2.44224	4.64261118438003E-9	1.7194856649638268E-10	9.187905991581147E-9
GOTERM_BP_FAT	GO:0051674~localization of cell	151	2.92522	8.416192629188289E-12	CTHRC1, PDGFB, HMGCR, PLXNA2, RPS6KB1, ENPEP, PRKG1, CXCL12, CD2AP, NR2E1, IL10, TGFB2, NRCAM, WNT1, CTTNBP2, GAB2, ROBO1, CTGF, TWIST1, PTPRK, PHOX2B, SGPL1, RET, SATB2, ROCK1, MDGA1, EFNB1, EMX2, DCDC2, SCYL3, SIX4, MYH9, TNS3, TNS1, HIF1A, NDEL1, CD34, LYST, SIX1, PDGFRB, SDCBP, RELN, LAMC1, CAV2, ZFAND5, DRD1, CDK5R1, SOX1, DRD2, TNFRSF12A, ITGA11, GIPC1, CX3CL1, SRF, ITGB1, SRC, SCRIB, ARX, …	4131	307	13528	1.61071	4.576705892045396E-8	4.974680667402254E-10	1.6158008264710588E-8
GOTERM_BP_FAT	GO:0048870~cell motility	151	2.92522	8.416192629188289E-12	CTHRC1, PDGFB, HMGCR, PLXNA2, RPS6KB1, ENPEP, PRKG1, CXCL12, CD2AP, NR2E1, IL10, TGFB2, NRCAM, WNT1, CTTNBP2, GAB2, ROBO1, CTGF, TWIST1, PTPRK, PHOX2B, SGPL1, RET, SATB2, ROCK1, MDGA1, EFNB1, EMX2, DCDC2, SCYL3, SIX4, MYH9, TNS3, TNS1, HIF1A, NDEL1, CD34, LYST, SIX1, PDGFRB, SDCBP, RELN, LAMC1, CAV2, ZFAND5, DRD1, CDK5R1, SOX1, DRD2, TNFRSF12A, ITGA11, GIPC1, CX3CL1, SRF, ITGB1, SRC, SCRIB, ARX, …	4131	307	13528	1.61071	4.576705892045396E-8	4.974680667402254E-10	1.6158008264710588E-8
GOTERM_BP_FAT	GO:0030334~regulation of cell migration	95	1.84037	8.763520936129951E-12	DLC1, GNA13, RTN4, PDGFB, IL6ST, PDGFA, EDN1, PAX6, JAG2, RPS6KB1, JAG1, CXCL12, PTEN, VCL, TGFB2, CITED2, ARHGAP5, CXCR4, GAB1, RRAS, UNC5C, INSR, FGF2, ADAM9, EGFR, PTPRK, IRS2, PLD1, PTPRM, ADAM10, IL6R, IRS1, VASH1, MAPK1, SPAG9, HIF1A, CLIC4, F3, RRAS2, DLL4, PDGFRA, PDGFRB, ADAM17, WDR44, RNF20, DRD1, ONECUT1, ERBB4, DRD2, CSF1, TAC1, ITGB3, CBLL1, KIT, GREM1, TPM1, TRIB1, IGF1R, MIA3, PTK2…	4131	169	13528	1.84084	4.76561590190272E-8	5.124318747107282E-10	1.682495254229366E-8
GOTERM_BP_FAT	GO:0045184~establishment of protein localization	321	6.21852	1.3456694180273913E-11	VPS54, CHMP7, RAB1B, RAB1A, HOOK1, HOOK2, CRY2, TRAK2, TRAK1, VPS4B, RAB23, VPS4A, TLK1, STAM, NUP35, RAB21, KIF13B, RAN, MYH9, VTI1A, MAPK1, RAB18, RAB14, RAB15, RAB12, SRP72, RAB10, MTX2, AKAP12, CACNB1, NFKBIA, ARF6, RFFL, ARF5, RIMS2, RIMS1, RAB40B, TRAM2, STX12, MACF1, STX17, DUSP16, STX16, NUP50, TNKS, TRAM1, SYS1, RANBP17, TAOK2, ARFIP1, CBLB, RABEP1, ARF1, ARF3, TRPS1, ARF4, SYTL4, GOSR2,…	4131	769	13528	1.36696	7.317742434231889E-8	7.784832778412465E-10	2.5835211747704534E-8
GOTERM_BP_FAT	GO:0051960~regulation of nervous system development	104	2.01472	1.7123795781471366E-11	NOG, PLXNA3, LRRC4C, NR2E1, TTL, NRCAM, ZFP91, BDNF, ROBO1, TIAM1, ROBO2, PHOX2B, LBX1, PTPRF, PLXNB2, DLL1, NUMBL, MIB1, NDEL1, HES5, SIX1, NPTN, TGIF2, EIF2AK3, DBN1, KALRN, CDK5R1, TNFRSF12A, DRD2, SOX2, SOX5, TIMP2, TTC3, EPHB2, OTP, PTK2, PVRL1, NUMB, AGRN, DNMT3B, ARHGDIA, NKX2-2, SPP1, BMP2, NTF3, FOXA1, SMAD1, NTN1, NTRK3, DLX2, RNF6, NOTCH1, DLX1, ULK1, NTRK2, CHRD, OMG, CACNA1A, RTN4, N…	4131	192	13528	1.77382	9.311893112151637E-8	9.801993661184838E-10	3.287554672937176E-8
KEGG_PATHWAY	hsa05210:Colorectal cancer	57	1.10422	2.082324885240032E-11	TGFB3, TGFB2, CTNNB1, ACVR1C, ACVR1B, FOS, CASP3, PIK3CA, AKT3, AKT2, EGFR, PIK3CD, CYCS, LEF1, MAPK1, CCND1, PDGFRA, PDGFRB, MAPK9, DCC, GRB2, TCF7L2, TCF7L1, IGF1R, KRAS, BCL2, SOS2, RAC1, PIK3R3, AXIN2, PIK3R1, AXIN1, APC, PIK3R2, FZD9, DVL2, DVL3, FZD8, TCF7, MAP2K1, TGFBR1, MET, TGFBR2, FZD1, SMAD4, SMAD3, RAF1, FZD3, MAPK10, APPL1, FZD5, FZD4, RALGDS, FZD7, FZD6, FZD10, GSK3B	1594	84	5085	2.1647	3.873121157127457E-9	5.533030700277664E-10	2.5789381741248008E-8
GOTERM_BP_FAT	GO:0009725~response to hormone stimulus	173	3.35141	2.083506499818101E-11	ADCY3, ADCY1, ADCY2, THRA, SLC6A1, PDGFB, PTGS2, ADCY7, PGF, PDGFA, PTGS1, ADCY6, ARNT2, STAT5B, RBM4, TGFB3, PDE3B, RPS6KB1, IL10, CTNNB1, TGFB2, PRKAR2B, CTTNBP2, EIF4EBP1, PRKAR2A, GOT1, GATA3, GAB1, GNG2, RARA, FAS, PRKACB, LOX, GNG3, CCNA2, INSR, ADAM9, IRS2, PLD1, SOCS2, GATM, SOCS3, STRN3, BAIAP2, SOCS1, SOCS7, IRS1, PPARGC1B, JUNB, MAPK1, GRB10, EP300, PIAS3, SLC25A36, PDGFRA, COL1A1, ME1…	4131	367	13528	1.54368	1.1330132942966031E-7	1.1802222532608653E-9	4.000092479472528E-8
GOTERM_BP_FAT	GO:0051603~proteolysis involved in cellular protein catabolic process	259	5.01744	2.7942894149046165E-11	PPP2R5C, MYLIP, ZNRF1, CD2AP, ZNRF2, CUL3, CUL2, CUL5, USP53, BTBD1, WWP2, WWP1, CUL1, ADAM9, ANAPC1, UBE2J1, UBR1, MYH9, UHRF1, UHRF2, HUWE1, PIAS3, BACE1, FBXL5, PIAS2, FBXL7, PIAS1, FBXL3, FBXL2, RAD23B, RFFL, ASB15, RAB40B, ARIH1, ARIH2, ZMPSTE24, FBXO8, SPOP, NPLOC4, UBE2L3, CDC27, TULP4, CBLB, RNF6, RNF2, UBA2, SMURF2, KIAA0368, TSG101, UBE2G1, NFKB1, SENP5, SENP7, SENP6, FBXL19, ZYG11B, MG…	4131	600	13528	1.4136	1.5195331681816526E-7	1.5665291286381944E-9	5.364696464837948E-8
GOTERM_BP_FAT	GO:0009719~response to endogenous stimulus	187	3.62263	2.8028467855726272E-11	ADCY3, ADCY1, ADCY2, THRA, SLC6A1, PDGFB, PTGS2, ADCY7, PGF, PDGFA, ADCY6, ARNT2, STAT5B, PTGS1, RBM4, TGFB3, PDE3B, RPS6KB1, IL10, CTNNB1, TGFB2, PRKAR2B, CTTNBP2, EIF4EBP1, PRKAR2A, GOT1, GATA3, GAB1, GNG2, RARA, FAS, PRKACB, LOX, GNG3, CCNA2, INSR, ADAM9, IRS2, PLD1, SOCS2, GATM, SOCS3, STRN3, BAIAP2, SOCS1, GRIN2A, SOCS7, IRS1, PPARGC1B, JUNB, MAPK1, GRB10, EP300, PIAS3, SLC25A36, PDGFRA, COL…	4131	405	13528	1.51205	1.5241879969263294E-7	1.5552940046958952E-9	5.3811299860484496E-8
GOTERM_BP_FAT	GO:0015031~protein transport	317	6.14103	2.9599591613940245E-11	VPS54, CHMP7, RAB1B, RAB1A, HOOK1, HOOK2, CRY2, TRAK2, TRAK1, VPS4B, RAB23, VPS4A, TLK1, STAM, NUP35, RAB21, KIF13B, RAN, MYH9, VTI1A, MAPK1, RAB18, RAB14, RAB15, RAB12, SRP72, RAB10, MTX2, AKAP12, CACNB1, NFKBIA, ARF6, RFFL, ARF5, RIMS2, RIMS1, RAB40B, TRAM2, STX12, MACF1, STX17, DUSP16, STX16, NUP50, TNKS, TRAM1, SYS1, RANBP17, TAOK2, ARFIP1, CBLB, RABEP1, ARF1, ARF3, TRPS1, ARF4, SYTL4, GOSR2,…	4131	762	13528	1.36233	1.6096231292284102E-7	1.625882095623865E-9	5.682758708047686E-8
GOTERM_BP_FAT	GO:0045165~cell fate commitment	81	1.56916	3.0718923687634297E-11	WNT3A, MITF, PPARG, PAX6, JAG2, PAX3, JAG1, GLI2, NR2E1, GLI3, HOXD10, CTNNB1, TGFB2, MEN1, CDC42, GATA2, WNT1, SPRY2, CASP3, SPRY1, OLIG2, NR2F2, FGF2, FRS2, LBX1, DLL1, PROX1, HOXC10, EYA1, HOXC11, EYA2, HES5, PSEN1, PSEN2, SIX1, PRDM1, GAP43, SMARCA4, FGFR4, ONECUT1, MCL1, ERBB4, HOXA11, SOX2, SOX5, DSCAML1, MYEF2, SOX6, SOX9, SOX8, TCF7L2, ITGB1, TAL1, BCL2, CYP26B1, LHX6, RUNX2, NKX2-2, TLX1…	4131	139	13528	1.90831	1.6704921135257678E-7	1.670492300043236E-9	5.8976556971401806E-8
GOTERM_CC_FAT	GO:0030425~dendrite	87	1.68539	3.0928717435850796E-11	ALS2, LZTS1, ADCY2, CADM1, GRIK2, STRN, TTLL7, CPEB1, KCNJ12, CTNNB1, KLHL1, DFNB31, ATP2B2, SLC1A3, GRIN2B, ATXN10, AQP11, GOPC, SEMA3A, NEGR1, SAMD4A, NSF, ANKS1B, AR, OPA1, KCND2, MPDZ, STRN3, MYLK2, SLC7A10, ACTN2, GRM1, MAPK1, GRM3, PSEN1, PIAS3, CHRM2, GRM7, RAB5A, RELN, LRRK2, DBN1, CDK5R1, DRD1, CCK, CNN3, DRD2, CALD1, ABI2, GIPC1, ADRBK1, KCNJ2, PCSK1, NUMA1, EXOC4, SYNPO, HCN1, DNM3, NO…	3612	163	12782	1.88879	2.387695918759647E-8	8.527485384490774E-10	4.7253423396398375E-8
KEGG_PATHWAY	hsa04722:Neurotrophin signaling pathway	75	1.45293	4.142893806155084E-11	FASLG, NFKB1, FOXO3, CDC42, MAP3K5, BDNF, GAB1, RHOA, PIK3CA, SHC1, NGFRAP1, CSK, RAPGEF1, SHC2, FRS2, MAP2K7, AKT3, SHC4, AKT2, IRS2, PIK3CD, IRS1, PRKCD, MAPK1, CRKL, PRDM4, PSEN1, MAPK9, SORT1, NGFR, MAPK7, YWHAZ, GRB2, CAMK2G, NFKBIA, MAPKAPK2, KRAS, MAP3K3, BCL2, MAP3K1, RAC1, SOS2, CAMK2D, PIK3R3, CAMK2A, PIK3R1, ARHGDIA, PIK3R2, NTF3, MAP2K1, YWHAB, RAF1, MAPK10, YWHAE, PTPN11, NTRK3, RPS6…	1594	124	5085	1.92949	7.705788673817437E-9	9.632236119827553E-10	5.130940117226146E-8
GOTERM_CC_FAT	GO:0005667~transcription factor complex	105	2.0341	4.195102920766112E-11	LMO4, RBM4, ARNT2, TBP, CNOT7, CTNNB1, GATA6, FOXF1, FOXF2, TBPL1, PITX2, SATB2, LBX1, RARG, RBL2, RCOR2, TAF4B, YY1, RBL1, ARNTL, HIF1A, EP300, MED17, SIX1, HOXA11, SOX2, TFEB, TRRAP, ATF1, HOXA10, HOXA9, TCF4, RUNX2, TFDP1, DMBX1, TAF4, SMAD9, EPAS1, MAFB, TAF5, SUB1, SMAD7, SMAD6, SMAD5, CREBBP, SMAD4, TEAD1, SMAD3, TEAD3, SMAD1, PARP1, HDAC9, TCF12, KLF4, E2F1, E2F2, E2F3, HNF1B, E2F4, E2F5, …	3612	210	12782	1.76938	3.238617007905731E-8	1.116764458686248E-9	6.409348607405718E-8
GOTERM_MF_FAT	GO:0032555~purine ribonucleotide binding	684	13.2507	4.4140721479048506E-11	TUBB2B, BTK, ACTG1, DIRAS1, MAP3K5, PIP5KL1, DIRAS2, MAP3K4, CLK3, MAT1A, CLK2, MAP3K9, MAP3K8, VPS4B, VPS4A, PIK3CA, TLK1, TLK2, MAP2K7, MAP2K6, IKBKAP, TYRO3, YARS, MAGI3, OPA1, ROCK1, MYH1, KIF5B, MAGI1, ROCK2, KIF5A, MYH3, PIK3CD, MYH2, UBE2J1, MYH4, MYLK2, EIF2S3, SCYL3, MARK3, MYH9, MARK4, NME7, MARK1, MARK2, NME4, MAPK1, GLUL, MYO18B, MAPK6, ASCC3, MAPK4, MAPK9, ROR2, YME1L1, MAPK7, ARL8B,…	3976	1836	12983	1.2165	8.241066684622211E-8	5.494044663656439E-9	7.528213608054557E-8
GOTERM_MF_FAT	GO:0032553~ribonucleotide binding	684	13.2507	4.4140721479048506E-11	TUBB2B, BTK, ACTG1, DIRAS1, MAP3K5, PIP5KL1, DIRAS2, MAP3K4, CLK3, MAT1A, CLK2, MAP3K9, MAP3K8, VPS4B, VPS4A, PIK3CA, TLK1, TLK2, MAP2K7, MAP2K6, IKBKAP, TYRO3, YARS, MAGI3, OPA1, ROCK1, MYH1, KIF5B, MAGI1, ROCK2, KIF5A, MYH3, PIK3CD, MYH2, UBE2J1, MYH4, MYLK2, EIF2S3, SCYL3, MARK3, MYH9, MARK4, NME7, MARK1, MARK2, NME4, MAPK1, GLUL, MYO18B, MAPK6, ASCC3, MAPK4, MAPK9, ROR2, YME1L1, MAPK7, ARL8B,…	3976	1836	12983	1.2165	8.241066684622211E-8	5.494044663656439E-9	7.528213608054557E-8
GOTERM_MF_FAT	GO:0003677~DNA binding	847	16.4084	5.021393129130167E-11	MEF2C, MEF2A, RORC, RORB, RORA, APP, ZNF777, FOXF1, FOXF2, ZNF396, ZNF395, TBPL1, IKBKAP, L3MBTL4, RREB1, ZNF507, TAF4B, MECP2, EOMES, PROX1, ZNF384, RAD23B, ZNF516, ZNF131, AHCTF1, MYBL1, MYBL2, ZNF514, ZNF513, ARX, T, CASZ1, ZNF527, YEATS4, ESRRA, ZNF529, ESRRG, ZNF521, GAS7, USF2, PARP1, RERE, BTBD11, BACH1, ZNF536, BACH2, ELF2, LZTS1, ZNFX1, ZNF532, ELF4, TSG101, EZH1, ELF5, EZH2, YBX1, YBX2,…	3976	2331	12983	1.18651	9.374942921969165E-8	5.859339569092015E-9	8.564008391331868E-8
GOTERM_BP_FAT	GO:0044257~cellular protein catabolic process	259	5.01744	5.175000913402978E-11	PPP2R5C, MYLIP, ZNRF1, CD2AP, ZNRF2, CUL3, CUL2, CUL5, USP53, BTBD1, WWP2, WWP1, CUL1, ADAM9, ANAPC1, UBE2J1, UBR1, MYH9, UHRF1, UHRF2, HUWE1, PIAS3, BACE1, FBXL5, PIAS2, FBXL7, PIAS1, FBXL3, FBXL2, RAD23B, RFFL, ASB15, RAB40B, ARIH1, ARIH2, ZMPSTE24, FBXO8, SPOP, NPLOC4, UBE2L3, CDC27, TULP4, CBLB, RNF6, RNF2, UBA2, SMURF2, KIAA0368, TSG101, UBE2G1, NFKB1, SENP5, SENP7, SENP6, FBXL19, ZYG11B, MG…	4131	603	13528	1.40657	2.8141672514525595E-7	2.7863046314635653E-9	9.935390288262624E-8
GOTERM_MF_FAT	GO:0030695~GTPase regulator activity	186	3.60325	5.460860409669057E-11	ALS2, DLC1, RASGEF1B, IQGAP2, RASGEF1A, ITSN2, ITSN1, TBC1D19, TTN, RGL1, IQGAP1, TBC1D15, DMXL2, TIAM2, GBF1, TBC1D12, TIAM1, TBC1D14, STARD8, GIT2, RAPGEF6, RAPGEF5, RAPGEF4, DEPDC1B, RAPGEF2, RAPGEF1, NET1, DAB2IP, BCR, MADD, SIPA1L2, PSD3, RAP1GDS1, SIPA1L3, RIC8B, TBC1D22B, FARP1, TBC1D22A, RIC8A, MAP4K3, MAP4K4, PLCE1, MAP4K5, GAPVD1, LRRK2, KALRN, FGD1, RALGPS2, RALGPS1, PTPLAD1, AKAP13, M…	3976	404	12983	1.50335	1.0195434607673803E-7	5.997314755923355E-9	9.313527726817483E-8
GOTERM_BP_FAT	GO:0050767~regulation of neurogenesis	92	1.78225	5.475978155565092E-11	RTN4, NOG, PLXNA3, LZTS1, NRP1, PPARG, PAX6, LRRC4C, GLI2, NR2E1, TTL, NRCAM, ACTR3, ZFP91, BDNF, ROBO1, TIAM1, MAPT, RHOA, ROBO2, SEMA3A, PHOX2B, LBX1, PTPRF, LIMK1, PLXNB2, DLL1, NUMBL, MIB1, EYA1, NDEL1, PSEN1, HES5, CCND2, SEMA4F, SIX1, NPTN, CNTN4, TGIF2, NGFR, DBN1, KALRN, CDK5R1, TNFRSF12A, DRD2, SOX2, SOX5, CDH2, KIT, TIMP2, CDH4, TTC3, OTP, EPHB2, PRPF19, PTK2, BCL2, NUMB, POU3F2, DNMT3B…	4131	166	13528	1.81492	2.977834886452868E-7	2.919446351334898E-9	1.0513216963659033E-7
GOTERM_CC_FAT	GO:0043233~organelle lumen	632	12.2433	6.186545382689239E-11	MEF2C, TGOLN2, PTGS2, SYNCRIP, INTS2, WTAP, CTNNB1, EPC1, APP, BRPF1, BRPF3, FOXF1, INTS6, FOXF2, GIT2, OGT, CCNA2, LRRC7, CUL1, TBPL1, IKBKAP, PDPR, RCOR3, MYH1, RREB1, RCOR2, TAF4B, MYH2, PTBP1, MED12, MED14, HNF4G, MAPK1, RCC2, MED17, PRKRIP1, ZNF384, ABAT, MAPK7, RAD23B, ACADSB, NAGS, MYEF2, AHCTF1, MYBL1, SERPINH1, HADHA, HADHB, PRPF40B, TCF4, DNMT3B, PRPF40A, DMBX1, DNMT3A, YEATS4, PHB, DLA…	3612	1820	12782	1.22884	4.7760088994763805E-8	1.5920029738936137E-9	9.451907034829787E-8
GOTERM_BP_FAT	GO:0001701~in utero embryonic development	96	1.85974	6.618458526962286E-11	ALS2, GNA13, HNF1B, CDX2, WNT3A, COPS3, EDN1, ARNT2, TGFB3, GLI3, YBX1, CITED2, EDNRA, CUL3, GATA2, ACVR1B, PCGF2, DAB2, SBDS, GRIN2B, GATA6, FOXF1, ANKRD11, MKL2, MLL2, AR, ADAM10, GABPA, PTPRR, EOMES, MBNL1, MYH9, CSDA, JUNB, BCL2L11, RIC8A, MAN2A1, MIB1, MSX1, HIF1A, NDEL1, NCOA6, PDGFRA, PDGFRB, PYGO2, ZFPM2, FOXC1, PRDM1, MED1, ADD1, SMARCA4, ACVR1, TAPT1, ZFAND5, SYVN1, FUT8, ELL, TFEB, EGL…	4131	176	13528	1.78623	3.599118626462783E-7	3.4942905235979538E-9	1.2706653507166266E-7
GOTERM_BP_FAT	GO:0051130~positive regulation of cellular component organization	98	1.89849	7.1528520725184E-11	SNCA, EDN1, TGFB3, TGFB2, CTTNBP2, GATA2, ZFP91, TIAM1, ROBO1, RALA, ROBO2, INSR, IL1A, ADAM9, ACTN4, PTPRF, ROCK2, PLXNB2, PROX1, PPARGC1A, AHR, TNKS2, NUMBL, MIB1, NDEL1, CAV3, CAV2, CAV1, HOXA13, TNFRSF12A, ARF6, SRF, CDC42EP2, NPM1, NUMB, RAC1, TNKS, DNMT3B, ARHGDIA, ARHGEF10L, HIP1, TGFBR1, SMAD4, SMAD3, ITGA2, SMAD1, CD63, NTN1, NTRK3, P2RX7, CDKN1B, TSC1, RHOQ, ACTR3, MEN1, CDC42, PDPK1, M…	4131	181	13528	1.77307	3.8897223830769434E-7	3.740118437178808E-9	1.3732627257567742E-7
GOTERM_CC_FAT	GO:0031974~membrane-enclosed lumen	642	12.437	9.101241549098609E-11	MEF2C, TGOLN2, PTGS2, SYNCRIP, INTS2, WTAP, CTNNB1, EPC1, APP, BRPF1, BRPF3, FOXF1, INTS6, FOXF2, GIT2, OGT, CCNA2, LRRC7, CUL1, TBPL1, IKBKAP, PDPR, OPA1, GATM, RCOR3, MYH1, RREB1, RCOR2, TAF4B, MYH2, PTBP1, MED12, MED14, HNF4G, NME4, MAPK1, RCC2, MED17, PRKRIP1, ZNF384, ABAT, MAPK7, RAD23B, ACADSB, NAGS, MYEF2, AHCTF1, MYBL1, SERPINH1, HADHA, HADHB, PRPF40B, TCF4, DNMT3B, PRPF40A, DMBX1, DNMT3A…	3612	1856	12782	1.22408	7.026158566070251E-8	2.2665028742707705E-9	1.390504045239993E-7
GOTERM_CC_FAT	GO:0070013~intracellular organelle lumen	618	11.9721	9.84962248031722E-11	MEF2C, TGOLN2, PTGS2, SYNCRIP, INTS2, WTAP, CTNNB1, EPC1, BRPF1, BRPF3, FOXF1, INTS6, FOXF2, GIT2, OGT, CCNA2, LRRC7, CUL1, TBPL1, IKBKAP, PDPR, RCOR3, MYH1, RREB1, RCOR2, TAF4B, MYH2, PTBP1, MED12, MED14, HNF4G, MAPK1, RCC2, MED17, PRKRIP1, ZNF384, ABAT, MAPK7, RAD23B, ACADSB, NAGS, AHCTF1, MYEF2, MYBL1, SERPINH1, HADHA, HADHB, PRPF40B, TCF4, DNMT3B, PRPF40A, DMBX1, DNMT3A, YEATS4, PHB, DLAT, NX…	3612	1779	12782	1.22932	7.603907214992489E-8	2.3762211087685614E-9	1.5048426948993665E-7
GOTERM_BP_FAT	GO:0043632~modification-dependent macromolecule catabolic process	247	4.78497	1.233519152257578E-10	PPP2R5C, MYLIP, ZNRF1, CD2AP, ZNRF2, CUL3, CUL2, CUL5, USP53, BTBD1, WWP2, WWP1, CUL1, ANAPC1, UBE2J1, UBR1, UHRF1, UHRF2, HUWE1, PIAS3, FBXL5, PIAS2, FBXL7, PIAS1, FBXL3, FBXL2, RAD23B, RFFL, ASB15, RAB40B, ARIH1, ARIH2, ZMPSTE24, FBXO8, SPOP, NPLOC4, UBE2L3, CDC27, TULP4, CBLB, RNF6, RNF2, UBA2, SMURF2, KIAA0368, TSG101, UBE2G1, SENP5, SENP7, SENP6, FBXL19, ZYG11B, MGRN1, MAP1LC3B, USP12, FBXL1…	4131	574	13528	1.40917	6.707873216882376E-7	6.388452766792341E-9	2.3682085181775392E-7
GOTERM_BP_FAT	GO:0019941~modification-dependent protein catabolic process	247	4.78497	1.233519152257578E-10	PPP2R5C, MYLIP, ZNRF1, CD2AP, ZNRF2, CUL3, CUL2, CUL5, USP53, BTBD1, WWP2, WWP1, CUL1, ANAPC1, UBE2J1, UBR1, UHRF1, UHRF2, HUWE1, PIAS3, FBXL5, PIAS2, FBXL7, PIAS1, FBXL3, FBXL2, RAD23B, RFFL, ASB15, RAB40B, ARIH1, ARIH2, ZMPSTE24, FBXO8, SPOP, NPLOC4, UBE2L3, CDC27, TULP4, CBLB, RNF6, RNF2, UBA2, SMURF2, KIAA0368, TSG101, UBE2G1, SENP5, SENP7, SENP6, FBXL19, ZYG11B, MGRN1, MAP1LC3B, USP12, FBXL1…	4131	574	13528	1.40917	6.707873216882376E-7	6.388452766792341E-9	2.3682085181775392E-7
GOTERM_MF_FAT	GO:0060589~nucleoside-triphosphatase regulator activity	188	3.642	1.3828783326585154E-10	ALS2, DLC1, RASGEF1B, IQGAP2, RASGEF1A, ITSN2, ITSN1, TBC1D19, TTN, RGL1, IQGAP1, TBC1D15, DMXL2, TIAM2, GBF1, TBC1D12, TIAM1, TBC1D14, STARD8, GIT2, RAPGEF6, RAPGEF5, RAPGEF4, DEPDC1B, RAPGEF2, RAPGEF1, DNAJC1, NET1, DAB2IP, BCR, MADD, SIPA1L2, PSD3, RAP1GDS1, SIPA1L3, RIC8B, TBC1D22B, FARP1, TBC1D22A, RIC8A, MAP4K3, MAP4K4, PLCE1, MAP4K5, GAPVD1, LRRK2, KALRN, FGD1, RALGPS2, RALGPS1, PTPLAD1, A…	3976	413	12983	1.4864	2.5818333715399433E-7	1.434352048246268E-8	2.358504613830803E-7
GOTERM_MF_FAT	GO:0005516~calmodulin binding	80	1.54979	1.7826939686366337E-10	ADCY3, SYT1, ADCY1, MARCKSL1, STRN, IQGAP2, CASK, RRAD, ITPKB, ITPKC, TTN, CAMKK1, IQGAP1, CAMKK2, ATP2B1, ATP2B2, ATP2B3, ATP2B4, EEF2K, SNTB2, TRPV6, MYO6, MYH1, MYH3, STRN3, STRN4, MYH2, MYLK2, MYH4, MYH9, DAPK1, AKAP5, RYR1, CAMK1, RYR2, NRGN, ADD3, GAP43, ADD1, CAMK1D, KCNH5, MYO5A, CAMTA1, CNN3, CALD1, CAMK2G, PPP3R1, EEA1, MYO9B, CAMKV, CAMK2D, PPP3CB, PPP3CA, CNN1, CAMK2A, EWSR1, MYO5B, S…	3976	140	12983	1.86591	3.3282891298558326E-7	1.751731393273559E-8	3.0403919382138156E-7
GOTERM_BP_FAT	GO:0016568~chromatin modification	134	2.59589	2.2485931179091508E-10	RBM4, MORF4L2, CBX4, CBX3, CBX2, CBX7, CBX6, RCBTB1, EPC1, EPC2, MLL5, BRPF1, BRPF3, SMARCD2, SMARCD1, EED, H2AFY, TLK1, TLK2, MLL3, MLL4, MLL2, SATB2, RBL2, C11ORF30, RCOR1, RBL1, ARID1A, ARID1B, SUV420H2, SUZ12, EP300, BAZ1B, SMARCE1, HUWE1, SMARCA5, SMARCA1, SMARCA2, RNF20, EP400, SMARCA4, SUV420H1, TRRAP, SMARCB1, BCOR, DNMT3B, SETDB1, DNMT3A, AEBP2, YEATS4, EHMT1, MLL, TAF5, PHB, CREBBP, SUV…	4131	274	13528	1.60152	1.222784416055056E-6	1.1535709054655285E-8	4.317030399825228E-7
GOTERM_CC_FAT	GO:0048471~perinuclear region of cytoplasm	132	2.55715	2.3211928435015462E-10	STK33, SEPT2, NRBP1, VAPA, SYT5, AP1G1, JAG2, RPS6KB1, TPD52, UBQLN1, CD2AP, APP, SLC2A4, ATXN10, PDE4A, RC3H2, VPS4A, RARA, CCAR1, PLD1, PTPRM, MYO6, ACTN4, KIF5B, KIF5A, PTPRR, CHODL, SPIRE1, TNKS2, TRIM37, SPAG9, NPC1, SERBP1, RAB14, DCUN1D3, SEPT9, KALRN, CAV2, ACHE, CDK5R1, CAV1, HMGB2, RHPN2, MYO9B, C14ORF166, ARF5, SLC11A2, AGGF1, PRKRA, SPP1, MAP2K1, TP53BP2, NDFIP1, NDFIP2, ITGA2, TPD52L…	3612	288	12782	1.62193	1.791961019570465E-7	5.430185412436117E-9	3.546360538564386E-7
GOTERM_BP_FAT	GO:0007517~muscle organ development	109	2.11158	2.338456660177598E-10	MEF2C, ALS2, MEF2A, UTRN, TTN, HOXD10, TGFB2, ZFP91, APP, ATG5, GATA6, RARB, LBX1, MYH3, MYLK2, CHODL, SIX4, PROX1, MSX1, EP300, TAGLN, SIX1, PDGFRB, SRI, CAV3, CAV2, ZFAND5, ACHE, CAV1, ERBB3, MRAS, ELN, ITGA11, CACNB2, SOX6, CACNB4, TAGLN2, TAGLN3, ITGB1, LIF, DMD, AGRN, SMAD7, MET, HOMER1, FOXP1, FXR1, FOXP2, TSC1, ITGA7, TGFBR3, CACNA1H, TCF12, ENG, MYH10, POU6F1, PAX3, PTEN, RHOA, MKL2, NR2F…	4131	211	13528	1.6917	1.2716522200806324E-6	1.1884607631351685E-8	4.48955783660665E-7
GOTERM_BP_FAT	GO:0033674~positive regulation of kinase activity	117	2.26656	2.3600120545583644E-10	ALS2, ADCY3, ADCY1, ADCY2, ADCY7, PDGFB, ADCY6, EDN1, TGFB3, TGFB2, PRKAR2B, MAP3K5, PRKAR2A, MAP3K4, MDFIC, MAP3K9, GAB1, PDGFC, PRKACB, GNG3, FRS2, INSR, MAP2K6, ADAM9, EGFR, DBNL, MADD, PIM1, PPP1CB, IRS1, SPAG9, PLCE1, MAP4K5, RELN, GNAI2, ADORA2B, PTPLAD1, PFKFB2, KRAS, RAC1, NPM1, ADRA2A, TRAF7, FGD4, MDFI, VAV3, TAOK2, MAP2K1, SPHK2, MAP2K3, TGFBR1, TGFBR2, MET, HGF, VAV2, PTPN11, P2RX7, P…	4131	231	13528	1.65864	1.283373803229182E-6	1.1883098283149707E-8	4.5309408447380406E-7
KEGG_PATHWAY	hsa04520:Adherens junction	52	1.00736	2.403205661700034E-10	WASF3, WASF1, WASF2, LMO7, IQGAP1, CTNNB1, VCL, ACVR1C, ACTG1, CSNK2A2, CDC42, ACVR1B, CSNK2A1, RHOA, INSR, PTPRJ, EGFR, PTPRM, PTPRF, ACTN4, BAIAP2, ACTN1, LEF1, ACTN2, MAPK1, EP300, WASL, FGFR1, CTNND1, TCF7L2, TCF7L1, SRC, IGF1R, SORBS1, PVRL1, RAC1, SSX2IP, YES1, ACTB, TCF7, TGFBR1, NLK, MET, CREBBP, TGFBR2, SMAD4, SMAD3, SNAI2, SNAI1, TJP1, FYN, PTPN1	1594	77	5085	2.15435	4.4699619672350366E-8	4.966624556068666E-9	2.9763477238375913E-7
GOTERM_BP_FAT	GO:0031344~regulation of cell projection organization	57	1.10422	2.590618817751806E-10	RTN4, PLXNA3, LZTS1, NRP1, TGFB3, RHOQ, LRRC4C, TTL, ACTR3, NRCAM, CDC42, ZFP91, TIAM1, ROBO1, MAPT, RHOA, RALA, ROBO2, SEMA3A, PTPRF, LIMK1, PLXNB2, NUMBL, NDEL1, PSEN1, SEMA4F, NGFR, DBN1, KALRN, TNFRSF12A, KIT, CDH2, CDH4, EPHB2, PTK2, CDC42EP2, NUMB, RAC1, POU3F2, ARHGDIA, NEFM, SPP1, APC, TGFBR1, MAP1B, ITGA2, SMAD1, NTN1, RUFY3, NTRK3, RNF6, YWHAH, ULK1, NTRK2, OMG, WNT7A, CACNA1A	4131	89	13528	2.09731	1.4087775279669756E-6	1.2924573522532512E-8	4.973678024988715E-7
KEGG_PATHWAY	hsa04144:Endocytosis	99	1.91786	2.706389212047642E-10	CHMP4B, DAB2, WWP1, GIT2, VPS4B, VPS4A, DNAJC6, STAM, ITCH, EGFR, PLD2, PLD1, RET, PSD3, ARRB2, PDGFRA, PDCD6IP, SH3GL2, FGFR2, FGFR4, FGFR3, ERBB4, ERBB3, STAM2, ADRBK2, ADRBK1, ARF6, SRC, CHMP2B, SNF8, CSF1R, AP2M1, IQSEC2, GIT1, PARD6B, TGFBR1, TGFBR2, MET, KDR, EPS15, CBLB, RABEP1, NEDD4, GRK6, SMURF2, GRK5, CLTA, LDLR, RAB5B, TSG101, RAB5C, VPS37A, PIP5K1B, VPS37B, PIP5K1C, VPS37C, PIP5K1A, …	1594	184	5085	1.71641	5.0338844537201055E-8	5.033884531435717E-9	3.3518384734421147E-7
GOTERM_BP_FAT	GO:0051272~positive regulation of cell motion	61	1.18171	2.9874877524887895E-10	PDGFB, IL6ST, PDGFA, STAT5B, EDN1, RPS6KB1, CXCL12, TGFB2, ARHGAP5, FGF2, INSR, ADAM9, EGFR, PLD1, IRS2, ADAM10, ACTN4, MYLK2, IL6R, IRS1, MAPK1, SPAG9, HIF1A, RRAS2, F3, PDGFRA, ADAM17, PDGFRB, DRD1, ERBB4, ONECUT1, CSF1, TAC1, KIT, CBLL1, IGF1R, MIA3, PTK2B, BCL2, BCL6, THBS1, PIK3R1, APC, COL18A1, IL6, FLT1, MAP2K1, TGFBR1, SMAD3, IGF1, ITGA2, IGF2, FURIN, KDR, CDH13, ETS1, PTP4A1, AMOT, HBEGF…	4131	98	13528	2.03837	1.6245946738990824E-6	1.476905442387988E-8	5.735619312829954E-7
KEGG_PATHWAY	hsa04916:Melanogenesis	62	1.20108	3.5839641969337433E-10	ADCY3, ADCY1, ADCY2, ADCY7, WNT3A, EDN1, ADCY6, MITF, PRKX, CTNNB1, WNT1, EDNRB, WNT4, PLCB4, CREB3L2, PRKACB, PLCB1, PRKCA, WNT10B, LEF1, MAPK1, EP300, GNAQ, WNT11, GNAS, WNT5A, WNT16, GNAI3, WNT5B, GNAI2, GNAI1, CAMK2G, KITLG, KIT, TCF7L2, TCF7L1, KRAS, CAMK2D, CAMK2A, FZD9, DVL2, DVL3, FZD8, TCF7, GNAO1, MAP2K1, CREB1, CREBBP, FZD1, RAF1, FZD3, FZD5, FZD4, FZD7, FZD6, WNT2B, NRAS, FZD10, ADCY9…	1594	99	5085	1.99783	6.666173257841024E-8	6.060157708986935E-9	4.4387066244766515E-7
GOTERM_BP_FAT	GO:0001932~regulation of protein amino acid phosphorylation	93	1.80163	3.781052821551543E-10	PDGFB, IL6ST, PDGFA, GDF6, PRKAG2, EDN1, TGFB3, PDCD4, IL11, EDNRA, MEN1, PRKAR2B, EDNRB, BAK1, ZFP91, MAP3K5, PRKAR2A, NDUFS4, CLCF1, MDFIC, MAP3K9, GAB1, RAPGEF4, PDGFC, PDGFD, PAK1, INSR, FGF2, GHR, EGFR, IBTK, PRKCA, PPP2R1A, DBNL, CCDC88C, SOCS3, SOCS1, IL6R, PRKCE, PRKCD, OSM, ACVR2A, MAP4K5, CCND1, PSEN1, CCND3, CCND2, HIPK3, PSEN2, MAP3K10, PDGFRB, ADAM17, MAP3K11, CSF2, CAV1, CCK, PTPLAD…	4131	173	13528	1.76042	2.0561346429914806E-6	1.852375441924181E-8	7.259169487738859E-7
GOTERM_BP_FAT	GO:0044087~regulation of cellular component biogenesis	80	1.54979	3.9111668620260357E-10	DLC1, CAPZA2, EDN1, CAPZA1, TGFB3, RHOQ, PTEN, LATS1, ACTR3, CDC42, CTTNBP2, ARHGAP6, EIF4EBP1, MAPT, RHOA, RALA, ATF7IP, PRKCA, STXBP1, TMSB10, MMP14, PROX1, AHR, ARPC1B, NCK2, TPPP, NCK1, UBC, CAND1, TMSB4Y, MAPRE1, ADD1, CAV3, TRIOBP, CAV2, HMGB1, CAV1, CCK, ELN, HCFC1, TAC1, OXTR, RDX, ARF6, ARPC5, KIT, SRF, TPM1, CAPZB, SUMO1, SORBS3, PTK2, CDC42EP2, PVRL1, MAP3K1, RAC1, AVIL, PRKAA1, AGRN, …	4131	142	13528	1.84493	2.1268903237503523E-6	1.8990112149452898E-8	7.508972221792476E-7
GOTERM_BP_FAT	GO:0048732~gland development	77	1.49167	3.9835151734396025E-10	NOG, WNT3A, STAT5B, PAX6, TGFB3, HOXD13, GLI2, GLI3, TGFB2, CITED2, GATA2, CTTNBP2, ATP2B2, PAX8, NRG1, APLN, EGFR, IRS2, AR, LEF1, EDAR, IRS1, BCL2L11, PTHLH, HHEX, EYA1, CRKL, SIX1, FOXC1, EDA, CAV2, CAV1, BCAT2, HOXA13, ERBB4, ERBB3, DRD2, TFCP2L1, SOX2, HK2, OXTR, NR3C1, MDK, SCRIB, OTP, TCF21, ALDH1A2, IGF1R, PCSK1, HOXA3, HOXA5, ALDH1A3, BCL2, SLC30A4, HOXA9, POU3F2, NKX2-3, B4GALT1, TBX3, …	4131	135	13528	1.86782	2.166232909495136E-6	1.917022329767093E-8	7.647871114180305E-7
GOTERM_BP_FAT	GO:0030163~protein catabolic process	262	5.07555	4.3020920291139644E-10	PPP2R5C, MYLIP, ZNRF1, CD2AP, ZNRF2, CUL3, CUL2, CUL5, USP53, BTBD1, WWP2, WWP1, CUL1, ADAM9, ANAPC1, UBE2J1, UBR1, MYH9, UHRF1, UHRF2, HUWE1, PIAS3, BACE1, FBXL5, PIAS2, YME1L1, FBXL7, PIAS1, FBXL3, FBXL2, RAD23B, RFFL, ASB15, RAB40B, ARIH1, ARIH2, ZMPSTE24, FBXO8, SPOP, NPLOC4, UBE2L3, CDC27, TULP4, CBLB, RNF6, RNF2, UBA2, SMURF2, KIAA0368, TSG101, UBE2G1, NFKB1, SENP5, SENP7, SENP6, FBXL19, ZY…	4131	622	13528	1.3794	2.3394749022465078E-6	2.0521733423706223E-8	8.259501527163593E-7
GOTERM_CC_FAT	GO:0005886~plasma membrane	1212	23.4793	4.6192314624894035E-10	SCN3A, SGMS2, SCN3B, OSMR, RCE1, GRIN3A, ITSN1, AMOTL1, AMOTL2, LPHN2, LPHN3, DIRAS1, APP, CDH20, DIRAS2, GRIN2B, AQP11, GRIN2D, SERPINE1, CDH24, LRRC7, LPHN1, CRTAM, TMEFF1, SCN2B, MYH1, MYH2, LIFR, GRIN2A, BSN, MYH9, MARK2, JUP, NPC1, DOC2A, F3, BACE1, RYR1, ZNF384, ROR2, RYR2, PMP22, UNC13C, UNC13A, SH3GL2, DCBLD2, SCN1A, RALGPS2, RALGPS1, CACNB1, CACNB2, ARF6, CACNB3, ARF5, CACNB4, BCL2L1, SC…	3612	3777	12782	1.13555	3.5660462094355694E-7	1.0488373058947786E-8	7.057344708627511E-7
GOTERM_BP_FAT	GO:0010769~regulation of cell morphogenesis involved in differentiation	51	0.987989	4.6407253296923525E-10	RTN4, PLXNA3, NRP1, LZTS1, TGFB3, LRRC4C, TTL, TGFB2, ACTR3, NRCAM, ZFP91, TIAM1, ROBO1, MAPT, RHOA, ROBO2, SEMA3A, PTPRF, LIMK1, PLXNB2, NUMBL, NDEL1, PSEN1, SEMA4F, NGFR, TNFRSF12A, CDH2, CDH4, TTC3, EPHB2, PTK2, NUMB, POU3F2, ARHGDIA, NEFM, SPP1, SMAD7, MAP1B, SMAD4, SMAD3, SMAD1, NTN1, RUFY3, NTRK3, RNF6, YWHAH, ULK1, TGFBR3, WNT7A, OMG, CACNA1A	4131	77	13528	2.16899	2.523623387484797E-6	2.1944578598720454E-8	8.909637472243048E-7
KEGG_PATHWAY	hsa05211:Renal cell carcinoma	48	0.929872	6.139475043126415E-10	PDGFB, PGF, GRB2, ARNT2, EGLN3, TGFB3, EGLN2, EGLN1, TGFB2, RBX1, ARNT, PAK6, CDC42, PAK7, CUL2, KRAS, PAK2, PAK4, SLC2A1, GAB1, SOS2, RAC1, PIK3CA, TGFA, PAK1, PIK3R3, RAPGEF1, AKT3, PIK3R1, PIK3R2, AKT2, MAP2K1, EPAS1, MET, PIK3CD, CREBBP, RAF1, HGF, PTPN11, MAPK1, NRAS, CRKL, EP300, HIF1A, ETS1, RAP1A, RAP1B, CRK	1594	70	5085	2.18749	1.1419423961989139E-7	9.516187171598744E-9	7.603683904733316E-7
KEGG_PATHWAY	hsa04012:ErbB signaling pathway	56	1.08485	6.725016446381842E-10	STAT5B, RPS6KB1, PAK6, PAK7, EIF4EBP1, PAK2, PAK4, GAB1, TGFA, PIK3CA, SHC1, PAK1, NRG1, NRG2, MAP2K7, SHC2, AKT3, SHC4, AKT2, EGFR, PRKCA, PIK3CD, MAPK1, NCK2, CRKL, EREG, NCK1, MAPK9, ERBB4, GRB2, ERBB3, CAMK2G, ELK1, SRC, PTK2, KRAS, SOS2, CAMK2D, PIK3R3, CAMK2A, PIK3R1, PIK3R2, MAP2K1, MAP2K4, RAF1, MAPK10, NRAS, CBLB, CDKN1A, CDKN1B, PLCG1, GSK3B, HBEGF, ABL1, ABL2, CRK	1594	87	5085	2.05339	1.2508529168009375E-7	9.621946017723815E-9	8.32887037116592E-7
KEGG_PATHWAY	hsa04350:TGF-beta signaling pathway	56	1.08485	6.725016446381842E-10	NOG, E2F4, LTBP1, E2F5, GDF6, FST, TGFB3, RPS6KB1, TGFB2, ACVR1C, ACVR1B, ZFYVE16, ZFYVE9, RHOA, CUL1, PITX2, PPP2R1B, PPP2R1A, RBL2, ROCK1, ROCK2, RBL1, LEFTY1, INHBB, MAPK1, INHBA, ACVR2A, ACVR2B, EP300, ACVR1, BMPR2, RBX1, PPP2CB, LEFTY2, THBS1, THBS2, TFDP1, BMP2, SMAD9, SMAD7, TGFBR1, SMAD6, SMAD5, CREBBP, TGFBR2, SMAD4, SMAD3, SMAD1, SP1, ID2, SMURF2, ID4, ID3, CHRD, BMP6, BMPR1A	1594	87	5085	2.05339	1.2508529168009375E-7	9.621946017723815E-9	8.32887037116592E-7
GOTERM_BP_FAT	GO:0032583~regulation of gene-specific transcription	76	1.4723	7.454884616400535E-10	MEF2C, PPARA, THRA, PPARG, TGFB3, RHOQ, NFKB1, RORB, IL10, CTNNB1, CITED2, GATA2, GATA6, HEY2, GTF2A2, NR2F2, INSR, TBL1XR1, LBX1, FOXJ1, PROX1, PPARGC1A, HHEX, HIF1A, BPTF, HES5, SMARCA1, SMARCA2, RNF20, MAPRE3, SMARCA4, HMGB2, TFEB, NFKBIA, SRF, TCF7L2, ARNT, NR1H2, TAL1, HAND1, SMARCB1, MAP3K1, BCOR, ARHGEF10L, NR1H3, CEBPA, IL4, WDTC1, BMP2, IL6, IKZF2, IKZF1, SMAD7, TBX5, CREB1, SMAD3, IGF1,…	4131	134	13528	1.85732	4.053957968541688E-6	3.494798372916108E-8	1.4312485641099215E-6
GOTERM_BP_FAT	GO:0040012~regulation of locomotion	100	1.93723	7.76925631338149E-10	DLC1, GNA13, PDGFB, PDGFA, IL6ST, SNCA, EDN1, JAG2, RPS6KB1, JAG1, CXCL12, CITED2, TGFB2, VCL, GAB1, RRAS, UNC5C, INSR, ADAM9, EGFR, PTPRK, PLD1, IRS2, PTPRM, IRS1, VASH1, MAPK1, SPAG9, HIF1A, DLL4, F3, PDGFRA, PDGFRB, RNF20, DRD1, ONECUT1, ERBB4, DRD2, ITGB3, GREM1, MIA3, RAC1, COL18A1, PARD6B, MAP2K1, SMAD7, SMAD3, ITGA2, FURIN, NTN1, KDR, HDAC5, LAMA1, LAMA3, TGFBR3, HDAC9, CHRD, SST, RTN4, PA…	4131	192	13528	1.7056	4.22491267948466E-6	3.61104404156265E-8	1.4916041957135917E-6
GOTERM_BP_FAT	GO:0048704~embryonic skeletal system morphogenesis	41	0.794266	7.798394435516461E-10	NOG, NDST1, TGFB3, PRRX1, DSCAML1, COL2A1, ZEB1, GLI3, HOXD10, MEN1, PCGF2, HOXA3, HOXA4, HOXA5, HOXA7, CHST11, ALX4, COL11A1, ALX1, SATB2, TBX15, TGFBR1, MYF5, TGFBR2, HSPG2, SIX2, TBX1, GAS1, SIX4, HOXB3, DLX2, HOXB4, EYA1, HOXB7, HOXB8, HOXB5, GFPT1, HOXB6, SIX1, TFAP2A, GNAS	4131	57	13528	2.35552	4.240757749851554E-6	3.5938700571058746E-8	1.497198298672231E-6
GOTERM_BP_FAT	GO:0032535~regulation of cellular component size	131	2.53778	9.434930848909573E-10	ALS2, PLXNA3, PDGFB, CAPZA2, CAPZA1, EDN1, TGFB3, CXCL12, TGFB2, ATP2B2, ZFP91, DAB2, APP, RARG, TMSB10, SOCS5, NEBL, ARPC1B, EP300, PRDM4, DCUN1D3, EMP1, ADD1, FGFR2, CAV3, DCBLD2, FGFR1, EXTL3, DERL2, FGFR3, TNFRSF12A, ELN, ARF6, ARPC5, GREM1, CCNG1, CAPZB, RRAGC, CDC42EP2, PFN2, AKT1S1, NDRG3, NDRG4, MTPN, RAC1, NPM1, SPP1, TGFBR1, SPTBN4, SMAD4, SMAD3, EPB49, DDX5, NTN1, RERG, NTRK3, NOTCH2, …	4131	271	13528	1.583	5.130702108502305E-6	4.311525347855394E-8	1.811393701700581E-6
GOTERM_BP_FAT	GO:0007265~Ras protein signal transduction	63	1.22046	1.2274664993593898E-9	RHOJ, GNA13, WASF2, SHOC2, RHOU, RFXANK, ARHGAP6, ARHGAP5, ARHGAP1, RHOA, RAPGEF6, RALB, RHOB, RRAS, RALA, SHC1, SHC2, FGF2, RHOG, DHCR24, ARHGEF3, DBNL, PLD1, ROCK1, LIMK1, RREB1, G3BP2, ARHGAP29, ELMO1, ARHGEF11, MAPK1, PLCE1, CRKL, GNB1, RRAS2, CFL1, COL1A2, SDCBP, KSR1, USP8, GRB2, PTPLAD1, MRAS, RTKN, MYO9B, MAPKAPK2, ABCA1, SRC, KRAS, RASGRP1, ADRA2A, ARHGDIA, MAP2K1, NF1, YWHAB, IGF1, RAF1…	4131	105	13528	1.96485	6.674940345896552E-6	5.562468696762579E-8	2.3565886242415957E-6
GOTERM_BP_FAT	GO:0010975~regulation of neuron projection development	47	0.9105	1.2828524902192119E-9	RTN4, PLXNA3, LZTS1, NRP1, TNFRSF12A, CDH2, LRRC4C, CDH4, TTL, EPHB2, NRCAM, ACTR3, ZFP91, PTK2, ROBO1, TIAM1, MAPT, NUMB, RHOA, ROBO2, POU3F2, SEMA3A, NEFM, ARHGDIA, SPP1, PTPRF, LIMK1, PLXNB2, MAP1B, SMAD1, NTN1, RUFY3, NUMBL, NTRK3, RNF6, NDEL1, YWHAH, PSEN1, SEMA4F, ULK1, NTRK2, NGFR, OMG, DBN1, WNT7A, CACNA1A, KALRN	4131	70	13528	2.19876	6.976127516766795E-6	5.765414590186424E-8	2.462923165413855E-6
GOTERM_BP_FAT	GO:0002009~morphogenesis of an epithelium	61	1.18171	1.6273229588481136E-9	DLC1, PGF, LMO4, JAG2, JAG1, PAX3, GLI2, GLI3, CTNNB1, ZIC2, WNT4, GPC3, FOXF1, IPMK, CHUK, ALX1, TWIST1, RET, VANGL2, PCDH8, PROX1, VASP, MIB1, EYA1, CFL1, SIX1, TFAP2A, CA2, FRAS1, HOXA11, DAG1, PTK7, GREM1, SCRIB, T, TCF21, RGMA, ALDH1A2, OVOL2, HOXA5, ALDH1A3, BCL2, NKX2-3, HECTD1, DVL2, BMP2, TBX5, GRSF1, SMAD4, FZD3, CELSR1, FZD6, HOXB4, LAMA1, NOTCH2, TSC1, FREM2, ZIC5, PTCH1, PBX1, APAF1	4131	101	13528	1.97782	8.849343015926436E-6	7.253591682854221E-8	3.124265179899055E-6
GOTERM_BP_FAT	GO:0032268~regulation of cellular protein metabolic process	206	3.9907	1.8242962155581217E-9	DLC1, EIF2C2, EIF2C1, MASP1, IL6ST, GDF6, EDN1, SNCA, BAK1, ZFP91, MAP3K5, APP, MAP3K9, GAB1, RAB23, RAPGEF4, CUL1, ADAM9, IBTK, ANAPC1, DBNL, PPARGC1A, BOLL, MAPK1, PIAS3, EIF2S1, PDGFRB, PIAS1, EIF2AK3, EIF2C3, EIF2C4, PTPLAD1, NFKBIA, IGF2BP1, IGF2BP2, IGF2BP3, NR1H2, LIF, PEMT, DNMT3B, NR1H3, MDFI, BMP2, MLL, PAIP2, SMAD7, SMAD6, TGFBR1, PAIP1, SMAD4, NDFIP1, DDX1, NDFIP2, CDC27, TNK2, ENG, C…	4131	474	13528	1.4232	9.920473914903916E-6	8.065465628703805E-8	3.5024303679520585E-6
GOTERM_MF_FAT	GO:0003682~chromatin binding	82	1.58853	1.8614573171103801E-9	MKRN1, HMGN3, ARID4A, EZH1, MITF, ARID4B, EZH2, CBX4, HOXD13, CBX3, CTCF, CBX2, CBX1, ZEB1, PAX3, GLI2, CBX7, GLI3, HOXD10, CBX6, CTNNB1, YBX2, MEN1, TOP1, PCGF2, BARX2, GATA6, H2AFY, POU4F2, SATB2, RAN, ADNP, LEF1, TLE1, MBD2, KLHDC3, SUZ12, NCOA1, SMARCE1, BAZ1B, NCOA6, SMARCA5, SMARCA1, NSD1, MED1, SMARCA4, ING2, SOX2, RCC1, CALCOCO1, SF3B1, CHD9, CDYL, CHD7, ERCC6, CDYL2, CENPB, CHD2, CHD1, B…	3976	150	12983	1.78505	3.4753347837312987E-6	1.7376702599047888E-7	3.1747230955225803E-6
GOTERM_BP_FAT	GO:0051347~positive regulation of transferase activity	118	2.28594	1.9630679772294946E-9	ALS2, ADCY3, ADCY1, ADCY2, PDGFB, ADCY7, ADCY6, EDN1, TGFB3, TGFB2, PRKAR2B, MAP3K5, PRKAR2A, MAP3K4, MDFIC, MAP3K9, GAB1, PDGFC, PRKACB, GNG3, FRS2, INSR, MAP2K6, ADAM9, EGFR, DBNL, MADD, PIM1, PPP1CB, IRS1, SPAG9, PLCE1, MAP4K5, RELN, GNAI2, ADORA2B, PTPLAD1, PFKFB2, SERINC2, KRAS, RAC1, NPM1, ADRA2A, TRAF7, FGD4, MDFI, VAV3, TAOK2, MAP2K1, SPHK2, MAP2K3, TGFBR1, TGFBR2, MET, HGF, VAV2, PTPN11,…	4131	240	13528	1.61009	1.0675106436819348E-5	8.609002388748621E-8	3.7688553278236725E-6
GOTERM_BP_FAT	GO:0006886~intracellular protein transport	169	3.27392	2.02391797425925E-9	XPO1, XPO6, AP4E1, GRIK2, XPO5, AP1G1, TGFB3, SRP19, KLHL2, TGFB2, CRY2, TRAK2, TRAK1, STAM, TLK1, SAR1B, SAR1A, KIF13B, MCM3AP, MYO6, RAN, SIX2, ARNTL, VTI1A, MAPK1, SEC61B, AKAP5, SDCBP, AKAP6, SRP72, PACS1, SNX9, DERL2, DRD1, DERL1, SNX6, STAM2, MTX2, COPZ1, CACNB1, SNX2, AKAP12, NFKBIA, GIPC1, RFFL, RIMS2, RIMS1, STX12, MACF1, CSE1L, STX17, STX16, DUSP16, NPM1, TRAM1, SEC61A1, AP2M1, SEC61A2,…	4131	374	13528	1.47977	1.1006005105285155E-5	8.804852147381581E-8	3.885680022186477E-6
GOTERM_BP_FAT	GO:0016265~death	295	5.71484	2.1639792577346553E-9	DLC1, MEF2C, ALS2, MEF2A, CADM1, VAPB, L1CAM, ITSN1, CTNNB1, CLPTM1L, BAK1, MAP3K5, APP, HTRA2, ATXN10, NGFRAP1, FAS, CUL1, CCAR1, TWIST1, SGPL1, MAGI3, YARS, OPA1, ROCK1, KIF5A, PIM2, BCL2L12, BCL2L11, F3, MAPK7, EIF2AK3, NEK6, BLCAP, ERBB3, MMD, AKAP13, NFKBIA, BCL2L2, ARF6, RFFL, STK17A, BCL2L1, DIDO1, MST4, SCRIB, SLC11A2, PEA15, KRAS, RAC1, C16ORF5, HIP1, ABR, MLL, TAOK2, TP53BP2, LGALS1, KL…	4131	724	13528	1.33433	1.176764976107414E-5	9.33945908387912E-8	4.154580934834229E-6
KEGG_PATHWAY	hsa05215:Prostate cancer	56	1.08485	2.29728596113128E-9	E2F1, E2F2, E2F3, PDGFB, PDGFA, NFKB1, PTEN, CTNNB1, CCNE2, CCNE1, PDPK1, CREB3L2, TGFA, PIK3CA, PDGFC, PDGFD, CHUK, AKT3, AKT2, EGFR, AR, HSP90AA1, PIK3CD, LEF1, RB1, MAPK1, CCND1, EP300, PDGFRA, PDGFRB, FGFR2, FGFR1, GRB2, NFKBIA, TCF7L2, TCF7L1, IGF1R, KRAS, BCL2, SOS2, PIK3R3, PIK3R1, PIK3R2, TCF7, MAP2K1, CREB1, CREBBP, IGF1, RAF1, IGF2, CREB5, NRAS, HSP90B1, CDKN1A, CDKN1B, GSK3B	1594	89	5085	2.00725	4.2729508975547503E-7	3.052108388246211E-8	2.845167390574943E-6
GOTERM_BP_FAT	GO:0008219~cell death	293	5.67609	2.385393891471266E-9	DLC1, MEF2C, ALS2, MEF2A, CADM1, VAPB, L1CAM, ITSN1, CTNNB1, CLPTM1L, BAK1, MAP3K5, APP, HTRA2, ATXN10, NGFRAP1, FAS, CUL1, CCAR1, TWIST1, SGPL1, MAGI3, YARS, OPA1, ROCK1, KIF5A, PIM2, BCL2L12, BCL2L11, F3, MAPK7, EIF2AK3, NEK6, BLCAP, ERBB3, MMD, AKAP13, NFKBIA, BCL2L2, ARF6, RFFL, STK17A, BCL2L1, DIDO1, MST4, SCRIB, SLC11A2, PEA15, KRAS, RAC1, C16ORF5, HIP1, ABR, MLL, TAOK2, TP53BP2, LGALS1, KL…	4131	719	13528	1.3345	1.297168781499991E-5	1.0213993140162358E-7	4.579670564996974E-6
GOTERM_MF_FAT	GO:0017076~purine nucleotide binding	699	13.5413	2.5365988023608956E-9	TUBB2B, BTK, ACTG1, ERO1LB, DIRAS1, MAP3K5, PIP5KL1, DIRAS2, MAP3K4, CLK3, MAT1A, CLK2, MAP3K9, MAP3K8, VPS4B, VPS4A, PIK3CA, TLK1, TLK2, MAP2K7, MAP2K6, IKBKAP, TYRO3, YARS, MAGI3, OPA1, ROCK1, MYH1, KIF5B, MAGI1, ROCK2, KIF5A, MYH3, PIK3CD, MYH2, UBE2J1, MYH4, MYLK2, EIF2S3, SCYL3, MARK3, MYH9, MARK4, NME7, MARK1, MARK2, NME4, MAPK1, GLUL, MYO18B, MAPK6, ASCC3, MAPK4, MAPK9, ROR2, YME1L1, MAPK7…	3976	1918	12983	1.19003	4.735818788681456E-6	2.2551568901185703E-7	4.326179670055552E-6
GOTERM_BP_FAT	GO:0045860~positive regulation of protein kinase activity	111	2.15033	2.5578557884603776E-9	ALS2, ADCY3, ADCY1, ADCY2, ADCY7, PDGFB, ADCY6, EDN1, TGFB3, TGFB2, PRKAR2B, MAP3K5, PRKAR2A, MAP3K4, MDFIC, MAP3K9, GAB1, PDGFC, PRKACB, GNG3, INSR, FRS2, MAP2K6, ADAM9, EGFR, DBNL, MADD, PIM1, PPP1CB, SPAG9, PLCE1, MAP4K5, RELN, GNAI2, ADORA2B, PTPLAD1, KRAS, NPM1, ADRA2A, TRAF7, FGD4, MDFI, TAOK2, SPHK2, MAP2K1, MAP2K3, TGFBR1, TGFBR2, MET, HGF, PTPN11, P2RX7, PRKAR1A, PRKAG2, SDC4, EDNRA, PDP…	4131	223	13528	1.63003	1.3909523207122909E-5	1.0866889987859452E-7	4.910776818523033E-6
GOTERM_BP_FAT	GO:0048514~blood vessel morphogenesis	106	2.05347	3.173789806031575E-9	GNA13, PDGFA, PGF, EDN1, ENPEP, JAG1, CXCL12, CITED2, TGFB2, CTNNB1, BAK1, ATG5, ROBO1, CTGF, FOXF1, PTPRJ, SGPL1, MYH9, PROX1, PNPLA6, JUNB, HIF1A, DLL4, SMARCA4, CAV1, TNFRSF12A, ELK3, SRF, T, PTK2, HOXA3, AGGF1, PLXND1, B4GALT1, COL18A1, KLF5, CCM2, EPAS1, SMAD7, MYO1E, TGFBR1, TGFBR2, UBP1, KDR, ATP7A, NOTCH1, NTRK2, ITGA7, ADRA1B, ENG, PLAU, RTN4, NRP2, HTATIP2, NRP1, FGF9, DICER1, WASF2, PR…	4131	211	13528	1.64514	1.7258919949747487E-5	1.337912227672433E-7	6.09329623424415E-6
GOTERM_MF_FAT	GO:0004714~transmembrane receptor protein tyrosine kinase activity	45	0.871755	3.3255891257932683E-9	NRP2, FGFR2, FGFR1, FGFR4, FGFR3, NRP1, ERBB4, ERBB3, EFNA3, FGFRL1, PTK7, TFG, KIT, EPHB3, EPHB4, EPHB1, EPHB2, IGF1R, EPHB6, INSR, CRIM1, CSF1R, EGFR, TYRO3, RET, FLT1, EFNB3, MET, AXL, ALK, IRS1, EPHA2, KDR, EPHA3, NTRK3, EPHA5, EPHA4, EPHA7, EPHA8, IGF2R, NTRK2, PDGFRA, ROR2, PDGFRB, EFNA4	3976	67	12983	2.19314	6.208855654832313E-6	2.822215479092449E-7	5.671805858309398E-6
GOTERM_BP_FAT	GO:0007423~sensory organ development	113	2.18907	3.4254345537433033E-9	NOG, PDGFA, WNT3A, EDN1, TGFB3, JAG2, RORB, JAG1, ZIC1, NR2E1, TGFB2, CTNNB1, ATP2B2, WNT1, BAK1, BDNF, GRIN2B, RARB, FRS2, DSCAM, EGFR, MYO6, PTPRM, RARG, YY1, SIX2, SIX5, DLL1, SIX4, PROX1, BCL2L11, HES5, SIX1, PDGFRA, PYGO2, TGIF2, TWSG1, TSHZ1, SOX1, ERBB3, SOX2, NHS, EPHB1, EPHB2, HOXA1, MEIS2, PVRL1, PRKRA, NKX3-2, OLFM3, GNAT1, IKZF1, MAFB, NEUROG1, NR4A3, GAS1, FOXP2, CDKN1B, DLX6, DLX5, …	4131	229	13528	1.61593	1.8627339909982332E-5	1.4328855435508103E-7	6.576424127491265E-6
GOTERM_BP_FAT	GO:0030335~positive regulation of cell migration	55	1.06548	3.65857353034214E-9	PDGFB, IL6ST, PDGFA, EDN1, RPS6KB1, CXCL12, TGFB2, ARHGAP5, FGF2, INSR, ADAM9, EGFR, PLD1, IRS2, ADAM10, IL6R, IRS1, MAPK1, SPAG9, HIF1A, RRAS2, F3, PDGFRA, ADAM17, PDGFRB, DRD1, ERBB4, ONECUT1, CSF1, TAC1, KIT, CBLL1, IGF1R, MIA3, PTK2B, BCL2, THBS1, PIK3R1, APC, COL18A1, IL6, FLT1, MAP2K1, SMAD3, ITGA2, IGF1, IGF2, FURIN, KDR, CDH13, PTP4A1, AMOT, HBEGF, JAK2, HDAC9	4131	89	13528	2.02372	1.9895125119018253E-5	1.5187268331828818E-7	7.024022974366773E-6
GOTERM_BP_FAT	GO:0030900~forebrain development	82	1.58853	3.692819956540236E-9	DLC1, E2F1, NOG, PLXNA3, NDST1, WNT3A, PAX6, PEX5, GLI2, PRKG1, NR2E1, GLI3, CTNNB1, GATA2, WNT1, APP, HTRA2, NR2F2, FRS2, EMX2, OTX2, LEF1, TACC2, NUMBL, HHEX, EYA1, MSX1, GNAQ, PSEN1, PSEN2, RELN, SMARCA4, TWSG1, DRD1, SOX1, ERBB4, DRD2, SOX3, SOX2, OXTR, APLP2, SRC, OTP, ARX, ALDH1A2, PCSK1, LHX2, ALDH1A3, RAC1, NUMB, LHX6, PAFAH1B1, POU3F2, LHX8, GNAO1, RFX4, TBX3, IKZF1, CREB1, NF1, NEUROG2,…	4131	152	13528	1.76664	2.0081353230838594E-5	1.5213297976934825E-7	7.089771925095079E-6
GOTERM_MF_FAT	GO:0005085~guanyl-nucleotide exchange factor activity	82	1.58853	4.239833541153705E-9	ALS2, PREX1, RASGEF1B, RASGEF1A, ITSN2, ITSN1, TTN, RGL1, GBF1, TIAM2, TIAM1, RAPGEF6, RAPGEF5, RAPGEF4, DOCK10, RAPGEF2, RAPGEF1, DOCK11, NET1, ARHGEF4, ARHGEF3, ARHGEF2, RPGR, BCR, ARHGEF7, MADD, ARHGEF18, ARHGEF6, PSD3, ARHGEF17, ARHGEF9, HERC2, ARHGEF12, RIC8B, ECT2, FARP1, RIC8A, ARHGEF11, ANKRD27, SH2D3C, PLCE1, GAPVD1, PSD, RIN2, RAPGEFL1, KALRN, FGD1, RALGPS2, RALGPS1, AKAP13, ARFGEF2, RC…	3976	152	12983	1.76157	7.915738009622864E-6	3.441638251056034E-7	7.231053456013825E-6
GOTERM_BP_FAT	GO:0060021~palate development	27	0.523053	4.31592288938903E-9	TSHZ1, TIPARP, PRRX1, TGFB3, COL2A1, MEN1, CHD7, ASPH, BCOR, ALX4, ALX1, SGPL1, SATB2, TGFBR1, ARID5B, TGFBR2, SMAD4, LEF1, TBX1, GAS1, ACVR2B, MEOX2, PDGFRA, PYGO2, TGFBR3, BMPR1A, PLEKHA1	4131	32	13528	2.76307	2.3469713043788865E-5	1.7646606309540402E-7	8.286054808959165E-6
GOTERM_CC_FAT	GO:0043025~cell soma	84	1.62728	4.424039537202959E-9	ALS2, RTN4, SNCAIP, SYT5, GRIK2, TGFB3, STRN, GRIN3A, TTLL7, KCNJ12, RAB1A, TGFB2, KLHL1, DFNB31, TOP1, ZFP91, ATP2B2, SLC1A3, ATXN10, KLHL24, NEGR1, GHR, MYO6, KCND2, PTPRF, STRN3, ESR1, MYLK2, MAPK1, PSEN1, GRM8, CHRM2, PSEN2, RAB5A, NRSN1, PPP5C, KALRN, CALCR, CDK5R1, SCN1A, DRD1, CCK, CNN3, NDN, CALD1, TAC1, KCNJ2, EPHB2, ALCAM, PCSK1, NUMA1, EXOC4, PAFAH1B1, SYNPO, MAP2K1, CPNE5, GABRA6, SPT…	3612	168	12782	1.76938	3.4153527302960285E-6	9.758166841233873E-8	6.759126514044311E-6
GOTERM_CC_FAT	GO:0005856~cytoskeleton	484	9.37621	4.665559839954477E-9	ALS2, TUBB2B, STRN, MYLIP, GRIN3A, CTNNB1, ACTG1, APP, GRIN2B, INTS6, STAG2, INA, KIF5B, ROCK1, MYH1, ROCK2, MPDZ, KIF5A, MYH3, MYH2, GRIN2A, MED12, BSN, MYLK2, MYH4, SPIRE1, PCM1, MYH9, MARK4, PCLO, MARK1, JUP, MAPK1, MYO18B, RCC2, ARL8B, ERBB4, PEA15, CDC42EP2, PFN2, TNKS, CDC42EP3, GIT1, KIF3B, KIF3A, MAP2K1, GAS2, SEPT10, GAS7, SEPT11, CAMK2N1, SYNE1, FNBP1, SYNE2, LASP1, MAP2, MAP4, MAP7, MA…	3612	1381	12782	1.24023	3.6018057085751565E-6	1.0005033379556494E-7	7.128125445454714E-6
GOTERM_CC_FAT	GO:0016323~basolateral plasma membrane	97	1.87912	5.181547942538601E-9	DLC1, ATP1B1, CADM1, CASK, CTNNB1, VCL, CTTNBP2, ANK1, ANK2, ANK3, SLC2A1, STARD8, STK39, LRRC7, ADAM9, SLC12A6, EGFR, MYH1, MYH2, ACTN1, ACTN2, TNS3, TNS1, ZNF384, SDCBP, DST, CAV2, CAV1, ERBB4, ERBB3, NEDD9, ITGB1, PXN, PTK2, MACF1, P2RY2, DMD, NUMB, GIT1, B4GALT1, TRPC1, DIXDC1, MYO1C, TGFBR1, MET, ITGA2, ATP7A, SLC4A10, LAMA3, ITGA6, LASP1, ITGA5, MAP7, SLC9A1, OPRM1, TLN1, LIMA1, TLN2, SDC4,…	3612	203	12782	1.69093	4.000147041383073E-6	1.0811229256280086E-7	7.916461297607924E-6
GOTERM_CC_FAT	GO:0044431~Golgi apparatus part	130	2.5184	5.241545549209341E-9	TGOLN2, B3GALT6, AP4E1, SGMS2, AP1G1, SYT7, SLC35A1, SLC35A3, SLC35A4, ST3GAL1, ST3GAL3, PACSIN1, CHIC2, MALL, SLC2A4, GBF1, ST3GAL5, PDGFC, PDGFD, RAB21, SCAMP5, SCAMP3, PLD1, SCAMP2, NCALD, MGAT1, MGAT2, PLCE1, VAMP8, ATP2C1, BACE1, RAB14, VAMP4, CPD, LRRK2, EXT1, TRAPPC3, PACS1, CAV2, MFNG, CAV1, CNIH, COPZ1, RER1, ST8SIA2, OCRL, ARFGEF2, SLC11A2, GORASP2, B3GNT1, ENTPD4, B3GNT2, B4GALT1, SYS1…	3612	294	12782	1.56476	4.046464973539443E-6	1.0648613013586328E-7	8.008126639591495E-6
GOTERM_CC_FAT	GO:0015629~actin cytoskeleton	121	2.34405	5.524910586722062E-9	CTTNBP2NL, MTSS1, MAEA, CAPZA2, CAPZA1, SNCA, UTRN, PDLIM3, IQGAP2, CASK, TTN, CD2AP, IQGAP1, KLHL2, VCL, ACTG1, MYO6, MYH1, ACTN4, MYH3, MYH2, MYH4, ACTN2, MYH9, JUP, ARPC1B, MYO18B, CGN, DST, SEPT7, DBN1, SEPT9, ADD1, KALRN, ALDOA, DAG1, MYO9B, ARPC4, ANLN, ARPC5, MYO9A, CAPZB, CORO2B, PFN2, MACF1, CDC42EP3, BMF, STK38L, EPB41, MYO1C, MYO1B, MYO1E, SPTBN4, FSCN1, MYO1D, GAS2, EPB49, GAS7, SEPT1…	3612	269	12782	1.59178	4.265221929866669E-6	1.0936489214241618E-7	8.441056875696518E-6
GOTERM_BP_FAT	GO:0034613~cellular protein localization	181	3.50639	5.822728277581304E-9	XPO1, XPO6, AP4E1, GRIK2, XPO5, AP1G1, TGFB3, SRP19, KLHL2, CTNNB1, TGFB2, CRY2, TRAK2, TRAK1, STAM, TLK1, SAR1B, SAR1A, KIF13B, EGFR, MCM3AP, PTPRK, MYO6, RAN, SIX2, ARNTL, VTI1A, TNKS2, MAPK1, SEC61B, AKAP5, SDCBP, AKAP6, SRP72, PACS1, SNX9, DERL2, DRD1, DERL1, SNX6, STAM2, MTX2, COPZ1, CACNB1, AKAP12, SNX2, NFKBIA, GIPC1, RFFL, RIMS2, RIMS1, STX12, MACF1, CSE1L, STX17, STX16, DUSP16, NPM1, TNK…	4131	411	13528	1.44217	3.166349528593848E-5	2.3629845402606264E-7	1.117894061763991E-5
GOTERM_BP_FAT	GO:0070727~cellular macromolecule localization	182	3.52577	6.189376075294338E-9	XPO1, XPO6, AP4E1, GRIK2, XPO5, AP1G1, TGFB3, SRP19, KLHL2, CTNNB1, TGFB2, CRY2, TRAK2, TRAK1, STAM, TLK1, SAR1B, SAR1A, KIF13B, EGFR, MCM3AP, PTPRK, MYO6, RAN, SIX2, ARNTL, VTI1A, TNKS2, MAPK1, SEC61B, AKAP5, SDCBP, AKAP6, SRP72, PACS1, SNX9, DERL2, DRD1, DERL1, SNX6, STAM2, MTX2, COPZ1, CACNB1, AKAP12, SNX2, NFKBIA, GIPC1, RFFL, RIMS2, RIMS1, STX12, MACF1, CSE1L, STX17, STX16, DUSP16, NPM1, TNK…	4131	414	13528	1.43963	3.365726104131994E-5	2.4931720932208634E-7	1.1882860473377832E-5
GOTERM_CC_FAT	GO:0030027~lamellipodium	44	0.852383	6.832731165897057E-9	ALS2, SH3RF1, FGD1, SLC39A14, NRBP1, SSH1, WASF1, WASF2, CTNND1, ABI2, NEDD9, MYO9B, ABI1, RDX, CDH2, ITSN1, CAPZB, PXN, CTNNB1, ACTR3, CTTN, SPRY1, PTK2, TIAM2, FAP, RAC1, PIK3CA, FGD5, FGD6, AKT2, FGD4, DBNL, PLD1, PTPRM, SCYL3, RAPH1, VASP, TSC1, AMOT, CYFIP1, ANTXR1, WASL, APBB2, PARVA	3612	70	12782	2.22436	5.274854560366471E-6	1.3187170311290686E-7	1.0439168263154386E-5
GOTERM_BP_FAT	GO:0009968~negative regulation of signal transduction	109	2.11158	6.87933195553249E-9	DLC1, NOG, IL6ST, TGFB3, FSTL3, PDE3B, LEMD3, WNT4, PLD2, PTPRF, SOCS2, SOCS3, STRN3, SOCS1, SOCS6, SOCS7, SOCS4, SOCS5, IRS1, DDIT4, HHEX, GRB10, TRIM33, TNFAIP3, CAV3, TWSG1, CAV1, ONECUT1, SNX6, ERBB3, DRD2, SOX2, NFKBIA, ADRBK1, GREM1, PEG10, AKT1S1, OVOL2, OTUD7B, SKIL, AXIN2, RUNX2, AXIN1, MDFI, SMAD7, SMAD6, TAOK3, SKI, GAS1, P2RX7, CBLB, RGS1, TSC1, RGS2, RGS3, RGS4, RGS5, RGS6, RGS7, PTP…	4131	221	13528	1.61515	3.7409107768171523E-5	2.750720762279002E-7	1.320749297706314E-5
GOTERM_MF_FAT	GO:0000166~nucleotide binding	802	15.5366	8.300009642779445E-9	RBPMS2, SYNCRIP, BTK, DIRAS1, MAP3K5, MAP3K4, DIRAS2, PIP5KL1, MAP3K9, MAP3K8, VPS4B, PIK3CA, VPS4A, PTBP2, IKBKAP, KIF5B, MYH1, KIF5A, MYH3, MYH2, PTBP1, PIK3CD, UBE2J1, MYLK2, MYH4, SCYL3, MYH9, MARK3, MARK4, MARK1, MARK2, MAPK1, GLUL, MAPK6, ASCC3, MAPK4, MAPK9, ROR2, ARL8B, MAPK7, EIF2AK3, ARF6, ARF5, RAC1, PABPC1, DHX57, KIF3B, KIF3A, TAOK2, TAOK1, TAOK3, ATP11B, ATP11A, NXF1, ATP11C, UBE2L3…	3976	2245	12983	1.16651	1.549599807182389E-5	6.45671380583579E-7	1.4155699834539348E-5
GOTERM_MF_FAT	GO:0004713~protein tyrosine kinase activity	87	1.68539	8.536706731163316E-9	NRP2, NRP1, FGFRL1, EFNA3, TTN, BTK, CAMKK2, CTTNBP2, CLK3, CLK2, CSK, INSR, MAP2K7, MAP2K6, EGFR, TYRO3, RET, EFNB3, STK24, ALK, STK4, IRS1, WEE1, CRKL, BAZ1B, IGF2R, PDGFRA, TESK2, PDGFRB, ROR2, EFNA4, KSR1, NEK6, NEK7, FGFR2, CAV2, FRK, FGFR1, FGFR4, FGFR3, ERBB4, ERBB3, NEK1, PTK7, TFG, KIT, EPHB3, MST4, EPHB4, EPHB1, SRC, EPHB2, IGF1R, EPHB6, PTK2, PTK2B, LMTK2, LMTK3, DYRK2, YES1, CRIM1, CS…	3976	166	12983	1.71135	1.593790462761646E-5	6.375210622744376E-7	1.4559387673251933E-5
GOTERM_MF_FAT	GO:0003713~transcription coactivator activity	106	2.05347	9.893538470180448E-9	RBM4, CITED4, CBFB, CITED2, CTNNB1, MLL5, SMARCD2, SMARCD1, RARA, TBPL1, RAN, YY1, GABPA, MED12, ACTN2, MED14, ARID1B, TRERF1, PPARGC1A, PPARGC1B, JUNB, EP300, MTF1, SMARCE1, MED17, MNT, TFAP2B, TFAP2A, PIAS2, PIAS1, NFE2L3, RNF20, SMARCA2, TFAP4, CRTC1, MYEF2, TRRAP, NR2C2, ATF2, ARNT, TCF20, TCERG1, TFEC, NPM1, MAML3, TFDP1, NR1H3, TAF4, KLF7, TRIP4, EPAS1, SUB1, MAML1, CREBBP, ICMT, RNF4, SMAR…	3976	214	12983	1.61741	1.8471065753478122E-5	7.10431914741072E-7	1.687346931067424E-5
GOTERM_BP_FAT	GO:0010648~negative regulation of cell communication	119	2.30531	1.0110836435393911E-8	DLC1, NOG, SLC6A1, PTGS2, IL6ST, GRIK2, TGFB3, FSTL3, PDE3B, LEMD3, WNT4, PLD2, SOCS2, PTPRF, SOCS3, STRN3, SOCS1, SOCS6, SOCS7, SOCS4, SOCS5, IRS1, DDIT4, HHEX, NPC1, GRB10, TRIM33, TNFAIP3, CAV3, TWSG1, ACHE, DRD1, CAV1, GNAI3, ONECUT1, SNX6, GNAI2, ERBB3, DRD2, SOX2, NFKBIA, ADRBK1, GREM1, PEG10, AKT1S1, OVOL2, OTUD7B, SKIL, AXIN2, RUNX2, AXIN1, MDFI, SMAD7, SMAD6, TAOK3, SKI, GAS1, P2RX7, CBL…	4131	248	13528	1.57135	5.498121704616832E-5	4.013337046027132E-7	1.941159357699007E-5
GOTERM_BP_FAT	GO:0044265~cellular macromolecule catabolic process	292	5.65672	1.023370858085517E-8	EIF2C1, PPP2R5C, MYLIP, ZNRF1, CD2AP, ZNRF2, CUL3, CUL2, CUL5, USP53, BTBD1, WWP2, WWP1, CUL1, ADAM9, ANAPC1, PAN3, ZHX2, UBE2J1, UBR1, MYH9, UHRF1, UHRF2, HUWE1, PIAS3, BACE1, FBXL5, PIAS2, FBXL7, PIAS1, FBXL3, EIF2C3, FBXL2, EIF2C4, RAD23B, RFFL, ASB15, RAB40B, ARIH1, ARIH2, ZMPSTE24, FBXO8, SPOP, NPLOC4, UBE2L3, CDC27, UPF3A, TULP4, CBLB, RNF6, DCP2, RNF2, UBA2, SMURF2, LDLR, KIAA0368, TSG101,…	4131	725	13528	1.31893	5.564935888169309E-5	4.032673633913575E-7	1.9647493365582136E-5
GOTERM_BP_FAT	GO:0016044~membrane organization	169	3.27392	1.0463132692585841E-8	VAPA, AP1G1, SNCA, ITSN2, SYT7, ITSN1, NRCAM, SYP, HOOK2, BAK1, GATA2, DAB2, APP, PACSIN1, PICALM, GBF1, RABGEF1, PUM1, DNAJC6, SAR1B, FTL, EGFR, DBNL, PLD2, OPA1, MYO6, LRP1B, MYH2, COLEC12, NPC1, NDEL1, GAPVD1, RAB18, ARRB2, VAMP8, FNBP1L, TXNDC5, LRP12, VAMP3, VAMP2, SH3GL2, CAV3, CAV2, CAV1, SNAP91, GNAI3, COPZ1, SNX2, SNX4, BCL2L1, ABCA1, SNX3, RIMS1, DOCK1, KRAS, ITGAV, RAC1, ZMPSTE24, AGRN…	4131	381	13528	1.45258	5.689689719556856E-5	4.093417571571223E-7	2.0087960173054142E-5
GOTERM_BP_FAT	GO:0010324~membrane invagination	108	2.09221	1.1202990091905513E-8	AP1G1, SNCA, ITSN2, ITSN1, SYP, HOOK2, GATA2, PACSIN1, APP, DAB2, PICALM, RABGEF1, PLD2, DBNL, MYO6, LRP1B, COLEC12, NPC1, GAPVD1, ARRB2, RAB18, FNBP1L, LRP12, SH3GL2, CAV1, SNX2, SNX4, SNX3, ABCA1, KRAS, DOCK1, ITGAV, RAC1, HIP1, MRC2, TGFBR2, DENND1A, CORO1C, P2RX7, FNBP1, RABEP1, ULK1, CDC42SE2, NEDD4, SCARA5, CLCN5, LDLR, HIP1R, SYNJ1, SORL1, WASF2, AP1S3, AP1S1, AP1S2, ZFYVE9, DLG4, NECAP1, …	4131	220	13528	1.60761	6.0920004758102664E-5	4.3515605141486446E-7	2.1508397518577027E-5
GOTERM_BP_FAT	GO:0006897~endocytosis	108	2.09221	1.1202990091905513E-8	AP1G1, SNCA, ITSN2, ITSN1, SYP, HOOK2, GATA2, PACSIN1, APP, DAB2, PICALM, RABGEF1, PLD2, DBNL, MYO6, LRP1B, COLEC12, NPC1, GAPVD1, ARRB2, RAB18, FNBP1L, LRP12, SH3GL2, CAV1, SNX2, SNX4, SNX3, ABCA1, KRAS, DOCK1, ITGAV, RAC1, HIP1, MRC2, TGFBR2, DENND1A, CORO1C, P2RX7, FNBP1, RABEP1, ULK1, CDC42SE2, NEDD4, SCARA5, CLCN5, LDLR, HIP1R, SYNJ1, SORL1, WASF2, AP1S3, AP1S1, AP1S2, ZFYVE9, DLG4, NECAP1, …	4131	220	13528	1.60761	6.0920004758102664E-5	4.3515605141486446E-7	2.1508397518577027E-5
GOTERM_CC_FAT	GO:0005912~adherens junction	78	1.51104	1.1666219278064608E-8	DLC1, OPRM1, LIMA1, TLN1, TLN2, GJA1, LMO7, SDC4, RHOU, CTNNB1, VCL, CTTNBP2, STARD8, DLG5, PAK1, ZYX, LRRC7, PTPRK, PTPRM, MYH1, LIMK1, ARHGEF7, MYH2, ACTN1, ACTN2, MPP7, AJAP1, MYH9, ARHGAP24, VASP, ARHGAP26, GAK, JUP, TNS3, SDC1, PRUNE, TNS1, ZNF384, SH3KBP1, SDCBP, ADAM17, PARVA, CAV2, CAV1, LIMS1, LIMS2, NPY2R, CTNND2, NEDD9, OXTR, ABI2, FHL2, CDH2, WTIP, CDH3, ITGB1, SCRIB, PXN, SORBS3, PTK…	3612	155	12782	1.7808	9.006280813794731E-6	2.1966635077586005E-7	1.7823856890419876E-5
GOTERM_BP_FAT	GO:0044057~regulation of system process	142	2.75087	1.1851770314534628E-8	SNCAIP, THRA, SLC6A1, PTGS2, THRB, IL6ST, GRIK2, FST, PTGS1, SNCA, EDN1, RPS6KB1, CALB1, IL10, TGFB2, DMPK, SYP, ATP2B2, BDNF, GRIN2B, GRIN2D, LGI1, EGFR, MYO6, GRIN2A, MYLK2, PLCE1, NPTN, RYR2, DBN1, EIF2AK3, SRI, CAV3, DRD1, ACHE, CAV1, GNAI3, ERBB4, ADORA2B, GNAI2, DRD2, BMPR2, GIPC1, ADRBK1, SRF, KCNMB2, EPHB2, KRAS, HCN4, EPAS1, MAP2K1, NTF3, SMAD7, ITGA2, PTPN11, HDAC4, P2RX4, ATP2A2, NTRK2…	4131	309	13528	1.5049	6.444785065473635E-5	4.570915800305997E-7	2.2753977668710235E-5
GOTERM_BP_FAT	GO:0040017~positive regulation of locomotion	58	1.1236	1.2237454337372806E-8	PDGFB, IL6ST, PDGFA, EDN1, RPS6KB1, CXCL12, TGFB2, ARHGAP5, FGF2, INSR, ADAM9, PRKCA, EGFR, PLD1, IRS2, ADAM10, IL6R, IRS1, MAPK1, SPAG9, HIF1A, RRAS2, F3, PDGFRA, ADAM17, PDGFRB, DRD1, ERBB4, ONECUT1, CSF1, TAC1, KIT, CBLL1, IGF1R, MIA3, PTK2B, BCL2, THBS1, PIK3R1, SCG2, APC, COL18A1, IL6, FLT1, MAP2K1, IL8, SMAD3, ITGA2, IGF1, IGF2, FURIN, KDR, CDH13, PTP4A1, AMOT, HBEGF, JAK2, HDAC9	4131	98	13528	1.93812	6.654506312187003E-5	4.6864268832269573E-7	2.3494444678640036E-5
GOTERM_CC_FAT	GO:0044420~extracellular matrix part	63	1.22046	1.3795816736733939E-8	FGF9, HMCN1, SLC1A3, GRIN2B, COL12A1, LOX, COL11A1, COL10A1, COL1A2, ADAMTS1, MFAP2, LAMC1, COL1A1, COL24A1, DST, FRAS1, ACHE, TNC, COL3A1, DAG1, COL2A1, TIMP2, TIMP3, COL9A1, SMOC2, COL17A1, COL7A1, SMOC1, COL6A3, ACAN, AGRN, FN1, COL18A1, COL4A4, COL4A3, COL4A2, COL4A1, COL13A1, EFEMP2, GABRA6, FBN1, HSPG2, NTN4, COL15A1, NID1, GRIA3, NID2, SPARC, COL16A1, COL5A3, NTN1, COL5A2, COL5A1, COL4A6, …	3612	117	12782	1.90549	1.0650313859494887E-5	2.535802196002024E-7	2.10774932396518E-5
GOTERM_BP_FAT	GO:0019226~transmission of nerve impulse	157	3.04146	1.4598717559377977E-8	ALS2, SYT1, KCNC4, SLC6A1, GABRB3, SYT5, GABRB2, GRIK2, SNCA, CNP, CTNNB1, DMPK, CTTNBP2, APP, GRIN2B, GRIN2D, OLIG2, MYO6, KCND2, SCN2B, PTPRF, KIF5A, GRIN2A, MYLK2, BSN, PCLO, MAPK1, DOC2A, HTR7, AKAP5, RAB14, ABAT, SDCBP, UNC13C, PMP22, CAV2, SCN1A, DRD1, ACHE, SCN1B, DRD2, KCNA1, CACNB2, GIPC1, CACNB4, RIMS1, KCNMB2, PTK2, SYPL1, PVRL1, DMD, AGRN, PRIMA1, GAD1, NOVA1, NTF3, GABRA3, GABRA6, SP…	4131	350	13528	1.46896	7.938467558499251E-5	5.551594732811083E-7	2.8027786191930915E-5
GOTERM_BP_FAT	GO:0030326~embryonic limb morphogenesis	53	1.02673	1.4730883457070584E-8	NOG, FGF9, DICER1, PRRX1, HOXD13, GLI3, HOXD10, CTNNB1, CHST11, RAB23, RARB, ALX4, ALX1, TWIST1, RARG, LEF1, MBNL1, HOXC10, HOXC11, MSX1, GNAQ, PSEN1, PSEN2, GNAS, SMARCA4, MED1, WNT5A, HOXA13, HOXA11, GREM1, ALDH1A2, CHD7, CYP26B1, HOXA10, HOXA9, FBN2, TBX3, TBX5, SKI, EN1, GAS1, NOTCH2, NOTCH1, DKK1, SALL4, DLX6, DLX5, LRP6, PBX1, PTCH1, SP8, WNT7A, LRP5	4131	87	13528	1.99496	8.01033360864345E-5	5.562952933857446E-7	2.8281528696716407E-5
GOTERM_BP_FAT	GO:0035113~embryonic appendage morphogenesis	53	1.02673	1.4730883457070584E-8	NOG, FGF9, DICER1, PRRX1, HOXD13, GLI3, HOXD10, CTNNB1, CHST11, RAB23, RARB, ALX4, ALX1, TWIST1, RARG, LEF1, MBNL1, HOXC10, HOXC11, MSX1, GNAQ, PSEN1, PSEN2, GNAS, SMARCA4, MED1, WNT5A, HOXA13, HOXA11, GREM1, ALDH1A2, CHD7, CYP26B1, HOXA10, HOXA9, FBN2, TBX3, TBX5, SKI, EN1, GAS1, NOTCH2, NOTCH1, DKK1, SALL4, DLX6, DLX5, LRP6, PBX1, PTCH1, SP8, WNT7A, LRP5	4131	87	13528	1.99496	8.01033360864345E-5	5.562952933857446E-7	2.8281528696716407E-5
GOTERM_BP_FAT	GO:0043062~extracellular structure organization	85	1.64665	1.520725341135387E-8	ALS2, CADM1, UTRN, GLRA2, CTNNB1, TGFB2, NRCAM, ATP2B2, TNFRSF11B, APP, ANK3, P4HA1, FOXF1, SERAC1, FOXF2, TGFBI, COL12A1, POU4F1, LOX, COL11A1, CYR61, RECK, MYO6, NRXN3, CACNG2, NRXN1, COL1A2, PDGFRA, FOXC1, COL1A1, LAMC1, ADAMTS3, SMARCA4, ACHE, DRD1, ERBB4, SPOCK2, DRD2, TNC, ELN, COL3A1, CACNB2, COL2A1, FKBP1A, CACNB4, CDH2, SERPINH1, APLP2, PTK2, GPHN, TNR, SMOC1, ACAN, BCL3, AGRN, COL18A1, …	4131	163	13528	1.70769	8.269362561885707E-5	5.70324285131818E-7	2.919610192497757E-5
GOTERM_BP_FAT	GO:0008285~negative regulation of cell proliferation	161	3.11895	1.5311622074758294E-8	DLC1, NOG, CNOT8, PTGS2, FGFRL1, RBM5, TGFB3, STRN, MXI1, IL10, TGFB2, CTTNBP2, CUL2, CUL5, BDNF, RARB, ASPH, ITCH, ODZ1, CUL1, IL1A, PTPRK, RARG, PTPRM, LBX1, PTPRF, NKX2-8, SIX5, PROX1, VASH1, PTHLH, MSX1, ADAMTS8, TBRG1, MNT, ADAMTS1, PMP22, SMARCA2, CAV2, CAV1, DRD2, IFI30, TIMP2, SESN1, OVOL2, PRKRA, BAI1, NPM1, PEMT, AXIN2, RUNX3, COL18A1, B4GALT1, BMP2, MLL, BECN1, KLF10, PHB, TGFBR2, KLF1…	4131	361	13528	1.46048	8.326113511514244E-5	5.703053271854941E-7	2.9396477130294585E-5
GOTERM_BP_FAT	GO:0051216~cartilage development	47	0.9105	1.7788402828068266E-8	WNT5A, NOG, THRA, FGF9, HOXA11, EDN1, SOX5, PRRX1, COL2A1, SOX6, ZEB1, SOX9, COL9A1, BARX2, HOXA3, HOXA5, CTGF, HOXC4, CHST11, ACAN, PKD1, COL11A1, RUNX2, ALX1, GHR, PRKCA, BMP3, ESRRA, BMP2, SATB2, BMP1, MYF5, HSPG2, ATP7A, HOXB3, DLX2, MEF2D, CHRDL2, MSX1, MAPK14, GFPT1, ROR2, GNAS, COL1A1, EIF2AK3, BMP6, BMPR1A	4131	74	13528	2.07991	9.672865710463885E-5	6.580496856312124E-7	3.415159827158121E-5
KEGG_PATHWAY	hsa05220:Chronic myeloid leukemia	48	0.929872	1.8101255572316905E-8	E2F1, E2F2, E2F3, GRB2, STAT5B, TGFB3, NFKBIA, NFKB1, BCL2L1, TGFB2, ACVR1C, ACVR1B, KRAS, GAB2, SOS2, PIK3CA, SHC1, PIK3R3, RUNX1, SHC2, CHUK, AKT3, PIK3R1, SHC4, PIK3R2, AKT2, CTBP1, BCR, CTBP2, MAP2K1, TGFBR1, PIK3CD, TGFBR2, SMAD4, SMAD3, RAF1, RB1, PTPN11, MAPK1, NRAS, CCND1, CBLB, CDKN1A, CRKL, CDKN1B, HDAC1, ABL1, CRK	1594	75	5085	2.04166	3.366827905360026E-6	2.2445554637151588E-7	2.2418235900989458E-5
GOTERM_CC_FAT	GO:0005581~collagen	27	0.523053	2.073347783153096E-8	COL3A1, COL2A1, COL9A1, COL7A1, COL6A3, COL12A1, LOX, COL11A1, COL10A1, COL4A4, COL18A1, COL4A3, COL4A2, COL4A1, COL13A1, COL15A1, COL5A3, COL16A1, COL5A2, COL5A1, COL4A6, COL4A5, COL14A1, COL19A1, COL1A2, COL1A1, COL24A1	3612	35	12782	2.7299	1.6006116946409854E-5	3.722381876070102E-7	3.167697326666996E-5
GOTERM_MF_FAT	GO:0003714~transcription corepressor activity	77	1.49167	3.2433859709177934E-8	E2F1, COPS2, CDX2, THRB, E2F6, TSG101, HR, CBX4, CTCF, PAWR, ZEB1, MXI1, CBFA2T2, CITED2, KCNIP3, SIN3B, SIN3A, PBXIP1, CREG1, NR2F2, ALX1, ATF7IP, TBL1XR1, CTBP2, RCOR2, YY1, LDB1, MECP2, SF1, TLE1, SPEN, CSDA, MXD1, PROX1, JUNB, NRIP1, MXD4, NAB2, ZNF136, MAP3K10, MNT, ZFPM2, PIAS1, SIAH2, NSD1, TFCP2L1, TRIB3, ELK3, SUFU, MEIS2, TFEC, BCL11A, NPAT, SKIL, BCOR, TCF4, DNMT3B, AEBP2, ERF, KLF12, …	3976	145	12983	1.73401	6.0552183701378937E-5	2.24273885762738E-6	5.53160672489561E-5
GOTERM_BP_FAT	GO:0010033~response to organic substance	288	5.57923	3.31743035274558E-8	ADCY3, EIF2C2, ADCY1, ADCY2, PTGS2, ADCY7, IL6ST, OSMR, VAPB, PGF, SNCA, ADCY6, PTGS1, STAT5B, GRIN3A, CTNNB1, CTTNBP2, GOT1, GRIN2B, GAB1, CREB3L2, VPS4B, RARA, GNG2, GNG3, FAS, CCNA2, ADAM9, PLD1, GATM, STRN3, LIFR, GRIN2A, COLEC12, PPARGC1B, MAPK1, GRB10, GLUL, MSX1, PIAS3, RYR1, PDGFRA, RYR2, ABAT, EIF2AK3, IL1R1, ERBB4, TXN2, ERBB3, PFKFB2, HMGCS1, NFKBIA, ADRBK1, BCL2L1, SERPINH1, KRAS, PEM…	4131	721	13528	1.30808	1.803855941311383E-4	1.21893078119939E-6	6.369067179212706E-5
GOTERM_BP_FAT	GO:0070482~response to oxygen levels	75	1.45293	4.02943663605578E-8	PPARA, CYB5R4, ATP1B1, PDGFB, PDGFA, PGF, EDN1, STAT5B, ARNT2, JAG2, TGFB3, TGFB2, CITED2, EDNRA, HMOX2, PLOD1, PLOD2, CXCR4, ANGPT1, DPP4, KCNMA1, ACTN4, SOCS3, MMP14, UBE2B, DDIT4, EP300, HIF1A, ADM, PSEN2, PDE5A, RYR1, PDGFRA, RYR2, ADAM17, ABAT, CAV1, TXN2, EGLN3, OXTR, EGLN2, EGLN1, BCL2L1, KCNA5, ARNT, SLC11A2, PTK2B, BCL2, CAMK2D, PRKAA1, THBS1, SLC8A1, SMAD9, FLT1, NOS1, EPAS1, TGFBR1, NF…	4131	141	13528	1.74189	2.1909676369047393E-4	1.4706081058468712E-6	7.73603309189852E-5
GOTERM_CC_FAT	GO:0030055~cell-substrate junction	60	1.16234	4.076601640571412E-8	DLC1, OPRM1, TLN1, LIMA1, TLN2, SDC4, RHOU, VCL, ACTR3, CTTNBP2, STARD8, PAK1, ZYX, LRRC7, MYH1, LIMK1, ARHGEF7, MYH2, ACTN1, ACTN2, ARHGAP24, VASP, ARHGAP26, GAK, TNS3, SDC1, PRUNE, TNS1, ZNF384, SH3KBP1, SDCBP, ADAM17, DST, PARVA, CAV2, CAV1, LIMS1, LIMS2, NPY2R, FHL2, NEDD9, ITGB1, PXN, SORBS3, COL17A1, PTK2, SORBS1, MACF1, PTK2B, DMD, AFAP1, TES, NOX4, GIT1, DIXDC1, ITGA2, LAMA3, ERBB2IP, LAS…	3612	112	12782	1.89576	3.1470870123784245E-5	7.152580474567571E-7	6.228303035538119E-5
GOTERM_BP_FAT	GO:0007268~synaptic transmission	136	2.63464	4.153738551474526E-8	ALS2, SYT1, KCNC4, SLC6A1, GABRB3, SYT5, GABRB2, GRIK2, SNCA, CNP, DMPK, CTNNB1, CTTNBP2, APP, GRIN2B, GRIN2D, MYO6, KCND2, SCN2B, PTPRF, KIF5A, GRIN2A, MYLK2, BSN, PCLO, MAPK1, DOC2A, HTR7, AKAP5, RAB14, ABAT, SDCBP, PMP22, UNC13C, CAV2, DRD1, ACHE, SCN1B, DRD2, KCNA1, CACNB2, GIPC1, CACNB4, RIMS1, PTK2, SYPL1, PVRL1, DMD, AGRN, PRIMA1, GAD1, NOVA1, NTF3, GABRA3, GABRA6, GABRA5, LIN7C, HOMER1, K…	4131	298	13528	1.49452	2.2585479817371912E-4	1.5058675809642708E-6	7.974677705968602E-5
GOTERM_BP_FAT	GO:0012501~programmed cell death	249	4.82371	4.256176621289218E-8	MEF2C, DLC1, MEF2A, CADM1, ITSN1, CTNNB1, BAK1, CLPTM1L, MAP3K5, APP, HTRA2, NGFRAP1, FAS, CUL1, CCAR1, TWIST1, SGPL1, MAGI3, YARS, OPA1, ROCK1, PIM2, BCL2L12, BCL2L11, F3, MAPK7, EIF2AK3, NEK6, BLCAP, ERBB3, AKAP13, NFKBIA, BCL2L2, ARF6, STK17A, BCL2L1, RFFL, MST4, DIDO1, SCRIB, SLC11A2, PEA15, KRAS, RAC1, C16ORF5, HIP1, ABR, MLL, TAOK2, TP53BP2, LGALS1, KLF11, SMAD3, TRIO, GAS2, GAS1, FXR1, VDA…	4131	611	13528	1.33456	2.3142410695276006E-4	1.532786173874534E-6	8.171346383978317E-5
GOTERM_CC_FAT	GO:0070161~anchoring junction	83	1.6079	4.266695378184486E-8	DLC1, OPRM1, LIMA1, TLN1, TLN2, GJA1, LMO7, SDC4, RHOU, CTNNB1, PNN, VCL, CTTNBP2, STARD8, DLG5, PAK1, ZYX, LRRC7, PTPRK, PTPRM, MYH1, LIMK1, ARHGEF7, MYH2, ACTN1, ACTN2, MPP7, AJAP1, MYH9, ARHGAP24, VASP, ARHGAP26, GAK, JUP, TNS3, SDC1, TNS1, PRUNE, ZNF384, SH3KBP1, SDCBP, ADAM17, PARVA, CAV2, CAV1, LIMS1, LIMS2, NPY2R, CTNND2, NEDD9, OXTR, ABI2, FHL2, CDH2, WTIP, CDH3, ITGB1, SCRIB, PXN, SORBS3…	3612	172	12782	1.70766	3.293834651685312E-5	7.319750431333816E-7	6.518731459070892E-5
GOTERM_BP_FAT	GO:0000082~G1/S transition of mitotic cell cycle	38	0.736149	4.291257341896686E-8	PPP6C, E2F4, E2F6, DBF4, CAMK2G, RCC1, ITGB1, RHOU, LATS2, CUL3, CCNE1, ACVR1B, CUL2, CUL5, BCL2, NPAT, PPP3CB, CAMK2D, PPP3CA, CAMK2A, CUL1, NFATC1, EGFR, PIM1, RB1, MARK4, PPP1CB, CDC25A, INHBA, CDKN1A, CCND1, CDKN1B, GSPT1, CUL4A, CCND2, ADAM17, ID4, ACVR1	4131	56	13528	2.22215	2.333313530717973E-4	1.5352526311351866E-6	8.238697106754955E-5
GOTERM_BP_FAT	GO:0060173~limb development	59	1.14297	4.585481093743239E-8	NOG, FGF9, DICER1, PRRX1, HOXD13, GLI3, HOXD10, CTNNB1, BAK1, CHST11, RAB23, ASPH, RARB, NR2F2, ALX4, ALX1, TWIST1, RARG, LEF1, MBNL1, HOXC10, HOXC11, MSX1, GNAQ, PSEN1, PSEN2, GNAS, MED1, SMARCA4, WNT5A, HOXA13, HOXA11, COL2A1, GREM1, ALDH1A2, CHD7, CYP26B1, HOXA10, HOXA9, FBN2, TBX3, TBX5, SKI, EN1, GAS1, NOTCH2, NOTCH1, SALL4, DKK1, MEOX2, DLX6, DLX5, LRP6, PTCH1, PBX1, SP8, WNT7A, BMPR1A, LRP5	4131	103	13528	1.87583	2.4932738041538727E-4	1.6297925781172395E-6	8.80357103660856E-5
GOTERM_BP_FAT	GO:0048736~appendage development	59	1.14297	4.585481093743239E-8	NOG, FGF9, DICER1, PRRX1, HOXD13, GLI3, HOXD10, CTNNB1, BAK1, CHST11, RAB23, ASPH, RARB, NR2F2, ALX4, ALX1, TWIST1, RARG, LEF1, MBNL1, HOXC10, HOXC11, MSX1, GNAQ, PSEN1, PSEN2, GNAS, MED1, SMARCA4, WNT5A, HOXA13, HOXA11, COL2A1, GREM1, ALDH1A2, CHD7, CYP26B1, HOXA10, HOXA9, FBN2, TBX3, TBX5, SKI, EN1, GAS1, NOTCH2, NOTCH1, SALL4, DKK1, MEOX2, DLX6, DLX5, LRP6, PTCH1, PBX1, SP8, WNT7A, BMPR1A, LRP5	4131	103	13528	1.87583	2.4932738041538727E-4	1.6297925781172395E-6	8.80357103660856E-5
GOTERM_CC_FAT	GO:0005938~cell cortex	73	1.41418	5.0639406962156694E-8	SEPT3, MAEA, NRBP1, SEPT2, CAPZA2, UTRN, SNCA, CTNNB1, ACTG1, CTTN, DLG4, ITCH, CAP1, COL10A1, DBNL, MYO6, ACTN4, MPP1, MYH2, RAI14, MYH9, RIC8B, NCL, FLNB, MARK2, FNBP1L, GRM7, CFL1, RYR1, MAPRE1, SEPT6, ADD3, SEPT7, SEPT8, CAV1, SHROOM4, CALD1, AKAP12, NEDD9, ANLN, MYO9B, ARF6, GIPC1, CAPZB, MACF1, PTK2B, EXOC4, PAFAH1B1, CLASP1, CLASP2, TRIP10, ACTB, PARD6B, EPB41, MAP2K1, SPTBN4, ARFIP2, NDFI…	3612	146	12782	1.76938	3.9092859048905915E-5	8.49861012675035E-7	7.736776304057003E-5
GOTERM_BP_FAT	GO:0021700~developmental maturation	58	1.1236	5.376031425138687E-8	MAEA, PTGS2, PPARG, FOXO3, KCNIP2, CBFB, BTK, CTNNB1, TGFB2, NRCAM, SYP, WNT1, GATA2, APP, BARX2, DLG4, IHH, KCNMA1, RECK, RET, RXFP2, STXBP1, ZDHHC15, G6PD, HES5, GNAQ, PSEN1, EREG, PSEN2, IRX5, ERBB4, TFCP2L1, MREG, SOX8, CDH5, PTK2B, LEFTY2, LHX6, AGRN, RUNX2, RUNX3, AXIN1, CEBPA, PLP1, EPAS1, MAP1B, FOXA1, NTN4, NR4A2, PDE3A, FZD5, VSX1, CDC25B, KDR, CDKN1C, NOTCH1, GDF11, CACNA1A	4131	101	13528	1.88055	2.9230586679296344E-4	1.8983657077420446E-6	1.0321331638252218E-4
GOTERM_BP_FAT	GO:0043068~positive regulation of programmed cell death	185	3.58388	5.9163574493674336E-8	DLC1, CADM1, PTGS2, GRIK2, RBM5, TGFB3, FOXO3, ITSN1, IL10, BTK, TGFB2, CUL3, BAK1, CUL2, MAP3K5, CUL5, APP, PTGIS, TIAM2, HTRA2, TIAM1, TIA1, NGFRAP1, RARB, FAS, CUL1, MAP2K6, NET1, CRTAM, NUDT2, RARG, PTPRF, GRIN2A, RAD9A, MARK4, STK4, BCL2L11, STK3, MAPK1, LYST, MAPK9, RYR2, DCUN1D3, LRRK2, KALRN, FGD1, CDK5R1, HOXA13, SOX4, AKAP13, BCL2L1, STK17A, TIMP3, SRC, SCRIB, PLAGL1, PRKRA, RAC1, DYRK2…	4131	433	13528	1.39914	3.2167977752339816E-4	2.075685120339621E-6	1.1358691855978265E-4
GOTERM_BP_FAT	GO:0006325~chromatin organization	165	3.19644	5.991312692685645E-8	HMGN2, RBM4, MORF4L2, CBX4, CBX3, CBX2, CBX1, CBX7, CBX6, RCBTB1, EPC1, EPC2, BRPF1, MLL5, BRPF3, SMARCD2, SMARCD1, EED, H2AFY, H2AFX, TLK1, TLK2, MLL3, MLL4, MLL2, SATB1, SATB2, RBL2, C11ORF30, MTA2, RCOR1, RBL1, ARID1A, ARID1B, SUV420H2, SUZ12, EP300, HUWE1, BAZ1B, SMARCE1, SMARCA5, SMARCA1, SMARCA2, RNF20, EP400, SMARCA4, SUV420H1, HMGB1, HMGB2, SOX1, SOX2, TRRAP, SOX6, CDYL2, SMARCB1, NPM1, B…	4131	378	13528	1.42946	3.257545243342541E-4	2.0885080361798813E-6	1.1502596791723718E-4
GOTERM_BP_FAT	GO:0035108~limb morphogenesis	57	1.10422	6.299135622100165E-8	NOG, FGF9, DICER1, PRRX1, HOXD13, GLI3, HOXD10, CTNNB1, BAK1, CHST11, RAB23, ASPH, RARB, ALX4, ALX1, TWIST1, RARG, LEF1, MBNL1, HOXC10, HOXC11, MSX1, GNAQ, PSEN1, PSEN2, GNAS, SMARCA4, MED1, WNT5A, HOXA13, HOXA11, COL2A1, GREM1, ALDH1A2, CHD7, CYP26B1, HOXA10, HOXA9, FBN2, TBX3, TBX5, SKI, EN1, GAS1, NOTCH2, NOTCH1, SALL4, DKK1, DLX6, DLX5, LRP6, PTCH1, PBX1, SP8, WNT7A, BMPR1A, LRP5	4131	99	13528	1.88546	3.424883435066972E-4	2.1818256836780847E-6	1.2093579309091496E-4
GOTERM_BP_FAT	GO:0035107~appendage morphogenesis	57	1.10422	6.299135622100165E-8	NOG, FGF9, DICER1, PRRX1, HOXD13, GLI3, HOXD10, CTNNB1, BAK1, CHST11, RAB23, ASPH, RARB, ALX4, ALX1, TWIST1, RARG, LEF1, MBNL1, HOXC10, HOXC11, MSX1, GNAQ, PSEN1, PSEN2, GNAS, SMARCA4, MED1, WNT5A, HOXA13, HOXA11, COL2A1, GREM1, ALDH1A2, CHD7, CYP26B1, HOXA10, HOXA9, FBN2, TBX3, TBX5, SKI, EN1, GAS1, NOTCH2, NOTCH1, SALL4, DKK1, DLX6, DLX5, LRP6, PTCH1, PBX1, SP8, WNT7A, BMPR1A, LRP5	4131	99	13528	1.88546	3.424883435066972E-4	2.1818256836780847E-6	1.2093579309091496E-4
GOTERM_BP_FAT	GO:0006915~apoptosis	245	4.74622	6.340109335422527E-8	MEF2C, DLC1, MEF2A, CADM1, ITSN1, CTNNB1, BAK1, CLPTM1L, MAP3K5, APP, HTRA2, NGFRAP1, FAS, CUL1, CCAR1, TWIST1, SGPL1, MAGI3, YARS, OPA1, ROCK1, PIM2, BCL2L12, BCL2L11, F3, MAPK7, EIF2AK3, NEK6, BLCAP, ERBB3, AKAP13, NFKBIA, BCL2L2, ARF6, STK17A, BCL2L1, RFFL, MST4, DIDO1, SCRIB, SLC11A2, PEA15, KRAS, RAC1, C16ORF5, HIP1, ABR, MLL, TAOK2, TP53BP2, LGALS1, KLF11, SMAD3, TRIO, GAS2, FXR1, VDAC1, NC…	4131	602	13528	1.33275	3.447157285801916E-4	2.182118864157978E-6	1.2172243842867303E-4
GOTERM_BP_FAT	GO:0001763~morphogenesis of a branching structure	46	0.891127	6.601663499062419E-8	GNA13, NRP1, PGF, DRD2, HOXA11, DICER1, EDN1, CTNND2, HOXD13, GREM1, GLI2, GLI3, CXCL12, CTNNB1, EDNRA, TCF21, SPRY2, GPC3, CXCR4, HOXA5, FOXF1, BCL2, GBX2, PLXND1, IHH, CYR61, B4GALT1, BMP2, FLT1, TBX3, COL13A1, FOXA1, TGFBR2, SMAD4, IGF1, MMP14, KDR, MYCN, DLX2, EYA1, EPHA7, NOTCH1, SIX1, PBX1, ENG, ACVR1	4131	74	13528	2.03566	3.5893404039322174E-4	2.2578494801583915E-6	1.2674395917233738E-4
GOTERM_BP_FAT	GO:0060348~bone development	67	1.29795	7.111886378279715E-8	CYP24A1, NOG, CASR, THRA, PTGS2, FGF9, TGFB3, GLI2, CBFB, MEN1, SBDS, CTGF, ANKRD11, IHH, GHR, EGFR, SATB2, MMP14, PTHLH, CHRDL2, NAB2, NAB1, SORT1, FOXC1, GNAS, STC1, COL1A1, EXT1, EIF2AK3, TWSG1, ACHE, HOXA11, FHL2, COL2A1, SOX9, BCL2, JUND, PTN, AXIN2, RUNX2, SPP1, BMP3, BMP2, BMP1, COL13A1, KLF10, NF1, SMAD5, HSPG2, SMAD3, IGF1, IGF2, SPARC, SMAD1, COL5A2, HOXB4, MEF2D, TNFSF11, SOST, SP1, SP…	4131	123	13528	1.78381	3.866696191128227E-4	2.4171495479619054E-6	1.3653961550286198E-4
GOTERM_BP_FAT	GO:0007015~actin filament organization	45	0.871755	7.505431071259522E-8	ALDOA, LIMA1, SHROOM4, TCAP, WASF3, DIAPH1, PREX1, CALD1, WASF1, ELN, PDLIM3, NEDD9, ABI2, ARPC4, TTN, ESPN, ARHGAP6, CDC42EP2, PAK2, SORBS1, PTK2B, BCL2, RAC1, RHOA, WIPF1, PLS3, DLG1, ARHGEF2, ACTC1, ACTA1, ACTN4, FSCN1, ACTN1, EPB49, PROX1, GAS7, NCK2, PPP1R9A, NCK1, CFL1, WASL, ABL2, DBN1, LCP1, ADD1	4131	72	13528	2.04672	4.080620772782817E-4	2.535061117581172E-6	1.4409519246694202E-4
GOTERM_BP_FAT	GO:0032870~cellular response to hormone stimulus	71	1.37544	8.022318106092747E-8	ADCY3, ADCY1, ADCY2, THRA, ADCY7, PGF, STAT5B, PPARG, ADCY6, PDE3B, RHOQ, AP3S1, RPS6KB1, LATS1, LATS2, PRKAR2B, FOS, EIF4EBP1, PDPK1, PRKAR2A, GOT1, GAB1, GNG2, SHC1, GNG3, PRKACB, INSR, AKT2, GHR, IRS2, SOCS2, BAIAP2, ADIPOR2, SOCS7, LPIN1, UBE2B, IRS1, JUNB, GRB10, CAPN10, GNB2, CCND2, GNB1, GNAS, DRD1, GRB2, ERBB3, GNG12, PHIP, IGF1R, SORBS1, PIK3R3, PIK3R1, WDTC1, PTPN2, PTPRA, ITGA2, IGF2, …	4131	133	13528	1.74818	4.361585315116878E-4	2.6929203019721015E-6	1.5401879064347312E-4
GOTERM_BP_FAT	GO:0010942~positive regulation of cell death	185	3.58388	8.783534773733598E-8	DLC1, CADM1, PTGS2, GRIK2, RBM5, TGFB3, FOXO3, ITSN1, IL10, BTK, TGFB2, CUL3, BAK1, CUL2, MAP3K5, CUL5, APP, PTGIS, TIAM2, HTRA2, TIAM1, TIA1, NGFRAP1, RARB, FAS, CUL1, MAP2K6, NET1, CRTAM, NUDT2, RARG, PTPRF, GRIN2A, RAD9A, MARK4, STK4, BCL2L11, STK3, MAPK1, LYST, MAPK9, RYR2, DCUN1D3, LRRK2, KALRN, FGD1, CDK5R1, HOXA13, SOX4, AKAP13, BCL2L1, STK17A, TIMP3, SRC, SCRIB, PLAGL1, PRKRA, RAC1, DYRK2…	4131	435	13528	1.39271	4.775345862139124E-4	2.9303554743842497E-6	1.686332169459348E-4
GOTERM_BP_FAT	GO:0051493~regulation of cytoskeleton organization	72	1.39481	9.942954722982306E-8	DLC1, XPO1, LIMA1, PDGFA, CAPZA2, EDN1, CAPZA1, RHOQ, CXCL12, LATS1, CTNNB1, ACTR3, CTTNBP2, ARHGAP6, SBDS, MAPT, RHOA, ARHGEF2, ROCK2, TMSB10, MID1IP1, PROX1, NEBL, ARPC1B, NCK2, NCK1, CFL1, AKAP5, TMSB4Y, MAPRE1, DST, ADD1, CAV3, TRIOBP, CAV2, CAV1, ELN, TAC1, ARF6, RDX, ARPC5, TPM1, CAPZB, MYCBP2, SORBS3, PFN2, CDC42EP2, MACF1, MAP3K1, NPM1, RAC1, AVIL, CLASP1, CLASP2, RASA1, ARHGEF10L, APC, S…	4131	136	13528	1.73369	5.40551754123042E-4	3.2969330095999894E-6	1.9089265393956723E-4
GOTERM_MF_FAT	GO:0032559~adenyl ribonucleotide binding	548	10.616	1.062157605302713E-7	BTK, ACTG1, MAP3K5, PIP5KL1, MAP3K4, CLK3, MAT1A, CLK2, MAP3K9, MAP3K8, VPS4B, PIK3CA, VPS4A, TLK1, TLK2, MAP2K7, MAP2K6, IKBKAP, TYRO3, YARS, MAGI3, MAGI1, KIF5B, ROCK1, MYH1, ROCK2, KIF5A, MYH3, PIK3CD, MYH2, UBE2J1, MYLK2, MYH4, SCYL3, MARK3, MYH9, MARK4, MARK1, NME7, MARK2, NME4, MAPK1, MYO18B, GLUL, MAPK6, ASCC3, MAPK4, MAPK9, ROR2, YME1L1, MAPK7, EIF2AK3, ERBB4, ERBB3, NAGK, MST4, DHX57, KI…	3976	1497	12983	1.19533	1.9828517431863535E-4	7.082290471305264E-6	1.8115126366735623E-4
GOTERM_BP_FAT	GO:0008284~positive regulation of cell proliferation	177	3.4289	1.1083425091825556E-7	NOG, CDX2, PDGFB, PTGS2, IL6ST, PGF, PDGFA, OSMR, ARNT2, STAT5B, EDN1, RPS6KB1, NR2E1, TGFB2, IL11, CUL3, CD47, ZFP91, PDGFC, CCNA2, INSR, EGFR, IRS2, CAPNS1, EFNB1, LIFR, IRS1, MARK4, PPP1CB, PROX1, SUZ12, PTHLH, TNS3, MAPK1, HIF1A, F3, FGFR1OP, PDGFRA, PDGFRB, LAMC1, FGFR2, FGFR1, DERL2, CNBP, FGFR4, FGFR3, ERBB4, GNAI2, DRD2, SOX2, SOX4, CNTFR, BCL2L1, ITGB1, OTP, ARNT, LIF, T, HOXA3, KRAS, BL…	4131	414	13528	1.40008	6.025350925125128E-4	3.652821751076729E-6	2.1278827758708374E-4
GOTERM_BP_FAT	GO:0001666~response to hypoxia	71	1.37544	1.1818910995200334E-7	PPARA, ATP1B1, PDGFB, PDGFA, PGF, EDN1, STAT5B, ARNT2, JAG2, TGFB3, TGFB2, CITED2, EDNRA, HMOX2, PLOD1, PLOD2, CXCR4, ANGPT1, DPP4, KCNMA1, ACTN4, SOCS3, MMP14, UBE2B, DDIT4, EP300, HIF1A, ADM, PSEN2, PDE5A, RYR1, RYR2, ADAM17, ABAT, CAV1, TXN2, EGLN3, EGLN2, EGLN1, BCL2L1, KCNA5, ARNT, SLC11A2, PTK2B, BCL2, CAMK2D, PRKAA1, THBS1, SLC8A1, SMAD9, FLT1, NOS1, EPAS1, TGFBR1, NF1, CREBBP, NR4A2, SMAD…	4131	134	13528	1.73513	6.425059224679508E-4	3.871754058026866E-6	2.2690869699859562E-4
GOTERM_BP_FAT	GO:0001655~urogenital system development	61	1.18171	1.2799674685627496E-7	NOG, HNF1B, PGF, HOXD13, GLI2, GLI3, SPRY1, BDNF, GPC3, OSR1, AQP11, PAX8, ROBO2, RARB, SGPL1, AR, RET, ARID5B, SOX11, LEF1, SIX2, PROX1, BCL2L11, EYA1, PLCE1, SDC1, ACVR2B, HOXC11, SIX1, PYGO2, PDGFRB, ADAMTS1, FOXC1, CA2, ACVR1, HOXA13, HOXA11, TIPARP, GREM1, TCF21, ALDH1A2, BCL2, ALDH1A3, PKD2, C1GALT1, APC, BMP2, KIF3A, TGFBR1, MYO1E, NF1, FOXA1, FBN1, SMAD4, NID1, SMAD1, TSC1, SFRP1, SALL1, …	4131	110	13528	1.816	6.958041699450801E-4	4.1679335537336826E-6	2.4573814350059564E-4
GOTERM_BP_FAT	GO:0051056~regulation of small GTPase mediated signal transduction	117	2.26656	1.2996682220349903E-7	ALS2, DLC1, RASGEF1B, IQGAP2, RASGEF1A, ITPKB, ITSN2, ITSN1, TTN, TBC1D19, IQGAP1, RGL1, TBC1D15, TIAM2, GBF1, TBC1D12, TIAM1, TBC1D14, GIT2, RAPGEF6, RAPGEF5, RAPGEF4, RAPGEF2, RAPGEF1, NET1, DAB2IP, BCR, PSD3, SIPA1L2, SIPA1L3, TBC1D22B, TBC1D22A, FARP1, PLCE1, GAPVD1, NDEL1, RELN, KALRN, FGD1, AKAP13, ARF6, ARFGEF2, ARFGEF1, SCRIB, MCF2L2, RASAL2, KRAS, RAC1, FGD5, FGD6, ARHGEF10L, FBXO8, IQSE…	4131	252	13528	1.52042	7.065099292591359E-4	4.206893680858137E-6	2.4952044338499846E-4
GOTERM_BP_FAT	GO:0030001~metal ion transport	195	3.77761	1.318635680436767E-7	SLC9A9, SLC9A8, ATP1B1, SLC9A6, SLC9A5, SCN3A, ATP1B2, SCN3B, ATP1B4, SLC9A2, GRIN3A, ATP2B1, ATP2B2, ATP2B3, ATP2B4, GRIN2B, KCNK5, VPS4B, FTL, IBTK, SLC12A6, SCN2B, GRIN2A, ATP2C1, RYR3, RYR1, RYR2, SCN1A, SCN1B, CACNB1, CACNB2, CACNB3, SFXN1, CACNB4, KCNJ2, KCNJ3, KCNMB2, SLC11A2, SLC31A2, SLC31A1, TRPC1, TRPC3, KCNK1, KCNK2, KCNK3, KCNK4, ATP2A2, SLC9A1, KCNJ16, STEAP3, JPH4, JPH3, KCNAB3, CA…	4131	465	13528	1.37328	7.168170942013496E-4	4.243033190132195E-6	2.5316195969571353E-4
GOTERM_BP_FAT	GO:0001822~kidney development	55	1.06548	1.389911022008087E-7	NOG, HNF1B, PGF, GLI2, GLI3, SPRY1, BDNF, GPC3, OSR1, AQP11, PAX8, ROBO2, RARB, SGPL1, RET, ARID5B, SOX11, LEF1, SIX2, PROX1, BCL2L11, EYA1, PLCE1, SDC1, ACVR2B, HOXC11, SIX1, PYGO2, PDGFRB, ADAMTS1, FOXC1, CA2, HOXA11, TIPARP, GREM1, ALDH1A2, TCF21, BCL2, ALDH1A3, PKD2, C1GALT1, APC, BMP2, KIF3A, TGFBR1, MYO1E, NF1, FBN1, SMAD4, NID1, SMAD1, TSC1, SALL1, GDF11, PBX1	4131	96	13528	1.87616	7.555480958861827E-4	4.446070505648159E-6	2.668459381460764E-4
GOTERM_BP_FAT	GO:0040008~regulation of growth	150	2.90585	1.4153239886790478E-7	PLXNA3, NOG, STAT5B, NELL2, MORF4L2, FGFRL1, RPS6KB1, TTL, TGFB2, NRCAM, EPC1, ZFP91, DAB2, APP, HTRA2, CTGF, PIK3CA, HTRA3, ITCH, INSR, NET1, SGPL1, SOCS2, SOCS3, SOCS1, SOCS6, SOCS7, SOCS4, SOCS5, CSDA, PROX1, BCL2L11, TNKS2, PLCE1, EP300, PRDM4, LRP12, DCUN1D3, DCBLD2, EXTL3, DERL2, TNFRSF12A, DRD2, TFCP2L1, NEDD9, GREM1, ARX, PTK2, NDRG3, AGRN, SPP1, TMEM97, YEATS4, TAOK2, IKZF1, TGFBR1, SPTB…	4131	341	13528	1.44051	7.69357132664461E-4	4.5008860098949555E-6	2.717249111494624E-4
GOTERM_MF_FAT	GO:0017124~SH3 domain binding	55	1.06548	1.5364506489281867E-7	MTSS1, SYNJ1, UVRAG, GJA1, ARHGAP17, CD2AP, ARHGAP6, MAPT, ARHGAP1, SH3BGR, QKI, DNAJC6, CNTNAP1, MICAL1, NCKIPSD, RAPGEF1, ADAM9, KHDRBS1, KHDRBS3, ADAM10, KHDRBS2, BAIAP2, SOCS7, ARHGAP27, RAD9A, SIRPA, ELMO2, VASP, ELMO1, CCDC6, SH3KBP1, ZNF384, ADAM17, ADAM19, ADAM12, USP8, FUT8, ABI2, DOCK1, INPP5D, DTX1, TP53BP2, DENND1A, SHANK2, PTPN12, DOCK3, DOCK4, EPS15, SH3BP5, TOM1L1, PLSCR3, SH3BGRL2…	3976	96	12983	1.87077	2.868142191279066E-4	9.891515154292208E-6	2.6204196935664115E-4
GOTERM_BP_FAT	GO:0043193~positive regulation of gene-specific transcription	51	0.987989	1.60618191582412E-7	MEF2C, PPARG, TGFB3, RHOQ, RORB, IL10, CITED2, CTNNB1, GATA2, GATA6, GTF2A2, NR2F2, PPARGC1A, PROX1, HHEX, HIF1A, HES5, BPTF, SMARCA1, MAPRE3, SMARCA2, SMARCA4, HMGB2, TFEB, NFKBIA, SRF, TCF7L2, ARNT, NR1H2, HAND1, SMARCB1, MAP3K1, ARHGEF10L, NR1H3, CEBPA, IL4, IL6, IKZF2, CREB1, TBX5, SMAD3, IGF1, USF2, HDAC5, HDAC4, NOTCH1, HDAC1, ETS1, IRF4, NR5A2, ENG	4131	87	13528	1.91968	8.730604570091893E-4	5.07813708450211E-6	3.083672474146759E-4
GOTERM_BP_FAT	GO:0010551~regulation of specific transcription from RNA polymerase II promoter	54	1.04611	1.630465569699449E-7	MEF2C, PPARA, THRA, PPARG, RHOQ, NFKB1, CITED2, CTNNB1, GATA2, GATA6, HEY2, GTF2A2, TBL1XR1, LBX1, FOXJ1, HHEX, HES5, SMARCA2, SMARCA4, HMGB2, TFEB, NFKBIA, SRF, TCF7L2, NR1H2, TAL1, HAND1, SMARCB1, MAP3K1, BCOR, ARHGEF10L, NR1H3, CEBPA, WDTC1, IKZF2, IKZF1, SMAD7, TBX5, CREB1, SMAD3, SIRT1, USF2, HDAC5, DLX2, HDAC4, NOTCH1, DLX1, HDAC1, ETS1, IRF4, HDAC9, TBL1X, ENG, NCOR2	4131	94	13528	1.88124	8.862542933010253E-4	5.12511547245964E-6	3.130294042974491E-4
KEGG_PATHWAY	hsa04910:Insulin signaling pathway	72	1.39481	1.6360419549318327E-7	PRKAG2, PDE3B, RHOQ, RPS6KB1, PRKX, PRKAR2B, EIF4EBP1, PDPK1, PRKAR2A, SLC2A4, PIK3CA, SHC1, PRKACB, RAPGEF1, INSR, SHC2, AKT3, SHC4, AKT2, IRS2, PTPRF, SOCS2, SOCS3, FLOT2, SOCS1, PRKAB2, PIK3CD, PRKAB1, SOCS4, PPP1CC, PPP1CB, PPARGC1A, IRS1, MAPK1, CRKL, MAPK9, GRB2, MKNK2, HK2, MKNK1, ELK1, PPP1R3D, KRAS, PPP1R3B, SORBS1, HK3, SOS2, GYS1, PRKAA1, PRKAA2, INPP5D, TRIP10, PIK3R3, PIK3R1, PIK3R2,…	1594	135	5085	1.70138	3.0429919857355436E-5	1.9018971199047385E-6	2.0262209937671471E-4
GOTERM_BP_FAT	GO:0043065~positive regulation of apoptosis	182	3.52577	1.679395309622288E-7	DLC1, CADM1, PTGS2, RBM5, TGFB3, FOXO3, ITSN1, IL10, BTK, TGFB2, CUL3, BAK1, CUL2, MAP3K5, CUL5, APP, PTGIS, TIAM2, HTRA2, TIAM1, TIA1, NGFRAP1, RARB, FAS, CUL1, MAP2K6, NET1, CRTAM, NUDT2, RARG, PTPRF, GRIN2A, RAD9A, STK4, BCL2L11, STK3, MAPK1, LYST, MAPK9, RYR2, DCUN1D3, KALRN, FGD1, CDK5R1, HOXA13, SOX4, AKAP13, BCL2L1, STK17A, TIMP3, SRC, SCRIB, PLAGL1, PRKRA, RAC1, DYRK2, C16ORF5, RUNX3, HIP…	4131	430	13528	1.38606	9.12838355329959E-4	5.248579593830627E-6	3.2242330032516975E-4
GOTERM_MF_FAT	GO:0022843~voltage-gated cation channel activity	76	1.4723	1.7025313956751042E-7	KCNJ16, KCNC4, KCNAB3, SCN3A, KCNAB1, SCN3B, KCNJ10, KCNIP2, KCNJ12, KCNQ5, KCNQ4, GRIN2D, KCNG3, FGF2, KCNMA1, KCND2, SCN2B, KCND1, GRIN2A, CACNG2, GRM7, RYR1, KCNH7, KCNH8, KCNH2, TNFAIP1, KCNH5, SCN1A, SCN1B, KCNA2, KCNA1, CACNB1, CACNB2, CACNB3, CACNB4, KCNA5, KCNJ2, KCNJ3, KCNS3, KCNS2, PKD2, SCN9A, HCN4, HCN3, SCN5A, SNAP25, KCNE4, HCN1, HCN2, CACNA2D1, KCNB1, CACNA1I, KCTD1, KCTD3, KCTD2, …	3976	147	12983	1.6882	3.1781212569004236E-4	1.0595365157572978E-5	2.9036703567131283E-4
KEGG_PATHWAY	hsa05217:Basal cell carcinoma	37	0.716776	1.7535721213758335E-7	WNT5A, WNT16, WNT5B, STK36, WNT3A, GLI2, GLI3, TCF7L2, SUFU, TCF7L1, CTNNB1, WNT1, WNT4, HHIP, AXIN2, AXIN1, APC, FZD9, DVL2, FZD8, DVL3, BMP2, WNT10B, TCF7, FZD1, LEF1, FZD3, FZD5, FZD4, FZD7, WNT2B, FZD6, FZD10, GSK3B, PTCH1, WNT11, WNT7A	1594	55	5085	2.14606	3.26159123970049E-5	1.9186125305159507E-6	2.1717807395793542E-4
GOTERM_BP_FAT	GO:0046777~protein amino acid autophosphorylation	50	0.968617	1.8718847131060278E-7	CAMKK2, ACVR1B, CTTNBP2, CSNK2A1, CLK3, PAK2, MAP3K9, PAK1, INSR, EGFR, TRPM7, CSNK1G2, PIM1, STK4, EIF2S1, ERN1, PDGFRA, MAP3K10, PDGFRB, MAPK7, LRRK2, EIF2AK3, MAP3K13, MAP3K12, MAP3K11, CAV2, NEK2, CAMK2G, KIT, UHMK1, IGF1R, PTK2, MAP3K3, MAP3K1, CAMK2D, LMTK2, LMTK3, YES1, CAMK2A, TGFBR1, NLK, MET, TAOK3, SMG1, NTRK3, FYN, ULK1, DYRK1A, NTRK2, JAK2	4131	85	13528	1.92632	0.00101741	5.81673166610841E-6	3.5937884178549595E-4
GOTERM_BP_FAT	GO:0060562~epithelial tube morphogenesis	42	0.813638	1.9725029745902803E-7	DLC1, PGF, LMO4, HOXA11, PTK7, PAX3, GREM1, GLI3, SCRIB, ZIC2, T, TCF21, RGMA, WNT4, GPC3, OVOL2, HOXA5, FOXF1, BCL2, IPMK, ALX1, HECTD1, TWIST1, DVL2, BMP2, RET, VANGL2, SMAD4, FZD3, CELSR1, VASP, FZD6, MIB1, EYA1, TSC1, ZIC5, SIX1, CFL1, TFAP2A, PBX1, PTCH1, APAF1	4131	67	13528	2.05283	0.00107207	6.094567923553562E-6	3.7869627577125087E-4
GOTERM_MF_FAT	GO:0004721~phosphoprotein phosphatase activity	83	1.6079	2.0032917974632738E-7	CDC14A, CTDSPL, CDC14B, STYX, PTPN21, PTEN, RNGTT, CTDSP1, DNAJC6, CTDSP2, PPP4C, DLG1, PTPRJ, PTPRK, PTPRM, PTPRF, PTPRG, CYCS, PTPRR, PPP1CC, PPP1CB, PTPRO, PTPDC1, CTDSPL2, PPM1F, EYA3, EYA4, PPM1D, EYA1, EYA2, PPM1E, PPP1R15B, CTDP1, PPP5C, PPP2R2A, PPP6C, SSH1, CAMK2G, SSH2, PPM1A, PPP3R1, DUSP10, PPM1B, MTMR2, MTMR3, PPP1R3D, MTM1, DUSP15, PPP2CB, DUSP16, PPP1R12A, PPP3CB, PPP3CA, MTMR6, MT…	3976	165	12983	1.64257	3.7394468140272696E-4	1.2064914836074081E-5	3.4166169384786116E-4
GOTERM_BP_FAT	GO:0048754~branching morphogenesis of a tube	41	0.794266	2.2358933598058651E-7	GNA13, NRP1, PGF, HOXA11, DICER1, EDN1, HOXD13, GREM1, GLI2, GLI3, CXCL12, CTNNB1, EDNRA, TCF21, SPRY2, GPC3, CXCR4, HOXA5, FOXF1, BCL2, GBX2, PLXND1, IHH, CYR61, B4GALT1, BMP2, FLT1, TBX3, FOXA1, TGFBR2, SMAD4, IGF1, MMP14, KDR, MYCN, EYA1, NOTCH1, SIX1, PBX1, ENG, ACVR1	4131	65	13528	2.06561	0.00121514	6.869348975091505E-6	4.2926388265085436E-4
GOTERM_BP_FAT	GO:0042692~muscle cell differentiation	65	1.2592	2.2497323269786505E-7	CAST, ALS2, UTRN, JAG1, TTN, CTNNB1, ACTG1, WNT4, APP, BARX2, ATG5, GATA6, FOXF1, QKI, MKL2, RARB, NRG1, ACTA1, RB1, MBNL1, CACNG2, MYH9, PROX1, SDC1, SEMA4C, SORT1, ADAM12, ACVR1, CAV3, CAV2, TCAP, TNC, MYEF2, CACNB2, SOX6, CACNB4, NEO1, TPM1, TCF7L2, ITGB1, GPHN, KRAS, SPEG, MTPN, PPP3CB, AGRN, PPP3CA, ACTC1, NOS1, NTF3, TBX5, LGALS1, IGF1, CAPN2, HOMER1, FOXP1, NRAS, SYNE1, TSC1, CDON, DYRK1B,…	4131	121	13528	1.75916	0.00122266	6.873035802490435E-6	4.3192078792442246E-4
GOTERM_BP_FAT	GO:0043405~regulation of MAP kinase activity	73	1.41418	2.54308402144517E-7	PDGFB, HMGCR, EDN1, TGFB3, PDCD4, SPRY4, SPRY2, MAP3K5, SPRY1, MDFIC, CXCR4, MAP3K9, GAB1, SPRED2, TGFA, SHC1, PAK1, GNG3, SPRED1, INSR, FGF2, FRS2, MAP2K6, GHR, PRKCA, EGFR, PPP2R1A, DBNL, MADD, GRM1, SPAG9, GRM4, PROK2, MAP4K5, PLCE1, PSEN1, HIPK3, MAP3K10, MAP3K11, CAV3, CAV1, ADORA2B, PTPLAD1, TRIB3, KITLG, KIT, TRIB2, TRIB1, KRAS, ERCC6, MAP3K2, PTK2B, MAP3K1, DUSP16, ADRA2A, PRKAA1, THBS1, …	4131	141	13528	1.69544	0.00138197	7.725831979832343E-6	4.882405554407221E-4
GOTERM_BP_FAT	GO:0051170~nuclear import	51	0.987989	2.6219206530349897E-7	XPO1, HTATIP2, XPO6, PDIA3, FGF9, TGFB3, GLI3, TGFB2, CRY2, ZFYVE9, RANBP2, NCKIPSD, TPR, KPNB1, FGF2, MCM3AP, RAN, SIX2, IPO8, ARNTL, MAPK1, SEC61B, IPO7, IPO4, KPNA6, KPNA4, KPNA3, KPNA1, DRD1, NUP98, NFKBIA, CEP57, CSE1L, PPP3CB, BCL3, BCL6, PPP3CA, TNPO2, TNPO1, RBM22, RANBP17, IPO11, CBLB, PRICKLE1, TRPS1, SPTBN1, NUTF2, JAK2, XPO7, RERE, TOB1	4131	88	13528	1.89787	0.00142478	7.921083283179975E-6	5.03376173721648E-4
GOTERM_MF_FAT	GO:0005524~ATP binding	538	10.4223	2.997791876193725E-7	BTK, ACTG1, MAP3K5, PIP5KL1, MAP3K4, CLK3, MAT1A, CLK2, MAP3K9, MAP3K8, VPS4B, PIK3CA, VPS4A, TLK1, TLK2, MAP2K7, MAP2K6, IKBKAP, TYRO3, YARS, MAGI3, MAGI1, KIF5B, ROCK1, MYH1, ROCK2, KIF5A, MYH3, PIK3CD, MYH2, UBE2J1, MYLK2, MYH4, SCYL3, MARK3, MYH9, MARK4, MARK1, NME7, MARK2, NME4, MAPK1, MYO18B, GLUL, MAPK6, ASCC3, MAPK4, MAPK9, ROR2, YME1L1, MAPK7, EIF2AK3, ERBB4, ERBB3, NAGK, MST4, DHX57, KI…	3976	1477	12983	1.18941	5.595312310965328E-4	1.7490091643868055E-5	5.11273411818447E-4
GOTERM_MF_FAT	GO:0019900~kinase binding	88	1.70477	3.0358366579736815E-7	PRKAG2, PDE3B, NBEA, FOXO3, UBQLN1, LATS1, CTNNB1, CTTNBP2, PDPK1, SLC2A1, FAS, INSR, MAP2K7, GHR, ADAM9, DLG1, KIF13B, IBTK, PTPRK, TYRO3, IRS2, ADAM10, SOCS1, PRKAB2, PTPRR, PRKAB1, RAD9A, RB1, PFKM, PPP1CC, PPP1CB, IRS1, JUP, MAPK1, SPAG9, CCND1, CCND3, CCND2, BTG1, PRKRIP1, AKAP5, RYR2, RNF138, AKAP7, AKAP1, MAP3K13, ADD3, MAP3K12, MAP3K11, CAV2, CAV1, PFKFB2, VIM, ABI2, TRIB3, CDH2, TCF7L2, …	3976	179	12983	1.60531	5.666301944542429E-4	1.7175330987551085E-5	5.17761933627181E-4
GOTERM_BP_FAT	GO:0006606~protein import into nucleus	50	0.968617	3.0673875748747826E-7	XPO1, XPO6, PDIA3, FGF9, TGFB3, GLI3, TGFB2, CRY2, ZFYVE9, RANBP2, NCKIPSD, TPR, KPNB1, FGF2, MCM3AP, RAN, SIX2, IPO8, ARNTL, MAPK1, SEC61B, IPO7, IPO4, KPNA6, KPNA4, KPNA3, KPNA1, DRD1, NUP98, NFKBIA, CEP57, CSE1L, PPP3CB, BCL3, BCL6, PPP3CA, TNPO2, TNPO1, RBM22, RANBP17, IPO11, CBLB, PRICKLE1, TRPS1, SPTBN1, NUTF2, JAK2, XPO7, RERE, TOB1	4131	86	13528	1.90393	0.00166666	9.215679188101511E-6	5.889000467385053E-4
GOTERM_BP_FAT	GO:0021953~central nervous system neuron differentiation	29	0.561798	3.071828089160831E-7	DCC, DRD1, PLXNA3, SOX1, DRD2, SOX5, GLI2, EPHB3, NR2E1, EPHB1, MYCBP2, EPHB2, ARX, HOXA1, PTK2, BCL11B, POU4F1, PAFAH1B1, LHX6, LHX8, DCX, PRKCA, NR4A2, NEUROG2, LMX1A, ATP7A, NDEL1, GNAQ, CACNA1A	4131	40	13528	2.3742	0.00166907	9.178311569879583E-6	5.897525676146209E-4
GOTERM_BP_FAT	GO:0045767~regulation of anti-apoptosis	28	0.542425	3.0923097370845963E-7	RTN4, CAV1, ERBB4, IL6ST, RTKN, BCL2L1, PTK2B, RARA, PRKAA1, ANGPT1, RASA1, PIK3R2, CD28, IL6, OPA1, SMAD7, LIFR, IL6R, SMAD1, SIRT1, CDKN1A, LRP1, DUSP1, ADM, BTG2, SERBP1, MAPK8IP2, SLC9A1	4131	38	13528	2.41298	0.00168019	9.189019502420237E-6	5.936847766618847E-4
GOTERM_BP_FAT	GO:0010608~posttranscriptional regulation of gene expression	100	1.93723	3.522457862774134E-7	EIF2C2, EIF2C1, IMPACT, RBM3, EIF5, SYNCRIP, APP, EIF4EBP1, WIBG, TIA1, PUM1, EIF1, PUM2, SAMD4A, DNAJC1, PPARGC1A, BOLL, MAPK1, SERBP1, EIF2S1, TBRG1, HSPB1, EIF2AK3, EIF2C3, EIF2C4, EIF4E3, IGF2BP1, IFI30, SOX4, IGF2BP2, GIPC1, IGF2BP3, MAPKAPK2, LIN28B, STX12, MTPN, PRKRA, PABPC1, PAIP2, SMAD7, PAIP1, IREB2, DDX1, SMAD3, ITGA2, CASC3, SMAD1, EIF4B, EIF4E, DIO2, TSC1, HSPD1, EIF4E2, METAP1, CPE…	4131	211	13528	1.55202	0.00191368	1.0410342134559158E-5	6.762675698879228E-4
GOTERM_MF_FAT	GO:0005083~small GTPase regulator activity	124	2.40217	3.5473450306570326E-7	ALS2, DLC1, IQGAP2, ITSN2, ITSN1, TTN, TBC1D19, IQGAP1, RGL1, TBC1D15, DMXL2, TIAM2, GBF1, TBC1D12, TIAM1, TBC1D14, GIT2, RAPGEF5, RAPGEF2, NET1, BCR, MADD, PSD3, TBC1D22B, FARP1, TBC1D22A, MAP4K3, MAP4K4, MAP4K5, KALRN, FGD1, AKAP13, MYO9B, ARFGEF2, RIMS2, RCC1, PEX5L, ARFGEF1, RIMS1, MCF2L2, RASAL2, CDC42EP2, FGD5, FGD6, ARHGEF10L, ARHGDIA, FBXO8, IQSEC2, RHOBTB3, FGD4, GIT1, ABR, VAV3, TBC1D10…	3976	274	12983	1.47775	6.62070169526463E-4	1.947891130604784E-5	6.049994368928502E-4
GOTERM_BP_FAT	GO:0034330~cell junction organization	37	0.716776	3.565475768542217E-7	DLC1, TLN1, TLN2, TGFB3, STRN, GJA1, ITGB3, VCL, TGFB2, GJC1, CDC42, ARHGAP6, PDPK1, SORBS1, PTK2B, BCL2, NUMB, APC, FN1, PARD6B, PTPRK, MPZ, TAOK2, SMAD7, SMAD3, NLGN2, ACTN1, ACTN2, NUMBL, TJP1, TNS1, ITGA6, ITGA5, NLGN4X, AMOT, TESK2, LAMC1	4131	57	13528	2.12572	0.00193703	1.048051842422737E-5	6.845264395316519E-4
GOTERM_BP_FAT	GO:0050770~regulation of axonogenesis	37	0.716776	3.565475768542217E-7	RTN4, PLXNA3, NRP1, TNFRSF12A, CDH2, LRRC4C, CDH4, TTL, EPHB2, NRCAM, ZFP91, PTK2, ROBO1, TIAM1, MAPT, RHOA, ROBO2, POU3F2, SEMA3A, NEFM, ARHGDIA, SPP1, LIMK1, PLXNB2, MAP1B, NTN1, RUFY3, NTRK3, RNF6, NDEL1, PSEN1, SEMA4F, ULK1, NGFR, OMG, WNT7A, CACNA1A	4131	57	13528	2.12572	0.00193703	1.048051842422737E-5	6.845264395316519E-4
GOTERM_MF_FAT	GO:0022832~voltage-gated channel activity	94	1.821	3.6045442414331764E-7	KCNJ16, KCNC4, KCNAB3, SCN3A, KCNAB1, SCN3B, KCNJ10, KCNIP2, KCNJ12, KCNIP1, KCNIP4, KCNK10, KCNIP3, KCNQ5, KCNQ4, GRIN2D, KCNK5, KCNG3, FGF2, KCNMA1, KCND2, SCN2B, KCND1, GRIN2A, CLIC2, CACNG2, CLIC4, GRM7, CLIC6, RYR1, KCNH7, KCNH8, KCNH2, TNFAIP1, KCNH5, CLCN3, SCN1A, SCN1B, KCNA2, KCNA1, CACNB1, CACNB2, CACNB3, CACNB4, KCNA5, KCNJ2, KCNJ3, TPCN1, KCNS3, KCNS2, PKD2, SCN9A, HCN4, SNAP25, SCN5A…	3976	195	12983	1.57406	6.727421387298094E-4	1.92274874712961E-5	6.147547299217848E-4
GOTERM_MF_FAT	GO:0005244~voltage-gated ion channel activity	94	1.821	3.6045442414331764E-7	KCNJ16, KCNC4, KCNAB3, SCN3A, KCNAB1, SCN3B, KCNJ10, KCNIP2, KCNJ12, KCNIP1, KCNIP4, KCNK10, KCNIP3, KCNQ5, KCNQ4, GRIN2D, KCNK5, KCNG3, FGF2, KCNMA1, KCND2, SCN2B, KCND1, GRIN2A, CLIC2, CACNG2, CLIC4, GRM7, CLIC6, RYR1, KCNH7, KCNH8, KCNH2, TNFAIP1, KCNH5, CLCN3, SCN1A, SCN1B, KCNA2, KCNA1, CACNB1, CACNB2, CACNB3, CACNB4, KCNA5, KCNJ2, KCNJ3, TPCN1, KCNS3, KCNS2, PKD2, SCN9A, HCN4, SNAP25, SCN5A…	3976	195	12983	1.57406	6.727421387298094E-4	1.92274874712961E-5	6.147547299217848E-4
GOTERM_BP_FAT	GO:0001503~ossification	62	1.20108	3.764065251905243E-7	CYP24A1, NOG, CASR, THRA, PTGS2, FGF9, TGFB3, GLI2, CBFB, MEN1, SBDS, CTGF, IHH, EGFR, SATB2, MMP14, PTHLH, CHRDL2, NAB2, NAB1, SORT1, FOXC1, GNAS, STC1, COL1A1, EXT1, EIF2AK3, TWSG1, ACHE, FHL2, COL2A1, BCL2, JUND, PTN, AXIN2, RUNX2, SPP1, BMP3, BMP2, BMP1, COL13A1, KLF10, NF1, SMAD5, HSPG2, SMAD3, IGF1, IGF2, SPARC, SMAD1, COL5A2, MEF2D, SOST, TNFSF11, SP1, SP3, SP7, CHRD, IGFBP3, CDH11, BMP6, …	4131	115	13528	1.76552	0.00204481	1.1004773151968017E-5	7.22652988316419E-4
GOTERM_BP_FAT	GO:0007178~transmembrane receptor protein serine/threonine kinase signaling pathway	57	1.10422	3.8444749792759976E-7	NOG, PDGFB, PDGFA, GDF6, FST, TGFB3, FSTL1, TGFB2, ACVR1B, FOS, ZFYVE9, ZFYVE16, ADAM9, PTPRK, LEFTY1, ACVR2A, ACVR2B, MSX1, ARRB2, COL1A2, ACVR1, TWSG1, FUT8, USP9X, COL3A1, BMPR2, FKBP1A, GREM2, UBE2D3, MAP3K1, LEFTY2, UBE2D1, BMP2, SMAD9, SMAD7, CREB1, TGFBR1, KLF10, NLK, SMAD6, SMAD5, TGFBR2, SMAD4, SMAD3, SKI, SMAD1, TGFBR3, GDF10, SPTBN1, SMURF2, BAMBI, CHRD, HPGD, ENG, TOB1, BMP6, BMPR1A	4131	103	13528	1.81224	0.00208844	1.1179755130208413E-5	7.380905864717846E-4
GOTERM_BP_FAT	GO:0060537~muscle tissue development	66	1.27857	4.1115616159635676E-7	ALS2, UTRN, TTN, PTEN, HOXD10, TGFB2, APP, ATG5, GATA6, RHOA, MKL2, RARB, NR2F2, NRG1, COL11A1, ACTA1, MYLK2, MBNL1, SIX4, CACNG2, PROX1, EP300, SIX1, PDGFRB, ZFPM2, FOXC1, CAV2, ZFAND5, CAV1, TCAP, ERBB3, TNC, ELN, TIPARP, CACNB2, FKBP1A, CACNB4, TPM1, ITGB1, GJC1, GPHN, HAND1, DMD, PPP3CB, AGRN, PPP3CA, FOXL2, ACTC1, SMAD7, TBX5, NF1, MYF5, HSPG2, HOMER1, FOXP1, FOXP2, COL19A1, MEOX2, TSC1, MAP…	4131	125	13528	1.72907	0.00223337	1.1892842397775993E-5	7.893676517212178E-4
GOTERM_CC_FAT	GO:0005829~cytosol	455	8.81441	4.141036006707653E-7	ALS2, LDHA, GDA, RPL15, RUSC2, ITSN1, CTNNB1, ACTG1, CTTNBP2, CUL5, BRPF3, AQP11, MAP3K8, SH3BGR, VPS4B, PIK3CA, OGT, FAS, CUL1, ROCK1, ROCK2, PIK3CD, EIF2S3, PCM1, MYH9, BCL2L11, JUP, MAPK1, GLUL, EIF2S1, EIF2S2, TRAPPC3, SH3GL2, GNAI2, HMGCS1, NFKBIA, BCL2L2, CACNB3, CACNB4, BCL2L1, ARFGEF2, MST4, SULT4A1, RAC1, PABPC1, ARHGEF10L, NPLOC4, SPHK2, MAP2K1, TGFBR2, FXR2, CAMK2N2, RERG, ARF1, RGS3, …	3612	1330	12782	1.21063	3.196369511017094E-4	6.801850183868474E-6	6.326730112360401E-4
GOTERM_BP_FAT	GO:0033043~regulation of organelle organization	102	1.97598	4.3430698517386E-7	DLC1, XPO1, PDGFA, CAPZA2, SNCA, CAPZA1, EDN1, CXCL12, CTNNB1, CTTNBP2, TLK1, TLK2, INSR, IL1A, ROCK2, TMSB10, PROX1, PPARGC1A, TNKS2, NEBL, ARPC1B, AKAP5, DST, NEK6, ADD1, CAV3, CAV2, CAV1, HOXA13, NEK2, ELN, ARF6, ARPC5, RCC1, CAPZB, CDC42EP2, PFN2, MACF1, NPM1, RAC1, HECTD3, TNKS, CLASP1, CLASP2, DNMT3B, ARHGEF10L, MLL, SPTBN4, SMAD3, EPB49, P2RX7, CDKN1B, TSC1, MAP2, SPTBN2, MAP4, SPTBN1, LIM…	4131	217	13528	1.53928	0.00235898	1.2496016623231299E-5	8.338141193720006E-4
GOTERM_CC_FAT	GO:0030426~growth cone	34	0.658659	4.617725327233975E-7	MYO5A, CDK5R1, SNCA, UTRN, ABI1, DFNB31, TIAM2, CXCR4, PTK2B, MAPT, LRRTM1, EXOC4, PAFAH1B1, SNAP25, APC, NGEF, PTPRF, ARHGEF7, MAP1B, OTX2, DOCK7, DPYSL3, DPYSL2, BASP1, RUFY3, TSC1, PSEN1, GSK3B, NTRK2, FKBP15, NRSN1, APBB2, MAP3K12, MYH10	3612	54	12782	2.22811	3.564249431371458E-4	7.426815704536516E-6	7.055020022517233E-4
GOTERM_BP_FAT	GO:0006470~protein amino acid dephosphorylation	69	1.33669	5.109210081084503E-7	CDC14A, CDC14B, STYX, PTPN21, PTEN, RNGTT, PTPRJ, PTPRK, PPP2R1A, PTPRM, PTPRF, PTPRG, PTPRR, PPP1CC, PPP1CB, PTPRO, PTPDC1, PPM1F, EYA3, PPM1D, EYA1, EYA2, PPM1E, CTDP1, PPP2R2A, PPP5C, PPP6C, PPP2R3A, SSH1, SSH2, PPM1A, DUSP10, PPM1B, MTMR2, MTMR3, MTM1, BCL2, DUSP15, PPP2CB, DUSP16, PPP3CB, PPP3CA, MTMR6, MTMR7, MTMR4, PTPN9, PTPRD, PTPRE, PTPN3, PTPN2, PTPRZ1, PTPN5, PTPN4, PTPRA, PTPN13, CDC…	4131	133	13528	1.69893	0.00277453	1.4622993880775148E-5	9.809026056961656E-4
GOTERM_BP_FAT	GO:0008283~cell proliferation	182	3.52577	5.167080242796717E-7	TUSC2, LMO1, PDGFB, PGF, PDGFA, OSMR, WNT3A, FST, ENPEP, TXLNA, CXCL12, IL10, CTNNB1, TGFB2, BAK1, DAB2, CUL5, TGFBI, INSIG1, GAB1, GNG2, LGI1, FRS2, CUL1, IL1A, EGFR, IRS2, CRTAM, EMX2, PIM1, PIM2, TACC2, NUMBL, HHEX, UHRF1, GLUL, PLCE1, UHRF2, NDEL1, PRDM4, EMP2, EMP1, CDV3, ACHE, CDK5R1, ERBB4, GNAI2, ELN, HDGF, BCL2L2, UBE2V2, EPHB4, SRC, NR2C2, SCRIB, ARX, TAL1, IL23A, CSE1L, RAC1, NUMB, PEM…	4131	436	13528	1.36698	0.00280592	1.4711195254424325E-5	9.920128800744443E-4
GOTERM_MF_FAT	GO:0046872~metal ion binding	1389	26.9082	5.224317506056392E-7	GDA, SCN3A, SCN3B, RORC, RORB, GRIN3A, ITSN2, RORA, MYLIP, ITSN1, BTK, MAP3K5, ZNF777, APP, CDH20, MAP3K4, HMCN1, GRIN2B, GRIN2D, MAP3K8, ZNF396, ZNF395, CDH24, L3MBTL4, SCN2B, RREB1, ZNF507, GRIN2A, BSN, ZNF503, MARK1, MARK2, DOC2A, RYR3, RYR1, ZNF384, RYR2, CHORDC1, UNC13C, UNC13A, ZNF516, SCN1A, SCN1B, PPP2R3A, ZNF131, CACNB1, CACNB2, CACNB3, CACNB4, ZNF514, ZNF513, ARIH1, ARIH2, CASZ1, DHX57,…	3976	4140	12983	1.09555	9.749048044485065E-4	2.709353110885715E-5	8.91005771053166E-4
GOTERM_MF_FAT	GO:0016791~phosphatase activity	114	2.20845	5.383853626070944E-7	IMPAD1, CTDSPL, STYX, PTPN21, NT5C3, DNAJC6, CTDSP1, PHOSPHO1, CTDSP2, PPP4C, BPNT1, NANP, PTPRJ, PTPRK, PTPRM, PTPRF, PTPRG, PTPRR, PPP1CC, PPP1CB, PTPRO, PTPDC1, CTDSPL2, PPP5C, SSH1, PFKFB4, PFKFB3, PFKFB2, SSH2, DUSP10, OCRL, PPP1R3D, DUSP15, DUSP16, PPTC7, PTPN9, PTPN3, MAP2K1, PTPN2, PTPN5, PTPN4, PTPN13, PTPN12, PTPN11, PON2, PTPN1, IMPA2, IMPA1, CDC14A, SGPP1, CDC14B, SYNJ1, PSPH, PTEN, R…	3976	249	12983	1.49498	0.00100466	2.7166272682177528E-5	9.18214490464031E-4
GOTERM_CC_FAT	GO:0000139~Golgi membrane	85	1.64665	5.592877460618907E-7	CLTA, SEC24A, SGMS2, CLSTN2, AP4E1, AP1G1, GJA1, SLC35A1, CLTC, CBFA2T3, SLC35A3, SLC35A4, TMF1, ST3GAL1, AP1S3, ACTR3, ST6GALNAC6, ST6GALNAC3, ST3GAL3, AP1S1, MALL, AP1S2, GBF1, ST3GAL5, PDGFC, PDGFD, SEC24C, SEC24D, GOLGA3, RAB21, SCAMP5, SEC23A, STX5, SCAMP3, SCAMP2, MAN1A2, NCALD, CHST2, MAN1A1, LDLRAP1, CHST1, MGAT1, MAN2A1, PLCE1, CHST7, ATP2C1, VAMP8, ARCN1, VAMP4, GNAS, CHSY1, WASL, EXT1,…	3612	186	12782	1.61718	4.3167706137836603E-4	8.811599152003247E-6	8.544864019133236E-4
GOTERM_CC_FAT	GO:0030139~endocytic vesicle	36	0.697404	5.77836344713705E-7	MTSS1, SYT1, LDLR, RAB5B, RAB5C, SYT2, CAMK2G, GIPC1, ABCA1, ITSN1, CD2AP, AP2B1, STX12, DLG4, CAMK2D, EHD1, CAMK2A, EHD3, AP2M1, EGFR, MYO6, PIK3C2B, CTLA4, GRIA3, GRIA4, CACNG2, LDLRAP1, AP2A2, GRIA2, AP2A1, GRIA1, RAB35, RAB5A, LRP2, RAB11FIP1, EPN2	3612	59	12782	2.15924	4.4599030370673365E-4	8.921755940138887E-6	8.828250522063819E-4
