# Supplementary material for: A Combination of Transcriptional and MicroRNA Regulation Improves the Stability of the Relative Concentrations of Target Genes
Source: PLoS Comput Biol. 2014 Feb 27;10(2):e1003490. doi: 10.1371/journal.pcbi.1003490 (PMC3937125; doi:10.1371/journal.pcbi.1003490)
Supplement: Table S2 — Functional enrichments for micFFLs obtained with ENCODE list. (XLS) [file pcbi.1003490.s002.xls]

## Sheet: Foglio1
Category	Term	Count	%	PValue	Genes	List Total	Pop Hits	Pop Total	Fold Enrichment	Bonferroni	Benjamini	FDR
GOTERM_MF_FAT	GO:0030528~transcription regulator activity	207	25.18248175182482	1.6081255076267983E-44	SLC2A4RG, MEF2A, HOXD13, HOXD10, CITED2, SIN3B, SIN3A, FOXF1, FOXF2, TBPL1, TWIST1, PITX2, RCOR2, STRN3, EMX2, TBR1, BAZ1B, JUN, MNT, ZNF384, HOXA13, CRTC1, OTP, ARX, TAL1, LHX2, HOXA10, LHX8, PLAG1, KLF5, KLF6, ESRRA, KLF9, KLF13, SMAD7, KLF10, KLF11, ESRRG, SMAD3, EN1, KLF15, EN2, DDX5, UBP1, SHOX2, DLX2, DLX1, RNF6, ZNF217, DLX5, FOXA2, EZH2, NFKB1, YBX1, NR2F2, ZNF281, TBX15, ZNF354A, SPEN, M…	656	1512	12983	2.7095038472706157	1.1401609849074E-41	1.1401609849074E-41	2.4292994272755354E-41
GOTERM_BP_FAT	GO:0045449~regulation of transcription	280	34.0632603406326	5.463238169361817E-41	MEF2A, EIF2C2, SLC2A4RG, BBX, HOXD13, HOXD10, CITED2, ZFP91, SIN3B, APP, SIN3A, FOXF1, FOXF2, PHTF2, SAP30L, TBPL1, TWIST1, PITX2, ZNF644, RCOR2, STRN3, EMX2, PIM1, ZNF503, C14ORF43, TBR1, SUV420H2, MAPK1, BAZ1B, JUN, ZNF384, MNT, ZZZ3, VGLL4, HOXA13, CRTC1, NFKBIA, OTP, ARX, LIF, TAL1, LHX2, CASZ1, HOXA10, LHX8, KLF5, PLAG1, DNMT3A, KLF6, ESRRA, KLF9, SMAD7, KLF13, KLF10, ASXL1, KLF11, ESRRG, SM…	686	2601	13528	2.1228883710346884	1.6662876416553541E-37	1.6662876416553541E-37	9.855615565878525E-38
GOTERM_MF_FAT	GO:0003700~transcription factor activity	155	18.856447688564476	5.178081347804182E-40	MEF2A, SLC2A4RG, LMO1, HOXD13, FOXO3, ZIC1, HOXD10, CITED2, GATA2, HOXC8, GATA6, FOXF1, TARDBP, FOXF2, PITX2, SATB1, SATB2, LBX1, RCOR2, STRN3, GABPA, EMX2, SIX2, TBR1, ZNF3, JUNB, BAZ1B, JUN, MNT, TFAP2A, NFE2L1, NFE2L2, HMGB2, HOXA13, SOX4, ELK3, SRF, NR2C2, ATF2, OTP, ARX, TAL1, MEIS2, HOXA3, HOXA5, LHX2, JUND, HOXA10, NKX3-2, HOXA9, LHX8, RUNX1, RUNX3, KLF5, PLAG1, KLF6, ESRRA, KLF9, SMAD7, T…	656	975	12983	3.146286741713571	3.6712596755931653E-37	1.8356298377965826E-37	7.822219094808424E-37
GOTERM_BP_FAT	GO:0006350~transcription	228	27.73722627737226	2.5595879759720327E-32	MEF2A, SLC2A4RG, EIF2C2, BBX, HOXD13, HOXD10, CITED2, ZFP91, SIN3B, SIN3A, FOXF1, FOXF2, PHTF2, SAP30L, TBPL1, TWIST1, ZNF644, RCOR2, ZNF503, TBR1, C14ORF43, SUV420H2, BAZ1B, JUN, MNT, ZNF384, ZZZ3, VGLL4, HOXA13, CRTC1, DIDO1, OTP, ARX, TAL1, LHX2, CASZ1, HOXA10, LHX8, KLF5, PLAG1, KLF6, ESRRA, KLF9, SMAD7, KLF13, KLF10, ASXL1, KLF11, ESRRG, SMAD3, ZBTB40, KLF15, UBP1, ZNF217, CHAF1A, ZNF292, ZB…	686	2101	13528	2.140022174641258	7.8067433267147E-29	3.90337166335735E-29	4.6174657439787695E-29
GOTERM_BP_FAT	GO:0051252~regulation of RNA metabolic process	204	24.817518248175183	1.5951745277098562E-30	SLC2A4RG, MEF2A, HOXD13, HOXD10, CITED2, APP, SIN3B, SIN3A, FOXF1, FOXF2, TBPL1, TWIST1, PITX2, STRN3, EMX2, TBR1, JUN, MNT, HOXA13, CRTC1, NFKBIA, OTP, ARX, LIF, TAL1, LHX2, HOXA10, LHX8, KLF5, DNMT3A, KLF6, ESRRA, KLF9, KLF13, SMAD7, KLF10, KLF11, ESRRG, SMAD3, EN1, KLF15, EN2, UBP1, SHOX2, DLX2, DLX1, RNF6, DLX5, FOXA2, EZH2, NFKB1, YBX1, NR2F2, ZFP36, ZNF281, TBX15, ZNF354A, SPEN, MYCN, NAB1,…	686	1813	13528	2.218921009424966	4.865282309515061E-27	1.6217607698383536E-27	2.8776755503278133E-27
GOTERM_BP_FAT	GO:0006357~regulation of transcription from RNA polymerase II promoter	118	14.355231143552311	1.7474291926357616E-30	RBM4, CBX4, HOXD13, FOXO3, HOXD10, CITED2, GATA2, APP, HOXC8, SIN3A, SMARCD2, GATA6, SMARCD1, TWIST1, SATB1, SATB2, LBX1, STRN3, GABPA, SIX2, TBR1, PKIA, JUNB, JUN, TFAP2A, HMGB2, HOXA13, CRTC1, NFKBIA, SRF, LIF, TAL1, MEIS2, JUND, SKIL, RUNX1, DNMT3A, KLF6, ESRRA, EHMT1, RFX4, KLF9, KLF13, SMAD7, KLF10, KLF11, FOXA1, NR4A2, TEAD1, SMAD3, NR4A1, NEUROG2, NR4A3, UBP1, FOXP1, FOXP2, CDKN1C, HOXB4, …	686	727	13528	3.2007892172392634	5.3296590375390726E-27	1.3324147593847682E-27	3.152341123949814E-27
GOTERM_MF_FAT	GO:0043565~sequence-specific DNA binding	105	12.773722627737227	1.393322151711033E-29	MEF2A, HOXD13, FOXO3, HOXD10, GATA2, HOXC8, GATA6, FOXF1, FOXF2, PITX2, SATB1, SATB2, LBX1, GABPA, EMX2, HNRNPA2B1, SIX2, JUNB, JUN, NFE2L1, NFE2L2, HOXA13, ELK3, SRF, NR2C2, OTP, ATF2, ARX, TAL1, MEIS2, HOXA3, HOXA5, LHX2, JUND, NKX3-2, HOXA10, HOXA9, LHX8, ESRRA, TAF5, SMAD7, FOXA1, ESRRG, NR4A2, SMAD3, NR4A1, NEUROG2, EN1, NR4A3, EN2, FOXP1, FOXP2, SHOX2, HOXB3, HOXB4, DLX2, DLX1, HOXB8, DLX5,…	656	607	12983	3.4235117732149316	9.878654055631223E-27	3.292884685210408E-27	2.1048087907995846E-26
GOTERM_MF_FAT	GO:0003677~DNA binding	235	28.588807785888076	3.991931662116425E-29	MEF2A, SLC2A4RG, BBX, HOXD13, LEMD3, HOXD10, CITED2, ZFP91, APP, SIN3A, FOXF1, FOXF2, PHTF2, BAHCC1, TBPL1, TWIST1, PITX2, ESCO1, ZNF644, RCOR2, STRN3, EMX2, TBR1, C14ORF43, BAZ1B, MTF2, JUN, MNT, ZNF384, ZZZ3, HOXA13, OTP, ARX, TAL1, LHX2, CASZ1, HOXA10, LHX8, KLF5, PLAG1, DNMT3A, KLF6, ESRRA, KLF9, SMAD7, KLF13, KLF10, KLF11, PPFIBP1, ESRRG, SMAD3, ZBTB40, EN1, KLF15, EN2, UBP1, SHOX2, DLX2, DL…	656	2331	12983	1.9952476431134967	2.830279548440545E-26	7.075698871101363E-27	6.030373409606444E-26
GOTERM_BP_FAT	GO:0006355~regulation of transcription, DNA-dependent	198	24.087591240875913	4.682683294493252E-29	SLC2A4RG, MEF2A, HOXD13, HOXD10, CITED2, APP, SIN3B, SIN3A, FOXF1, FOXF2, TBPL1, TWIST1, PITX2, STRN3, EMX2, TBR1, JUN, MNT, HOXA13, CRTC1, NFKBIA, OTP, ARX, LIF, TAL1, LHX2, HOXA10, LHX8, KLF5, DNMT3A, KLF6, ESRRA, KLF9, KLF13, SMAD7, KLF10, KLF11, ESRRG, SMAD3, EN1, KLF15, EN2, UBP1, SHOX2, DLX2, DLX1, RNF6, DLX5, FOXA2, EZH2, NFKB1, YBX1, NR2F2, ZNF281, TBX15, ZNF354A, SPEN, MYCN, NAB1, FOXC1,…	686	1773	13528	2.2022465258764856	1.4282184048204419E-25	2.856436809640884E-26	8.447504014396298E-26
GOTERM_CC_FAT	GO:0031981~nuclear lumen	141	17.153284671532848	1.1938595847658714E-24	XPO1, RBM4, WTAP, IQGAP1, PNN, GATA2, TOP1, MLL5, CSNK2A1, SIN3A, GATA6, FOXF1, TARDBP, FOXF2, SMARCD1, SRRM1, SAP30L, RNF34, TBPL1, PITX2, PABPN1, SATB2, LBX1, RCOR2, STRN3, ENC1, GABPA, HNRNPA2B1, PTBP1, ACTN2, WEE1, ZNF3, JUNB, ELL2, PCF11, MAPK1, JUN, ZNF384, HMGB2, ELK3, SRF, NR2C2, TAL1, MEIS2, NUP50, NPM1, HOXA10, HOXA9, HIST1H4D, MBNL3, PRPF40A, DNMT3A, TRIP4, SMAD7, TAF5, NR4A1, TEAD1, S…	513	1450	12782	2.42288364589635	5.360429535598763E-22	5.360429535598763E-22	1.6931864621168884E-21
GOTERM_BP_FAT	GO:0045893~positive regulation of transcription, DNA-dependent	81	9.854014598540147	4.884718991303627E-22	E2F3, FOXA2, RBM4, PAX6, HOXD13, NFKB1, PAX3, FOXO3, HOXD10, CITED2, GATA2, FOS, MLL5, APP, PAX9, GATA6, FOXF1, FOXF2, SMARCD1, NR2F2, FOSL1, EGR1, SATB2, EGR2, STRN3, LEF1, SIX2, RB1, TBR1, JUNB, JUN, ZFPM2, FOXC1, NFE2L2, MED1, HMGB2, HOXA13, ABLIM3, CRTC1, SOX4, NFKBIA, SRF, TCF7L2, LIF, TNFRSF1A, MEIS2, HAND2, SQSTM1, POU3F2, RUNX1, TLX1, KLF6, FOXL2, ESRRA, CEBPB, RFX4, TBX3, KLF13, TBX5, FO…	686	477	13528	3.3486990483524948	1.4898392923476063E-18	2.48306548724601E-19	8.811973967310696E-19
GOTERM_BP_FAT	GO:0045941~positive regulation of transcription	89	10.827250608272507	5.523132028040187E-22	E2F3, FOXA2, RBM4, PAX6, HOXD13, NFKB1, PAX3, FOXO3, HOXD10, CITED2, GATA2, FOS, APP, MLL5, PAX9, GATA6, FOXF1, FOXF2, SMARCD1, NR2F2, FOSL1, EGR1, SATB2, EGR2, STRN3, LEF1, SIX2, RB1, TBR1, JUNB, MAPK1, JUN, UBC, ZFPM2, FOXC1, NFE2L2, MED1, HMGB2, HOXA13, ABLIM3, CRTC1, SOX4, NFKBIA, SRF, TCF7L2, LIF, TNFRSF1A, MEIS2, HAND2, SQSTM1, POU3F2, RUNX1, ETV4, TLX1, KLF5, KLF6, FOXL2, ESRRA, CEBPB, RFX…	686	564	13528	3.1118623741289824	1.6845552685522568E-18	2.4065075265032243E-19	9.963663362366961E-19
GOTERM_BP_FAT	GO:0051254~positive regulation of RNA metabolic process	81	9.854014598540147	8.384232196561859E-22	E2F3, FOXA2, RBM4, PAX6, HOXD13, NFKB1, PAX3, FOXO3, HOXD10, CITED2, GATA2, FOS, MLL5, APP, PAX9, GATA6, FOXF1, FOXF2, SMARCD1, NR2F2, FOSL1, EGR1, SATB2, EGR2, STRN3, LEF1, SIX2, RB1, TBR1, JUNB, JUN, ZFPM2, FOXC1, NFE2L2, MED1, HMGB2, HOXA13, ABLIM3, CRTC1, SOX4, NFKBIA, SRF, TCF7L2, LIF, TNFRSF1A, MEIS2, HAND2, SQSTM1, POU3F2, RUNX1, TLX1, KLF6, FOXL2, ESRRA, CEBPB, RFX4, TBX3, KLF13, TBX5, FO…	686	481	13528	3.3208512392185865	2.557190819951367E-18	3.1964885249392085E-19	1.5125053454154553E-18
GOTERM_BP_FAT	GO:0031328~positive regulation of cellular biosynthetic process	99	12.043795620437956	1.3259579848423807E-21	RBM4, HOXD13, FOXO3, HOXD10, CITED2, GATA2, APP, MLL5, GATA6, FOXF1, SMARCD1, FOXF2, SATB2, STRN3, SIX2, IRS1, TBR1, JUNB, PTHLH, MAPK1, JUN, PDGFRA, NFE2L2, HMGB2, HOXA13, CRTC1, NFKBIA, SOX4, SRF, LIF, MEIS2, NPM1, RUNX1, KLF5, KLF6, ESRRA, RFX4, KLF13, FOXA1, ESRRG, NR4A2, TEAD1, SMAD3, ITGA2, NR4A1, NEUROG2, NR4A3, KLF15, DDX5, DLX2, RNF6, EBF3, EBF2, E2F3, FOXA2, PAX6, NFKB1, PAX3, FOS, PAX9…	686	685	13528	2.8500606499116854	4.044171853769261E-18	4.493524281965846E-19	2.3920121638482454E-18
GOTERM_BP_FAT	GO:0010557~positive regulation of macromolecule biosynthetic process	96	11.678832116788321	1.996842062049647E-21	E2F3, FOXA2, RBM4, PAX6, HOXD13, NFKB1, PAX3, FOXO3, HOXD10, CITED2, GATA2, FOS, APP, MLL5, PAX9, GATA6, FOXF1, FOXF2, SMARCD1, SHC1, NR2F2, FOSL1, AKT2, EGR1, SATB2, EGR2, STRN3, LEF1, SIX2, RB1, IRS1, TBR1, JUNB, MAPK1, JUN, UBC, PDGFRA, ZFPM2, FOXC1, NFE2L2, MED1, HMGB2, HOXA13, ABLIM3, CRTC1, NFKBIA, SOX4, SRF, TCF7L2, LIF, TNFRSF1A, MEIS2, PTK2B, HAND2, SQSTM1, POU3F2, THBS1, RUNX1, ETV4, TL…	686	654	13528	2.894696017332228	6.090368289251424E-18	6.090368289251424E-19	3.6022789230945034E-18
GOTERM_BP_FAT	GO:0009891~positive regulation of biosynthetic process	99	12.043795620437956	3.8374813836429964E-21	RBM4, HOXD13, FOXO3, HOXD10, CITED2, GATA2, APP, MLL5, GATA6, FOXF1, SMARCD1, FOXF2, SATB2, STRN3, SIX2, IRS1, TBR1, JUNB, PTHLH, MAPK1, JUN, PDGFRA, NFE2L2, HMGB2, HOXA13, CRTC1, NFKBIA, SOX4, SRF, LIF, MEIS2, NPM1, RUNX1, KLF5, KLF6, ESRRA, RFX4, KLF13, FOXA1, ESRRG, NR4A2, TEAD1, SMAD3, ITGA2, NR4A1, NEUROG2, NR4A3, KLF15, DDX5, DLX2, RNF6, EBF3, EBF2, E2F3, FOXA2, PAX6, NFKB1, PAX3, FOS, PAX9…	686	695	13528	2.809052583006481	1.170431822011114E-17	1.0640289291010125E-18	6.9227699920721134E-18
GOTERM_BP_FAT	GO:0010628~positive regulation of gene expression	89	10.827250608272507	4.2171775959249695E-21	E2F3, FOXA2, RBM4, PAX6, HOXD13, NFKB1, PAX3, FOXO3, HOXD10, CITED2, GATA2, FOS, APP, MLL5, PAX9, GATA6, FOXF1, FOXF2, SMARCD1, NR2F2, FOSL1, EGR1, SATB2, EGR2, STRN3, LEF1, SIX2, RB1, TBR1, JUNB, MAPK1, JUN, UBC, ZFPM2, FOXC1, NFE2L2, MED1, HMGB2, HOXA13, ABLIM3, CRTC1, SOX4, NFKBIA, SRF, TCF7L2, LIF, TNFRSF1A, MEIS2, HAND2, SQSTM1, POU3F2, RUNX1, ETV4, TLX1, KLF5, KLF6, FOXL2, ESRRA, CEBPB, RFX…	686	581	13528	3.020809602424692	1.2862391667571157E-17	1.0718659722975963E-18	7.607737365645077E-18
GOTERM_BP_FAT	GO:0045935~positive regulation of nucleobase, nucleoside, nucleotide and nucleic acid metabolic process	92	11.19221411192214	1.166318611905139E-20	E2F3, FOXA2, RBM4, PAX6, HOXD13, NFKB1, PAX3, FOXO3, HOXD10, CITED2, GATA2, FOS, APP, MLL5, PAX9, GATA6, FOXF1, FOXF2, SMARCD1, SHC1, NR2F2, FOSL1, EGR1, SATB2, EGR2, STRN3, LEF1, SIX2, RB1, TBR1, JUNB, PTHLH, MAPK1, JUN, UBC, PDGFRA, ZFPM2, FOXC1, NFE2L2, MED1, HMGB2, HOXA13, ABLIM3, CRTC1, NFKBIA, SOX4, SRF, TCF7L2, LIF, TNFRSF1A, MEIS2, HAND2, SQSTM1, POU3F2, RUNX1, ETV4, TLX1, KLF5, KLF6, FOX…	686	624	13528	2.907453091126561	3.557271766310674E-17	2.736362897162057E-18	2.1040246663104702E-17
GOTERM_BP_FAT	GO:0045944~positive regulation of transcription from RNA polymerase II promoter	68	8.27250608272506	2.3464334897825157E-20	FOXA2, RBM4, PAX6, HOXD13, NFKB1, FOXO3, PAX3, HOXD10, CITED2, GATA2, FOS, APP, PAX9, GATA6, FOSL1, EGR1, SATB2, EGR2, STRN3, LEF1, SIX2, RB1, TBR1, JUNB, JUN, ZFPM2, FOXC1, MED1, HMGB2, HOXA13, ABLIM3, CRTC1, NFKBIA, SRF, TCF7L2, LIF, TNFRSF1A, MEIS2, SQSTM1, HAND2, POU3F2, RUNX1, TLX1, KLF6, FOXL2, ESRRA, CEBPB, RFX4, KLF13, TBX5, FOXA1, NR4A2, SMAD3, TEAD1, NR4A1, NEUROG2, NR4A3, STAT3, ATXN1,…	686	371	13528	3.614468814094756	7.156622143836673E-17	5.1118729598833375E-18	4.232937629534211E-17
GOTERM_BP_FAT	GO:0051173~positive regulation of nitrogen compound metabolic process	93	11.313868613138686	2.9180355379869125E-20	E2F3, FOXA2, RBM4, PAX6, HOXD13, NFKB1, PAX3, FOXO3, HOXD10, CITED2, GATA2, FOS, APP, MLL5, PAX9, GATA6, FOXF1, FOXF2, SMARCD1, SHC1, NR2F2, FOSL1, EGR1, SATB2, HSP90AA1, EGR2, STRN3, LEF1, SIX2, RB1, TBR1, JUNB, PTHLH, MAPK1, JUN, UBC, PDGFRA, ZFPM2, FOXC1, NFE2L2, MED1, HMGB2, HOXA13, ABLIM3, CRTC1, NFKBIA, SOX4, SRF, TCF7L2, LIF, TNFRSF1A, MEIS2, HAND2, SQSTM1, POU3F2, RUNX1, ETV4, TLX1, KLF5,…	686	644	13528	2.8477808159643625	8.900008390860083E-17	5.9333389272400554E-18	5.2641008095259347E-17
GOTERM_CC_FAT	GO:0031974~membrane-enclosed lumen	153	18.613138686131386	1.1510646077826775E-19	XPO1, RBM4, WTAP, IQGAP1, PNN, TOP1, GATA2, APP, MLL5, CSNK2A1, SIN3A, GATA6, FOXF1, TARDBP, FOXF2, SMARCD1, SRRM1, SAP30L, RNF34, TBPL1, PITX2, PABPN1, SATB2, LBX1, RCOR2, STRN3, ENC1, GABPA, HNRNPA2B1, PTBP1, ACTN2, WEE1, ZNF3, JUNB, ELL2, PCF11, MAPK1, JUN, ZNF384, HMGB2, ELK3, SRF, NR2C2, TAL1, MEIS2, FGA, NUP50, NPM1, HOXA10, HOXA9, HIST1H4D, MBNL3, PRPF40A, DNMT3A, TRIP4, SMAD7, TAF5, NR4A1…	513	1856	12782	2.053973835450696	5.168280088944222E-17	2.584140044472111E-17	1.6324926614395183E-16
GOTERM_CC_FAT	GO:0043233~organelle lumen	151	18.369829683698295	1.216068911337422E-19	XPO1, RBM4, WTAP, IQGAP1, PNN, GATA2, TOP1, APP, MLL5, CSNK2A1, SIN3A, GATA6, FOXF1, TARDBP, FOXF2, SMARCD1, SRRM1, SAP30L, RNF34, TBPL1, PITX2, PABPN1, SATB2, LBX1, RCOR2, STRN3, ENC1, GABPA, HNRNPA2B1, PTBP1, ACTN2, WEE1, ZNF3, JUNB, ELL2, PCF11, MAPK1, JUN, ZNF384, HMGB2, ELK3, SRF, NR2C2, TAL1, MEIS2, FGA, NUP50, NPM1, HOXA10, HOXA9, HIST1H4D, MBNL3, PRPF40A, DNMT3A, TRIP4, SMAD7, TAF5, NR4A1…	513	1820	12782	2.06722147248463	5.4601494119050244E-17	1.8200498039683413E-17	1.7246847484845075E-16
GOTERM_CC_FAT	GO:0070013~intracellular organelle lumen	148	18.004866180048662	2.5824675322762247E-19	XPO1, RBM4, WTAP, IQGAP1, PNN, GATA2, TOP1, MLL5, CSNK2A1, SIN3A, GATA6, FOXF1, TARDBP, FOXF2, SMARCD1, SRRM1, SAP30L, RNF34, TBPL1, PITX2, PABPN1, SATB2, LBX1, RCOR2, STRN3, ENC1, GABPA, HNRNPA2B1, PTBP1, ACTN2, WEE1, ZNF3, JUNB, ELL2, PCF11, MAPK1, JUN, ZNF384, HMGB2, ELK3, SRF, NR2C2, TAL1, MEIS2, NUP50, NPM1, HOXA10, HOXA9, HIST1H4D, MBNL3, PRPF40A, DNMT3A, TRIP4, SMAD7, TAF5, NR4A1, TEAD1, S…	513	1779	12782	2.072846847616825	1.1595279219920249E-16	2.898819804980062E-17	3.6625739913660163E-16
GOTERM_BP_FAT	GO:0010604~positive regulation of macromolecule metabolic process	108	13.138686131386862	5.456685192059917E-19	RBM4, HOXD13, FOXO3, HOXD10, CITED2, ZFP91, GATA2, APP, MLL5, GATA6, FOXF1, SMARCD1, FOXF2, ADAM9, SATB2, STRN3, SIX2, IRS1, TBR1, JUNB, PSMA1, MAPK1, JUN, PDGFRA, NFE2L2, HMGB2, HOXA13, CRTC1, NFKBIA, SOX4, SRF, LIF, MEIS2, PEMT, RUNX1, KLF5, KLF6, ESRRA, RFX4, KLF13, SMAD7, FOXA1, NR4A2, ESRRG, TEAD1, SMAD3, ITGA2, NR4A1, NEUROG2, NR4A3, KLF15, DDX5, DLX2, RNF6, CBLB, EBF3, EBF2, ADRA1B, E2F3, …	686	857	13528	2.4851488853584445	1.6642889835782747E-15	1.0401806147364217E-16	9.843794074100692E-16
GOTERM_CC_FAT	GO:0005654~nucleoplasm	90	10.948905109489052	2.406747851498482E-16	E2F2, XPO1, E2F3, ARID4A, E2F6, E2F7, RBM4, NR6A1, EZH2, NFKB1, WTAP, CBFA2T3, PNN, FOS, TOP1, MLL5, SIN3A, CSNK2A1, GATA6, CASP7, FOXF1, FOXF2, SMARCD1, SRRM1, RNF34, KPNB1, TBPL1, PITX2, PABPN1, SATB2, LBX1, RCOR2, STRN3, PTBP1, HNRNPA2B1, CCNL1, LEF1, RB1, WEE1, ELL2, C20ORF20, MAPK1, PCF11, CCND1, HIPK1, JUN, UBC, CHFR, KPNA1, MED1, ING3, NUP98, HMGB2, TCF7L2, POLR2A, TAL1, HAND2, SQSTM1, NPM…	513	882	12782	2.5424672793093843	9.969802761133906E-14	1.9984014443252818E-14	3.1086244689504383E-13
GOTERM_BP_FAT	GO:0010629~negative regulation of gene expression	71	8.637469586374696	8.028049516894715E-15	EIF2C2, ARID4A, E2F6, NR6A1, CBX4, NFKB1, PAX3, MAF1, CBFA2T2, CITED2, HOXC8, SIN3B, SIN3A, DGCR8, WWP2, FOXF2, NR2F2, TWIST1, ZNF281, EGR1, SATB1, SATB2, RCOR2, LDB1, STRN3, GABPA, LEF1, RB1, SPEN, PKIA, TRIM33, NAB1, ZFPM2, MDM4, LCOR, EIF2C3, EIF2C4, SBNO2, HMGB2, BCL2L1, ELK3, MEIS2, BCL6, SKIL, TNRC6B, BAZ2A, DNMT3A, ZBTB7A, EHMT1, TBX3, SMAD7, KLF10, FOXA1, KLF11, SMAD3, UBP1, SIRT1, FOXP1,…	686	504	13528	2.7780323013559163	2.4380497620768438E-11	1.4341861032107772E-12	1.4421797089880783E-11
GOTERM_MF_FAT	GO:0003702~RNA polymerase II transcription factor activity	45	5.474452554744526	1.0408027828797428E-13	E2F2, FOXA2, RBM4, PAX3, SRF, TCF7L2, HOXD10, ATF2, FOS, MEIS2, TCERG1, GATA6, JUND, NKX3-2, NR2F2, TBPL1, KLF5, ZNF281, ERF, CEBPB, ZNF354A, TBX3, RFX4, KLF13, TBX5, GABPA, SOX12, SMAD3, LEF1, HLTF, JUNB, FOXP1, ELL2, HOXC10, HOXC11, PKNOX1, SP1, SP2, JUN, RFX1, NEUROD1, ZFPM2, FOXC1, LCOR, MED1	656	244	12983	3.6500087465013995	7.375577926183041E-11	1.4751200261287067E-11	1.571520691356909E-10
GOTERM_BP_FAT	GO:0010558~negative regulation of macromolecule biosynthetic process	72	8.75912408759124	1.6106184276169666E-13	EIF2C2, ARID4A, E2F6, NR6A1, CBX4, NFKB1, PAX3, MAF1, CBFA2T2, CITED2, HOXC8, SIN3B, SIN3A, TIA1, FOXF2, NR2F2, TWIST1, ZNF281, EGR1, SATB1, SATB2, RCOR2, LDB1, STRN3, GABPA, LEF1, RB1, SPEN, PKIA, INHBB, TRIM33, NAB1, ZFPM2, MDM4, LCOR, EIF2AK3, EIF2C3, EIF2C4, SBNO2, HMGB2, ELK3, MEIS2, BCL6, SKIL, INPP5D, BAZ2A, DNMT3A, ZBTB7A, EHMT1, TBX3, SMAD7, KLF10, FOXA1, KLF11, SMAD3, ANKHD1, UBP1, SIRT…	686	547	13528	2.5957009076809103	4.913347506629862E-10	2.729638737264395E-11	2.90611978925881E-10
GOTERM_BP_FAT	GO:0051253~negative regulation of RNA metabolic process	56	6.81265206812652	1.784589800415138E-13	ARID4A, E2F6, NR6A1, CBX4, NFKB1, PAX3, MAF1, CBFA2T2, CITED2, SIN3B, HOXC8, SIN3A, FOXF2, NR2F2, TWIST1, ZNF281, EGR1, SATB1, SATB2, LDB1, STRN3, GABPA, LEF1, RB1, SPEN, PKIA, ZFPM2, MDM4, LCOR, SBNO2, MEIS2, NPM1, BCL6, SKIL, BAZ2A, DNMT3A, ZBTB7A, EHMT1, TBX3, SMAD7, KLF10, FOXA1, KLF11, SMAD3, SIRT1, STAT3, FOXP1, FOXP2, CDKN1C, DLX2, HOXB4, DLX1, HIVEP1, HDAC9, TBL1X, RBM15	686	362	13528	3.050625775171947	5.441591621746511E-10	2.8639979277045313E-11	3.218536548388329E-10
GOTERM_BP_FAT	GO:0043009~chordate embryonic development	53	6.447688564476886	2.192266441726034E-13	FOXA2, PAX6, PAX3, YBX1, HOXD10, CITED2, GATA2, GATA6, FOXF1, TWIST1, SATB2, TBX15, ADAM10, GABPA, SIX2, LEF1, MBNL1, VASP, JUNB, PDGFRA, TFAP2A, ZFPM2, FOXC1, ADD1, MED1, ZFAND5, BCL2L1, SRF, TCF7L2, ITGB1, TPM1, HOXA3, HAND2, HOXA5, NKX3-2, HOXA9, AXIN2, HECTD1, DVL2, CEBPB, TBX3, TGFBR2, EN1, CAPN2, HOXB3, HOXB4, DLX2, NMT1, DLX1, SP1, HOXB8, HOXB5, MYH10	686	331	13528	3.157601754555944	6.687705944585787E-10	3.34384742117777E-11	3.95561361443697E-10
GOTERM_BP_FAT	GO:0009792~embryonic development ending in birth or egg hatching	53	6.447688564476886	3.1455758087085794E-13	FOXA2, PAX6, PAX3, YBX1, HOXD10, CITED2, GATA2, GATA6, FOXF1, TWIST1, SATB2, TBX15, ADAM10, GABPA, SIX2, LEF1, MBNL1, VASP, JUNB, PDGFRA, TFAP2A, ZFPM2, FOXC1, ADD1, MED1, ZFAND5, BCL2L1, SRF, TCF7L2, ITGB1, TPM1, HOXA3, HAND2, HOXA5, NKX3-2, HOXA9, AXIN2, HECTD1, DVL2, CEBPB, TBX3, TGFBR2, EN1, CAPN2, HOXB3, HOXB4, DLX2, NMT1, DLX1, SP1, HOXB8, HOXB5, MYH10	686	334	13528	3.1292400621497527	9.593048577727359E-10	4.568123657122669E-11	5.674016811951788E-10
GOTERM_BP_FAT	GO:0045892~negative regulation of transcription, DNA-dependent	55	6.690997566909976	3.204536229620454E-13	ARID4A, E2F6, NR6A1, CBX4, NFKB1, PAX3, MAF1, CBFA2T2, CITED2, SIN3B, HOXC8, SIN3A, FOXF2, NR2F2, TWIST1, ZNF281, EGR1, SATB1, SATB2, LDB1, STRN3, GABPA, LEF1, RB1, SPEN, PKIA, ZFPM2, MDM4, LCOR, SBNO2, MEIS2, BCL6, SKIL, BAZ2A, DNMT3A, ZBTB7A, EHMT1, TBX3, SMAD7, KLF10, FOXA1, KLF11, SMAD3, SIRT1, STAT3, FOXP1, FOXP2, CDKN1C, DLX2, HOXB4, DLX1, HIVEP1, HDAC9, TBL1X, RBM15	686	356	13528	3.0466472303207	9.772516129658015E-10	4.4420578326764826E-11	5.780154133105952E-10
GOTERM_BP_FAT	GO:0016481~negative regulation of transcription	64	7.785888077858881	3.3663274290884554E-13	ARID4A, E2F6, NR6A1, CBX4, NFKB1, PAX3, MAF1, CBFA2T2, CITED2, HOXC8, SIN3B, SIN3A, FOXF2, NR2F2, TWIST1, ZNF281, EGR1, SATB1, SATB2, RCOR2, LDB1, STRN3, GABPA, LEF1, RB1, SPEN, PKIA, TRIM33, NAB1, ZFPM2, MDM4, LCOR, HMGB2, SBNO2, ELK3, MEIS2, BCL6, SKIL, BAZ2A, DNMT3A, ZBTB7A, EHMT1, TBX3, SMAD7, KLF10, FOXA1, KLF11, SMAD3, UBP1, SIRT1, FOXP1, STAT3, FOXP2, ATXN1, CDKN1C, HOXB4, DLX2, DLX1, YAF2…	686	459	13528	2.7496458901020726	1.0266898442523598E-9	4.463873715110367E-11	6.072586877792219E-10
GOTERM_BP_FAT	GO:0031327~negative regulation of cellular biosynthetic process	72	8.75912408759124	5.567097043814041E-13	EIF2C2, ARID4A, E2F6, NR6A1, CBX4, NFKB1, PAX3, MAF1, CBFA2T2, CITED2, HOXC8, SIN3B, SIN3A, TIA1, FOXF2, NR2F2, TWIST1, ZNF281, EGR1, SATB1, SATB2, RCOR2, LDB1, STRN3, GABPA, LEF1, RB1, SPEN, PKIA, INHBB, TRIM33, NAB1, ZFPM2, MDM4, LCOR, EIF2AK3, EIF2C3, EIF2C4, SBNO2, HMGB2, ELK3, MEIS2, BCL6, SKIL, INPP5D, BAZ2A, DNMT3A, ZBTB7A, EHMT1, TBX3, SMAD7, KLF10, FOXA1, KLF11, SMAD3, ANKHD1, UBP1, SIRT…	686	561	13528	2.5309240579348624	1.6978307648685131E-9	7.074296703990512E-11	1.0042189302339466E-9
GOTERM_MF_FAT	GO:0016563~transcription activator activity	59	7.177615571776156	6.979614294334049E-13	E2F3, FOXA2, RBM4, FOXO3, PAX3, CITED2, MAX, MLL5, SMARCD2, GATA6, FOXF1, SMARCD1, FOXF2, FOSL1, TBPL1, ZNF281, EGR1, GABPA, LEF1, ACTN2, RB1, SPEN, HLTF, JUNB, MNT, ZNF384, TFAP2A, FOXC1, NFE2L2, MED1, CRTC1, NR2C2, ATF2, TCERG1, HAND2, BCL2, NPM1, HOXA9, RUNX1, ETV4, KLF6, TRIP4, CEBPB, TBX5, ESRRG, NR4A2, SMAD3, TEAD1, NR4A1, NR4A3, AFF1, STAT3, CDKN1C, RNF6, SP1, YAF2, NEUROD1, TBL1X, NFIB	656	410	12983	2.847995984533016	4.948800258475217E-10	8.248002281163735E-11	1.0544232154074962E-9
GOTERM_MF_FAT	GO:0008134~transcription factor binding	67	8.150851581508515	1.483121610247362E-12	E2F2, E2F6, RBM4, CBX4, CBFA2T2, CITED2, GATA2, MAX, MLL5, SIN3B, DIP2A, DIP2B, SIN3A, SMARCD2, GATA6, SMARCD1, NR2F2, TBPL1, PITX2, RCOR2, LDB1, GABPA, PIM1, ACTN2, RB1, SPEN, MXD1, JUNB, JUN, MNT, TFAP2A, NFE2L1, ZFPM2, FOXC1, LCOR, MED1, ADD1, CRTC1, NFKBIA, ELK3, SRF, TCF7L2, NR2C2, ATF2, TRIB1, MEIS2, TCERG1, NR1D1, HAND2, BCL2, NPM1, SKIL, RUNX1, ERF, TRIP4, TBX5, SMAD3, DDX5, UBP1, SIRT1, …	656	513	12983	2.584810179242143	1.0515511794650934E-9	1.5022161292677083E-10	2.2404966770750434E-9
GOTERM_MF_FAT	GO:0016564~transcription repressor activity	50	6.082725060827251	1.5345970551369369E-12	ARID4A, E2F6, E2F7, EZH2, CBX4, NFKB1, PAX3, CBFA2T2, YBX1, CITED2, SIN3B, HOXC8, SIN3A, NR2F2, ZNF281, RCOR2, LDB1, STRN3, SPEN, RB1, MXD1, JUNB, NAB1, MNT, ZFPM2, HMGB2, SBNO2, ELK3, TCF7L2, MEIS2, NR1D1, BCL6, SKIL, ERF, ZBTB7A, TBX3, SMAD3, SIRT1, UBP1, FOXP1, FOXP2, ATXN1, CDKN1C, HOXB4, YAF2, HIVEP1, SETD8, HDAC9, TBL1X, TOB1	656	316	12983	3.1315124266748993	1.087996137627556E-9	1.3599954495902011E-10	2.318156777647573E-9
GOTERM_BP_FAT	GO:0009890~negative regulation of biosynthetic process	72	8.75912408759124	1.5930263028872537E-12	EIF2C2, ARID4A, E2F6, NR6A1, CBX4, NFKB1, PAX3, MAF1, CBFA2T2, CITED2, HOXC8, SIN3B, SIN3A, TIA1, FOXF2, NR2F2, TWIST1, ZNF281, EGR1, SATB1, SATB2, RCOR2, LDB1, STRN3, GABPA, LEF1, RB1, SPEN, PKIA, INHBB, TRIM33, NAB1, ZFPM2, MDM4, LCOR, EIF2AK3, EIF2C3, EIF2C4, SBNO2, HMGB2, ELK3, MEIS2, BCL6, SKIL, INPP5D, BAZ2A, DNMT3A, ZBTB7A, EHMT1, TBX3, SMAD7, KLF10, FOXA1, KLF11, SMAD3, ANKHD1, UBP1, SIRT…	686	573	13528	2.477920412742509	4.858830005005643E-9	1.9435320020022573E-10	2.8738567081632027E-9
GOTERM_BP_FAT	GO:0010605~negative regulation of macromolecule metabolic process	84	10.218978102189782	2.5888945263252573E-12	EIF2C2, ARID4A, E2F6, NR6A1, CBX4, NFKB1, PAX3, MAF1, CBFA2T2, CITED2, HOXC8, SIN3B, SIN3A, DGCR8, WWP2, TIA1, FOXF2, NR2F2, TWIST1, EGR1, ZNF281, SATB1, SATB2, RCOR2, LDB1, STRN3, GABPA, SOCS1, LEF1, RB1, SPEN, PKIA, INHBB, PSMA1, TRIM33, JUN, NAB1, UBC, ZFPM2, MDM4, LCOR, EIF2AK3, EIF2C3, EIF2C4, SBNO2, HMGB2, FKBP1A, BCL2L1, ELK3, MEIS2, NPM1, BCL6, SKIL, INPP5D, THBS1, TNRC6B, BAZ2A, DNMT3A, …	686	734	13528	2.2567980870822444	7.896233666926378E-9	3.0370128634160665E-10	4.6703974021511385E-9
GOTERM_CC_FAT	GO:0044451~nucleoplasm part	60	7.2992700729927	4.781232534839697E-12	E2F2, XPO1, E2F3, ARID4A, E2F6, E2F7, RBM4, NR6A1, EZH2, PNN, FOS, MLL5, SIN3A, CSNK2A1, GATA6, FOXF1, FOXF2, SRRM1, RNF34, TBPL1, PITX2, SATB2, LBX1, RCOR2, CCNL1, LEF1, RB1, ELL2, C20ORF20, PCF11, HIPK1, JUN, CHFR, MED1, ING3, TCF7L2, POLR2A, TAL1, HAND2, NPM1, HOXA10, HOXA9, POU3F2, PRPF40A, POLR3G, TAF5, SMAD7, SMAD3, TEAD1, APPL1, SIRT1, ATXN1, PHF17, SON, RNF6, PKNOX1, EAF1, HDAC9, PBX3, TB…	513	555	12782	2.693641009430483	2.146797628554964E-9	3.577995677517265E-10	6.781042394266024E-9
GOTERM_CC_FAT	GO:0005730~nucleolus	69	8.394160583941606	5.7862074373170206E-12	XPO1, FOSL2, CDC14B, EZH1, RBM4, CBFA2T3, WTAP, DGCR14, IQGAP1, PNN, RTN3, FOS, TOP1, GATA2, TMEM109, SIN3A, DGCR8, TARDBP, SMARCD1, SAP30L, PABPN1, SRPK2, STX5, KHDRBS3, PTBP1, GABPA, HNRNPA2B1, LEF1, ACTN2, SPEN, JUNB, ZNF3, MAPK1, HIPK1, ZNF384, WASL, ARL4A, MIDN, HMGB2, UBE2Z, NR3C1, ELK3, SRF, NR2C2, POLR2A, MEIS2, NPM1, GATAD2B, CC2D1A, MBNL3, BAZ2A, NSUN2, ETV4, PHLDA1, TRIP4, TBX3, TAF5, …	513	698	12782	2.463060708121785	2.5980309015238845E-9	3.7114722406528244E-10	8.206335611049553E-9
GOTERM_BP_FAT	GO:0048598~embryonic morphogenesis	48	5.839416058394161	8.368667952931852E-12	WNT5A, FOXA2, HOXA13, HOXD13, PAX3, ZIC1, TCF7L2, HOXD10, HOXA3, HOXA5, FOXF1, NKX3-2, HOXA10, HOXA9, PPAP2B, HECTD1, TWIST1, DVL2, FOXL2, SATB2, TBX15, TBX3, TBX5, LDB1, OTX1, TGFBR2, SMAD3, LEF1, SIX2, EN1, MBNL1, NR4A3, VASP, HOXC10, HOXB3, DLX2, HOXB4, HOXC11, SP1, HOXB8, HOXB5, DLX5, PRKAR1A, NEUROD1, TFAP2A, FOXC1, SP8, MED1	686	307	13528	3.0832755624353045	2.5524348967742583E-8	9.453462457287287E-10	1.509692371115534E-8
GOTERM_BP_FAT	GO:0000122~negative regulation of transcription from RNA polymerase II promoter	44	5.35279805352798	1.0702905690580614E-11	E2F6, NR6A1, CBX4, NFKB1, PAX3, CITED2, HOXC8, MEIS2, SIN3A, BCL6, SKIL, NR2F2, TWIST1, ZNF281, EGR1, DNMT3A, ZBTB7A, SATB1, SATB2, EHMT1, SMAD7, STRN3, KLF10, GABPA, FOXA1, KLF11, SMAD3, LEF1, RB1, PKIA, FOXP1, STAT3, FOXP2, CDKN1C, DLX2, HOXB4, DLX1, ZFPM2, HIVEP1, MDM4, HDAC9, LCOR, TBL1X, RBM15	686	266	13528	3.2619741774260724	3.264379266898487E-8	1.1658497500732778E-9	1.9307866416795605E-8
GOTERM_BP_FAT	GO:0007389~pattern specification process	44	5.35279805352798	1.2132397026226206E-11	FOXA2, PAX6, HOXD13, ZIC1, HOXD10, CITED2, HOXC8, HOXA3, HOXA5, FOXF1, LHX2, NKX3-2, HOXA10, HOXA9, NR2F2, AXIN2, PITX2, DVL2, SATB2, KIF3A, EGR2, TBX3, TBX5, LDB1, OTX1, EMX2, TGFBR2, LEF1, EN1, HOXC10, HOXB3, DLX2, HOXB4, DLX1, CRKL, HOXC11, BTG2, HIPK1, HOXB8, HOXB5, NEUROD1, RELN, SP8, PBX3	686	267	13528	3.249757045675413	3.700383821580999E-8	1.2759944212348273E-9	2.188671466285541E-8
GOTERM_BP_FAT	GO:0045934~negative regulation of nucleobase, nucleoside, nucleotide and nucleic acid metabolic process	65	7.907542579075426	1.4798465640091638E-11	ARID4A, E2F6, NR6A1, CBX4, NFKB1, PAX3, MAF1, CBFA2T2, CITED2, HOXC8, SIN3B, SIN3A, FOXF2, NR2F2, TWIST1, ZNF281, EGR1, SATB1, SATB2, RCOR2, LDB1, STRN3, GABPA, LEF1, RB1, SPEN, PKIA, TRIM33, NAB1, ZFPM2, MDM4, LCOR, SBNO2, HMGB2, ELK3, MEIS2, NPM1, BCL6, SKIL, BAZ2A, DNMT3A, ZBTB7A, EHMT1, TBX3, SMAD7, KLF10, FOXA1, KLF11, SMAD3, UBP1, SIRT1, FOXP1, STAT3, FOXP2, ATXN1, CDKN1C, HOXB4, DLX2, DLX1…	686	512	13528	2.5035304300291545	4.513541107531438E-8	1.50451373581717E-9	2.6696311827834052E-8
GOTERM_BP_FAT	GO:0051172~negative regulation of nitrogen compound metabolic process	65	7.907542579075426	2.6861184589990957E-11	ARID4A, E2F6, NR6A1, CBX4, NFKB1, PAX3, MAF1, CBFA2T2, CITED2, HOXC8, SIN3B, SIN3A, FOXF2, NR2F2, TWIST1, ZNF281, EGR1, SATB1, SATB2, RCOR2, LDB1, STRN3, GABPA, LEF1, RB1, SPEN, PKIA, TRIM33, NAB1, ZFPM2, MDM4, LCOR, SBNO2, HMGB2, ELK3, MEIS2, NPM1, BCL6, SKIL, BAZ2A, DNMT3A, ZBTB7A, EHMT1, TBX3, SMAD7, KLF10, FOXA1, KLF11, SMAD3, UBP1, SIRT1, FOXP1, STAT3, FOXP2, ATXN1, CDKN1C, HOXB4, DLX2, DLX1…	686	519	13528	2.469764123651112	8.192659550765313E-8	2.6427935395645363E-9	4.845723822199943E-8
GOTERM_BP_FAT	GO:0003002~regionalization	36	4.37956204379562	6.386131362210532E-11	FOXA2, PAX6, HOXD13, HOXD10, HOXC8, HOXA3, HOXA5, LHX2, HOXA10, HOXA9, NR2F2, AXIN2, DVL2, KIF3A, EGR2, TBX3, OTX1, LDB1, EMX2, LEF1, EN1, HOXC10, HOXB3, DLX2, HOXB4, DLX1, CRKL, HOXC11, BTG2, HIPK1, HOXB8, HOXB5, NEUROD1, RELN, SP8, PBX3	686	197	13528	3.603676133252431	1.9477713097959537E-7	6.08678596414336E-9	1.1520512321894216E-7
GOTERM_BP_FAT	GO:0001501~skeletal system development	47	5.7177615571776155	1.13084875587106E-10	WNT5A, ZFAND5, HOXA13, HOXD13, HOXD10, HOXC8, HOXA3, HOXA5, CTGF, BCL2, JUND, NKX3-2, HOXA10, HOXA9, AXIN2, TWIST1, MATN3, ESRRA, SATB2, TBX15, TBX3, KLF10, TGFBR2, SMAD3, SIX2, EN1, ANXA2, HOXC10, SHOX2, PTHLH, HOXB3, DLX2, HOXB4, DLX1, HOXC11, SP1, HOXB8, MAPK14, HOXB5, DLX5, NAB1, COL1A2, PDGFRA, TFAP2A, SORT1, FOXC1, EIF2AK3	686	319	13528	2.905471727428096	3.449088086249219E-7	1.0451783882814425E-8	2.0400374722839842E-7
GOTERM_BP_FAT	GO:0009952~anterior/posterior pattern formation	29	3.5279805352798053	3.1761495979590225E-10	FOXA2, PAX6, HOXD13, HOXD10, HOXC8, HOXA3, HOXA5, HOXA10, HOXA9, AXIN2, NR2F2, KIF3A, TBX3, OTX1, LDB1, EMX2, LEF1, EN1, HOXC10, HOXB3, HOXB4, CRKL, HOXC11, HIPK1, BTG2, HOXB8, HOXB5, NEUROD1, PBX3	686	140	13528	4.084881299458559	9.687250807077774E-7	2.849192748399787E-8	5.729735019777138E-7
GOTERM_CC_FAT	GO:0043232~intracellular non-membrane-bounded organelle	163	19.829683698296837	4.675999475583402E-10	CTTNBP2NL, JUB, XPO1, VAPA, RBM4, CBX4, MYLIP, WTAP, IQGAP1, PNN, CITED2, HOOK2, GATA2, TOP1, SIN3B, APP, RAD21, CSNK2A1, SIN3A, IFT20, TARDBP, SMARCD1, SAP30L, STAG2, PABPN1, RCOR2, ROCK2, ENC1, GABPA, HNRNPA2B1, PTBP1, ACTN2, MARK4, ZNF3, JUNB, TACC1, SUV420H2, CCDC6, MAPK1, CEP350, BAZ1B, JUN, ZNF384, SEPT7, SEPT9, ADD1, HMGB2, SSH1, DIAPH1, DAG1, NEDD9, ANLN, ELK3, SRF, NR2C2, TAL1, MEIS2, CE…	513	2596	12782	1.5644596425149502	2.0995235949783364E-7	2.624404737971986E-8	6.631717175409335E-7
GOTERM_CC_FAT	GO:0043228~non-membrane-bounded organelle	163	19.829683698296837	4.675999475583402E-10	CTTNBP2NL, JUB, XPO1, VAPA, RBM4, CBX4, MYLIP, WTAP, IQGAP1, PNN, CITED2, HOOK2, GATA2, TOP1, SIN3B, APP, RAD21, CSNK2A1, SIN3A, IFT20, TARDBP, SMARCD1, SAP30L, STAG2, PABPN1, RCOR2, ROCK2, ENC1, GABPA, HNRNPA2B1, PTBP1, ACTN2, MARK4, ZNF3, JUNB, TACC1, SUV420H2, CCDC6, MAPK1, CEP350, BAZ1B, JUN, ZNF384, SEPT7, SEPT9, ADD1, HMGB2, SSH1, DIAPH1, DAG1, NEDD9, ANLN, ELK3, SRF, NR2C2, TAL1, MEIS2, CE…	513	2596	12782	1.5644596425149502	2.0995235949783364E-7	2.624404737971986E-8	6.631717175409335E-7
KEGG_PATHWAY	hsa05220:Chronic myeloid leukemia	20	2.4330900243309004	8.464882606515842E-10	E2F2, E2F3, BCR, GRB2, TGFBR2, SMAD3, NFKBIA, NFKB1, RB1, BCL2L1, ACVR1C, MAPK1, CBLB, CCND1, CDKN1A, CRKL, SHC1, RUNX1, CRK, AKT2	241	75	5085	5.62655601659751	1.1173643787998344E-7	1.1173643787998344E-7	9.88456183570463E-7
GOTERM_BP_FAT	GO:0001944~vasculature development	39	4.744525547445255	1.210401358006889E-9	RTN4, ZFAND5, ELK3, SRF, PTEN, TCF7L2, CITED2, ZFP36L1, HOXA3, AGGF1, CTGF, HAND2, PTK2B, FOXF1, TGFA, RHOB, HS6ST1, NR2F2, THBS1, PPAP2B, C1GALT1, B4GALT1, PTPRJ, KLF5, TBX3, SMAD7, TGFBR2, UBP1, COL5A1, JUNB, ANXA2, CRKL, PKNOX1, MAPK14, JUN, COL1A2, ADRA1B, ZFPM2, FOXC1	686	251	13528	3.064081864959985	3.691717258669236E-6	1.054778251408095E-7	2.1835493413391305E-6
GOTERM_BP_FAT	GO:0001568~blood vessel development	38	4.622871046228711	2.152258633429414E-9	RTN4, ELK3, SRF, PTEN, TCF7L2, CITED2, ZFP36L1, HOXA3, AGGF1, CTGF, HAND2, PTK2B, FOXF1, TGFA, RHOB, HS6ST1, THBS1, NR2F2, PPAP2B, C1GALT1, B4GALT1, PTPRJ, KLF5, TBX3, SMAD7, TGFBR2, UBP1, COL5A1, JUNB, ANXA2, CRKL, PKNOX1, MAPK14, JUN, COL1A2, ADRA1B, ZFPM2, FOXC1	686	245	13528	3.0586303325995123	6.564367171946195E-6	1.8234411436335307E-7	3.882648391684285E-6
GOTERM_BP_FAT	GO:0030182~neuron differentiation	54	6.569343065693431	2.9390792491981786E-9	FOXA2, PAX6, PIP5K1C, PAX3, PTEN, HOXD10, CDC42, ZFP91, GATA2, APP, HOXC8, POU4F1, EGR2, LBX1, BAIAP2, LDB1, EMX2, TBR1, VASP, HOXC10, BTG2, UBC, RELN, SRF, OTP, MYCBP2, LIF, ARX, PTK2B, BCL2, LHX2, NUMB, POU3F2, LHX8, TLX1, RUNX3, ETV4, PARD6B, CEBPB, FOXA1, NR4A2, CELSR3, NEUROG2, EN1, EN2, LMX1A, STAT3, CDKN1C, DLX2, EPHA4, DLX1, DLX5, PBX3, MYH10	686	438	13528	2.431247254283318	8.964151401724685E-6	2.4227541872701153E-7	5.302063188494799E-6
GOTERM_CC_FAT	GO:0005667~transcription factor complex	30	3.64963503649635	5.233732272302552E-9	E2F2, E2F3, E2F6, E2F7, NR6A1, RBM4, TCF7L2, FOS, HAND2, GATA6, FOXF1, FOXF2, HOXA10, HOXA9, POU3F2, TBPL1, PITX2, SATB2, LBX1, RCOR2, SMAD7, TAF5, SMAD3, LEF1, TEAD1, RB1, PKNOX1, JUN, HDAC9, PBX3	513	210	12782	3.559454191033138	2.3499430141793454E-6	2.6110505202403544E-7	7.422719017213808E-6
GOTERM_BP_FAT	GO:0010608~posttranscriptional regulation of gene expression	34	4.13625304136253	6.598909313927808E-9	METAP1, EIF2C2, MKNK2, SOX4, PTEN, YBX1, ZFP36L1, ZFP36L2, TNFRSF1B, APP, DGCR8, PTK2B, TIA1, BCL2, PUM1, TNRC6B, THBS1, ZFP36, SMAD7, IREB2, SMAD3, ITGA2, ANKHD1, UBE2B, EIF4B, MAPK1, EIF4G2, NCK1, EIF4A2, MDM4, PPP1R15B, EIF2AK3, EIF2C3, EIF2C4	686	211	13528	3.177649123291835	2.012647091531594E-5	5.296491611961329E-7	1.190435189313277E-5
KEGG_PATHWAY	hsa05200:Pathways in cancer	41	4.987834549878346	1.3186323493702362E-8	WNT5A, E2F2, E2F3, GRB2, NFKBIA, EGLN2, NFKB1, BCL2L1, ITGB1, TCF7L2, PTEN, ACVR1C, CDC42, MAX, FOS, BCL2, TGFA, RUNX1, AXIN2, AKT2, DVL2, HSP90AA1, BCR, TGFBR2, SMAD3, LEF1, ITGA2, RB1, APPL1, STAT3, MAPK1, CCDC6, CDKN1A, CCND1, CBLB, HSP90B1, CRKL, LAMA3, JUN, PDGFRA, CRK	241	328	5085	2.6374481327800834	1.7405931956870901E-6	8.702969765961299E-7	1.5397854313814463E-5
GOTERM_BP_FAT	GO:0010033~response to organic substance	74	9.002433090024331	8.624330178301164E-9	ARSB, EIF2C2, LDLR, RBM4, PTEN, ACVR1C, ACTR3, FOS, DGCR8, SHC1, FOSL1, AKT2, ADAM9, EGR1, HSP90AA1, EGR2, ADAM10, SOCS2, BAIAP2, STRN3, SOCS1, LEF1, UBE2B, IRS1, JUNB, MAPK1, CCND1, BTG2, SLC25A36, JUN, PDGFRA, SORT1, NFE2L2, EIF2AK3, HMGB2, GRB2, HMGCS1, NFKBIA, FKBP1A, BCL2L1, NR3C1, GNG12, SRF, SRC, TRIB1, TNFRSF1A, PTK2B, BCL2, PEMT, IDH1, HSPA4, THBS1, TXNIP, MAT2A, KLF10, TGFBR2, NR4A2, SM…	686	721	13528	2.02397868202165	2.630386108448679E-5	6.744666196656368E-7	1.555818609499937E-5
GOTERM_BP_FAT	GO:0048568~embryonic organ development	30	3.64963503649635	9.73619741977589E-9	ZIC1, TCF7L2, HOXD10, CITED2, GATA2, HOXA3, HOXA5, FOXF1, FOXF2, NKX3-2, SATB2, FOXL2, TBX15, CEBPB, OTX1, TGFBR2, SIX2, NR4A3, JUNB, HOXB3, HOXB4, DLX2, SP1, HOXB8, DLX5, HOXB5, NEUROD1, TFAP2A, ZFPM2, MED1	686	172	13528	3.439555224082988	2.9694961322213054E-5	7.423847800946959E-7	1.756398088081923E-5
GOTERM_BP_FAT	GO:0009719~response to endogenous stimulus	50	6.082725060827251	1.1944430471756552E-8	ARSB, LDLR, RBM4, PTEN, ACVR1C, FOS, SHC1, FOSL1, ADAM9, AKT2, EGR2, SOCS2, STRN3, BAIAP2, SOCS1, UBE2B, IRS1, JUNB, MAPK1, CCND1, BTG2, SLC25A36, PDGFRA, SORT1, HMGB2, GRB2, HMGCS1, GNG12, BCL2L1, SRF, SRC, PTK2B, BCL2, PEMT, IDH1, THBS1, TXNIP, MAT2A, TGFBR2, NR4A2, ITGA2, NR4A3, APPL1, STAT3, PCK1, CDKN1A, DUSP1, PRKAR1A, ADRA1B, HDAC9	686	405	13528	2.434582298527877	3.6429849490926536E-5	8.885487046139673E-7	2.1547605832950012E-5
GOTERM_BP_FAT	GO:0045596~negative regulation of cell differentiation	34	4.13625304136253	1.1983608861320984E-8	RTN4, FOXA2, EZH2, PAX6, NFKBIA, ITGB1, TCF7L2, LIF, ZFP91, BCL6, MBNL3, HIST1H4D, INPP5D, RUNX1, AXIN2, TWIST1, ZFP36, LBX1, TBX3, SMAD7, LDB1, SMAD3, SIX2, LMX1A, SIRT1, PTHLH, MAPK1, DLX2, CCND1, RNF6, DLX1, RIF1, RBM15, TOB1	686	216	13528	3.104092430623043	3.654933936869664E-5	8.702378906377817E-7	2.1618283241320313E-5
GOTERM_MF_FAT	GO:0003712~transcription cofactor activity	46	5.59610705596107	2.007407631602848E-8	E2F6, CRTC1, RBM4, CBX4, ELK3, CBFA2T2, NR2C2, CITED2, ATF2, MAX, SIN3B, MLL5, MEIS2, SIN3A, TCERG1, SMARCD2, NR1D1, HAND2, SMARCD1, NPM1, SKIL, NR2F2, TBPL1, ERF, TRIP4, RCOR2, LDB1, GABPA, ACTN2, RB1, SPEN, DDX5, MXD1, SIRT1, UBP1, JUNB, YAF2, MNT, TFAP2A, NFE2L1, ZFPM2, SETD8, HDAC9, TBL1X, MED1, TOB1	656	363	12983	2.507970503258752	1.4232418950710368E-5	1.5813898865957299E-6	3.032470717867497E-5
GOTERM_BP_FAT	GO:0035295~tube development	34	4.13625304136253	1.902675865138225E-8	WNT5A, FOXA2, HOXD13, PAX3, SRF, HOXA5, CTGF, GATA6, HAND2, BCL2, FOXF1, HS6ST1, HECTD1, TWIST1, B4GALT1, DVL2, LBX1, TBX3, TBX5, TGFBR2, FOXA1, NR4A3, VASP, FOXP1, FOXP2, MYCN, PTHLH, SP1, PDGFRA, TFAP2A, ZFPM2, FOXC1, NFIB, MED1	686	220	13528	3.0476543864298966	5.8029930520508977E-5	1.3495715154299148E-6	3.432403680170282E-5
GOTERM_BP_FAT	GO:0009725~response to hormone stimulus	46	5.59610705596107	3.231137317234152E-8	ARSB, HMGB2, LDLR, GRB2, RBM4, BCL2L1, GNG12, SRF, PTEN, SRC, ACVR1C, FOS, PTK2B, BCL2, IDH1, SHC1, THBS1, FOSL1, ADAM9, AKT2, TXNIP, EGR2, MAT2A, SOCS2, STRN3, BAIAP2, SOCS1, TGFBR2, ITGA2, NR4A3, APPL1, UBE2B, IRS1, JUNB, STAT3, PCK1, MAPK1, CCND1, CDKN1A, BTG2, DUSP1, SLC25A36, PRKAR1A, PDGFRA, SORT1, HDAC9	686	367	13528	2.4717312382329344	9.854483378557433E-5	2.2397631654902384E-6	5.828931020079864E-5
GOTERM_MF_FAT	GO:0003714~transcription corepressor activity	26	3.1630170316301705	5.976118708901757E-8	E2F6, CBX4, ELK3, CBFA2T2, CITED2, SIN3B, SIN3A, MEIS2, NR1D1, SKIL, NR2F2, ERF, RCOR2, LDB1, SPEN, MXD1, UBP1, SIRT1, JUNB, YAF2, MNT, SETD8, ZFPM2, TBL1X, HDAC9, TOB1	656	145	12983	3.5487594617325486	4.236978530236524E-5	4.237059316292147E-6	9.027762803981432E-5
GOTERM_BP_FAT	GO:0043067~regulation of programmed cell death	78	9.48905109489051	5.553810982780906E-8	RTN4, CADM1, FASTK, CBX4, NFKB1, FOXO3, ITSN1, PTEN, ACVR1C, CITED2, ZFP91, MAP3K5, APP, CLCF1, TIA1, POU4F1, FOSL1, ADAM9, NUDT2, SOCS2, PIM1, ACTN2, MARK4, MAPK1, BTG2, HIPK1, HIPK3, JUN, UBC, MNT, SORT1, FOXC1, DCUN1D3, EIF2AK3, ING3, HOXA13, AKAP13, SOX4, NFKBIA, BCL2L2, BCL2L1, NR3C1, TCF7L2, SRC, AKT1S1, SQSTM1, BCL2, NPM1, NKX3-2, BCL6, INPP5D, HSPA5, C16ORF5, THBS1, RUNX3, PHLDA1, TXNIP, …	686	812	13528	1.8942969165146706	1.693768936400497E-4	3.7642426824469055E-6	1.0019003076067179E-4
GOTERM_BP_FAT	GO:0010941~regulation of cell death	78	9.48905109489051	6.562284832792152E-8	RTN4, CADM1, FASTK, CBX4, NFKB1, FOXO3, ITSN1, PTEN, ACVR1C, CITED2, ZFP91, MAP3K5, APP, CLCF1, TIA1, POU4F1, FOSL1, ADAM9, NUDT2, SOCS2, PIM1, ACTN2, MARK4, MAPK1, BTG2, HIPK1, HIPK3, JUN, UBC, MNT, SORT1, FOXC1, DCUN1D3, EIF2AK3, ING3, HOXA13, AKAP13, SOX4, NFKBIA, BCL2L2, BCL2L1, NR3C1, TCF7L2, SRC, AKT1S1, SQSTM1, BCL2, NPM1, NKX3-2, BCL6, INPP5D, HSPA5, C16ORF5, THBS1, RUNX3, PHLDA1, TXNIP, …	686	815	13528	1.8873240444293404	2.0012966550486677E-4	4.35107084095776E-6	1.1838275840725387E-4
GOTERM_BP_FAT	GO:0042981~regulation of apoptosis	77	9.367396593673966	7.891138681796916E-8	RTN4, CADM1, FASTK, CBX4, NFKB1, FOXO3, ITSN1, PTEN, ACVR1C, CITED2, ZFP91, MAP3K5, APP, CLCF1, TIA1, POU4F1, FOSL1, ADAM9, NUDT2, SOCS2, PIM1, ACTN2, MAPK1, BTG2, HIPK1, HIPK3, JUN, UBC, MNT, SORT1, FOXC1, DCUN1D3, EIF2AK3, ING3, HOXA13, AKAP13, SOX4, NFKBIA, BCL2L2, BCL2L1, NR3C1, TCF7L2, SRC, AKT1S1, SQSTM1, BCL2, NPM1, NKX3-2, BCL6, INPP5D, HSPA5, C16ORF5, THBS1, RUNX3, PHLDA1, TXNIP, B4GALT1…	686	804	13528	1.8886181338206924	2.4065077840262905E-4	5.12083240866712E-6	1.423550915702343E-4
GOTERM_BP_FAT	GO:0048514~blood vessel morphogenesis	32	3.8929440389294405	8.352361083116348E-8	RTN4, ELK3, SRF, PTEN, CITED2, ZFP36L1, HOXA3, AGGF1, HAND2, PTK2B, CTGF, FOXF1, TGFA, RHOB, HS6ST1, THBS1, NR2F2, C1GALT1, B4GALT1, PTPRJ, KLF5, SMAD7, TGFBR2, UBP1, JUNB, ANXA2, PKNOX1, MAPK14, JUN, ADRA1B, ZFPM2, FOXC1	686	211	13528	2.99072858662761	2.547145783273752E-4	5.307215574901214E-6	1.5067547624036948E-4
KEGG_PATHWAY	hsa04510:Focal adhesion	29	3.5279805352798053	1.5808087495767058E-7	DIAPH1, GRB2, PIP5K1C, PTEN, ITGB1, SRC, CDC42, ITGB8, PAK4, BCL2, SHC1, THBS1, AKT2, ROCK2, ITGA2, ACTN2, CAPN2, COL5A1, VASP, MAPK1, CCND1, CRKL, LAMA3, ITGA5, JUN, COL1A2, PDGFRA, RELN, CRK	241	201	5085	3.04421874032328	2.086645943455423E-5	6.955534857522316E-6	1.8459310543450513E-4
GOTERM_BP_FAT	GO:0042127~regulation of cell proliferation	75	9.124087591240876	1.4410582856277496E-7	E2F3, FOSL2, E2F7, PAX6, HOXD13, PAX3, PTEN, ZFP91, SERPINE1, TGFA, SHC1, FOSL1, LBX1, ADAM10, RB1, CD164, IRS1, MARK4, MYCN, PTHLH, HOXC10, MAPK1, CCND1, BTG2, HIPK1, JUN, NCK1, BTG3, MNT, PDGFRA, ADAMTS1, MDM4, GNAI2, SOX4, NFKBIA, BCL2L1, ITGB1, TRIB1, OTP, ARX, LIF, HOXA3, KRT5, AGGF1, PTK2B, BCL2, NPM1, PEMT, BCL6, POU3F2, INPP5D, AXIN2, THBS1, RUNX3, TLX1, KLF5, TXNIP, B4GALT1, ESRRA, TBX3,…	686	787	13528	1.8792995506425478	4.394262329090459E-4	8.969813014014782E-6	2.5996485230050936E-4
GOTERM_BP_FAT	GO:0010551~regulation of specific transcription from RNA polymerase II promoter	20	2.4330900243309004	1.9013605903949564E-7	HMGB2, LBX1, FOXA2, SMAD7, TBX5, SMAD3, NFKBIA, NFKB1, SRF, SIRT1, TCF7L2, CITED2, GATA2, TAL1, DLX2, DLX1, GATA6, TBL1X, HDAC9, RBM15	686	94	13528	4.195769493207617	5.79746916882784E-4	1.1598233442100536E-5	3.43002594627162E-4
GOTERM_BP_FAT	GO:0007517~muscle organ development	31	3.7712895377128954	2.808976415620474E-7	ZFAND5, MEF2A, FKBP1A, PAX3, TAGLN2, PTEN, TPM1, ITGB1, HOXD10, LIF, ZFP91, APP, GATA6, NR2F2, FOXL2, EGR3, LBX1, SMAD7, TBX5, MBNL1, HOMER1, SIRT1, FOXP1, FOXP2, TAGLN, MAPK14, SVIL, ZFPM2, FOXC1, SERP1, MYH10	686	211	13528	2.897268318295497	8.563710320286244E-4	1.6798641787163504E-5	5.067347345288908E-4
KEGG_PATHWAY	hsa05215:Prostate cancer	18	2.18978102189781	5.847986166652933E-7	E2F2, E2F3, HSP90AA1, GRB2, NFKBIA, LEF1, NFKB1, RB1, PTEN, TCF7L2, MAPK1, CCND1, CDKN1A, HSP90B1, BCL2, PDGFRA, TGFA, AKT2	241	89	5085	4.267331810340808	7.719046063126012E-5	1.92981737798803E-5	6.828754384069491E-4
GOTERM_BP_FAT	GO:0007507~heart development	31	3.7712895377128954	4.2465614656305153E-7	SOX4, FKBP1A, PAX3, SRF, PTEN, TPM1, ITGB1, CITED2, HAND2, GATA6, CASP7, DVL2, PTPRJ, KIF3A, LBX1, TBX3, SMAD7, TBX5, TGFBR2, TEAD1, COL5A1, FOXP1, SHOX2, CRKL, ADRA1B, ZFPM2, FOXC1, ADAMTS1, HDAC9, MYH10, MED1	686	215	13528	2.843365651908604	0.001294363110596053	2.490741138372332E-5	7.660717794566452E-4
