# Supplementary material for: A Combination of Transcriptional and MicroRNA Regulation Improves the Stability of the Relative Concentrations of Target Genes
Source: PLoS Comput Biol. 2014 Feb 27;10(2):e1003490. doi: 10.1371/journal.pcbi.1003490 (PMC3937125; doi:10.1371/journal.pcbi.1003490)
Supplement: Table S3 — List of micFFL where transcription factor targets a gene (not TF). (XLS) [file pcbi.1003490.s003.xls]

## Sheet: Sheet1
miRNA	TG	Ref. miR_TG	TF	Ref. miR_TF	Ref. TF_TG	Action_TF_TG	Source TF_TG
mir-15a	BCL2	18931683	BRCA1	19144710	TRED; 22955619	NA	Tfact_SL; ENCODE_data
mir-16	BCL2	19269153	BRCA1	19144710	TRED; 22955619	NA	TFact_SL
mir-24	MAPK14	15131085	BRCA1	19748357	22955619	NA	ENCODE_data
mir-15a	PNN	18362358	BRCA1	19144710	22955619	NA	ENCODE_data
mir-16	PNN	18362358	BRCA1	19144710	22955619	NA	ENCODE_data
mir-16	PURA	18668040	BRCA1	19144710	22955619	NA	ENCODE_data
mir-16	HSPA1A	18362358	CCNT2	15131085	22955619	NA	ENCODE_data
mir-16	SQSTM1	18668040	CCNT2	15131085	22955619	NA	ENCODE_data
mir-16	VEGFA	18320040	CCNT2	15131085	22955619	NA	ENCODE_data
mir-21	CDC25A	19826040	CDKN1A	17991735	16923815;	DOWN	TFact_SL_SS
mir-503	CDC25A	19956200	CDKN1A	19956200	16923815;	DOWN	TFact_SL_SS
mir-1	BCL2	19506341	CEBPA	18818206	18987666;	UP	TFact_SL_SS
mir-1	CSRP1	18668040	CEBPA	18818206	TRED	NA	TFact_SL
mir-138	LPL	20486779	CEBPA	20486779	pazar	NA	TFact_SL
mir-1	TWF2	20571053	CEBPA	18818206	TRED	NA	TFact_SL
mir-1	UHRF1	18668040	CEBPA	18818206	TRED	NA	TFact_SL
mir-124	UHRF1	15685193	CEBPA	18451139	TRED	NA	TFact_SL
mir-34a	BCL2	20433755	CEBPB	20598588	22955619	NA	ENCODE_data
mir-34a	CCND3	18406353	CEBPB	20598588	22955619	NA	ENCODE_data
mir-155	FADS1	18668040	CEBPB	19887047	22955619	NA	ENCODE_data
mir-155	ICAM1	19949084	CEBPB	19887047	TRED	NA	TFact_SL
mir-34a	MAGEA12	21177782	CEBPB	20598588	22955619	NA	ENCODE_data
mir-34a	MAGEA2	21177782	CEBPB	20598588	22955619	NA	ENCODE_data
mir-34a	MAGEA3	21177782	CEBPB	20598588	22955619	NA	ENCODE_data
mir-34a	MDM4	19461653	CEBPB	20598588	22955619	NA	ENCODE_data
mir-155	MEIS1	18950466	CEBPB	19887047	22955619	NA	ENCODE_data
mir-155	MLH1	20351277	CEBPB	19887047	22955619	NA	ENCODE_data
mir-155	MSH2	20351277	CEBPB	19887047	22955619	NA	ENCODE_data
mir-155	NARS	18668040	CEBPB	19887047	22955619	NA	ENCODE_data
mir-155	PICALM	18668040	CEBPB	19887047	22955619	NA	ENCODE_data
mir-155	PLXND1	18668040	CEBPB	19887047	22955619	NA	ENCODE_data
mir-155	SACM1L	18668040	CEBPB	19887047	22955619	NA	ENCODE_data
mir-203a	IL6	21279994	CREB1	21707582	TRED	NA	TFact_SL
mir-155	CCND1	19538740	CTNNB1	18668040	;15592430;12782598;11943708;12095419;10201372;14557550;10915780;17693601;15111320	UP	TFact_SL_SS
mir-155	EDN1	19783678	CTNNB1	18668040	Pmid:15558022	UP	TFact_SL_SS
mir-155	FADD	19650740	CTNNB1	18668040	;16959035	DOWN	TFact_SL_SS
mir-155	NT5E	18668040	CTNNB1	18668040	15149841	UP	TFact_SL_SS
mir-21	APAF1	18829576	E2F1	19906824	;12149244;18951482	UP	TFact_SL_SS
mir-34a	AXIN2	19336450	E2F1	17875987	;15766563	UP	TFact_SL_SS
mir-17	BCL2L11	20299512	E2F1	18521848	22955619	NA	ENCODE_data
mir-17-5p	BCL2L11	--	E2F1	--	22955619	NA	ENCODE_data
mir-20a	BCL2L11	20299512	E2F1	19110058	22955619	NA	ENCODE_data
mir-203a	BMI1	21159887	E2F1	21159887	;16582100	UP	TFact_SL_SS
mir-98	CBX5	17942906	E2F1	19528081	22955619	NA	ENCODE_data
mir-106b	CCND1	21283765	E2F1	19486339	;7929342;10594784	UP	TFact_SL_SS
mir-17	CCND1	19823025;18695042	E2F1	18521848	;7929342;10594784	UP	TFact_SL_SS
mir-17-5p	CCND1	--	E2F1	--	;7929342;10594784	UP	TFact_SL_SS
mir-20a	CCND1	19823025	E2F1	19110058	;7929342;10594784	UP	TFact_SL_SS
mir-34a	CCND1	18834855	E2F1	17875987	;7929342;10594784	UP	TFact_SL_SS
mir-34a	CCND3	18406353	E2F1	17875987	;12611887;22955619	UP	Tfact_SL_SS; ENCODE_data
mir-126	CCNE2	18834857	E2F1	18521848	22955619	NA	ENCODE_data
mir-34a	CCNE2	19461653	E2F1	17875987	22955619	NA	ENCODE_data
let-7a	CDC25A	--	E2F1	19110058	;11799067;	UP	TFact_SL_SS
mir-21	CDC25A	19826040	E2F1	19906824	;11799067;	UP	TFact_SL_SS
mir-34a	CDC25A	18406353	E2F1	17875987	;11799067;	UP	TFact_SL_SS
mir-126	DNMT1	21165896	E2F1	18521848	;15867357;17575144	UP	TFact_SL_SS
mir-98	EZH2	19818710	E2F1	19528081	22955619	NA	ENCODE_data
mir-106a	HIPK3	17575136	E2F1	20643754	22955619	NA	ENCODE_data
mir-21	HIPK3	17991735	E2F1	19906824	22955619	NA	ENCODE_data
let-7a	ITGB1	18679415	E2F1	19110058	22955619	NA	ENCODE_data
mir-331-3p	KIF23	19996289	E2F1	20510161	;19015243	UP	TFact_SL_SS
mir-98	KLF13	20589685	E2F1	19528081	22955619	NA	ENCODE_data
mir-23b	MET	19490101	E2F1	20133741	22955619	NA	ENCODE_data
mir-34a	MET	19773441	E2F1	17875987	22955619	NA	ENCODE_data
mir-21	MSH6	21078976	E2F1	19906824	22955619	NA	ENCODE_data
mir-34a	MYCN	18504438	E2F1	17875987	;12438307	UP	TFact_SL_SS
mir-17	NPAT	19734348	E2F1	18521848	;12665581	UP	TFact_SL_SS
mir-21	PRRG4	17991735	E2F1	19906824	22955619	NA	ENCODE_data
mir-17	PTPRO	18644370	E2F1	18521848	;18644370	UP	TFact_SL_SS
mir-17-5p	PTPRO	--	E2F1	--	;18644370	UP	TFact_SL_SS
mir-203a	SOCS3	22207897	E2F1	21159887	22955619	NA	ENCODE_data
let-7a	THBS1	17942906	E2F1	19110058	;20976175	UP	TFact_SL_SS
mir-17	THBS1	20940405	E2F1	18521848	;20976175	UP	TFact_SL_SS
mir-20a	THBS1	20940405	E2F1	19110058	;20976175	UP	TFact_SL_SS
mir-98	THBS1	17942906	E2F1	19528081	;20976175	UP	TFact_SL_SS
mir-21	TP53BP2	18829576	E2F1	19906824	;15731768;15592436	UP	TFact_SL_SS
mir-106b	WEE1	21283765	E2F1	19486339	22955619	NA	ENCODE_data
mir-17	WEE1	21283765	E2F1	18521848	22955619	NA	ENCODE_data
mir-20a	WEE1	21283765	E2F1	19110058	22955619	NA	ENCODE_data
mir-21	TP53BP2	18829576	E2F2	19528081	;15731768;15592437	UP	TFact_SL_SS
mir-195-5p	CCND3	22217655	E2F3	22217655	;12611887	UP	TFact_SL_SS
mir-34a	CCND3	18406353	E2F3	18834855	;12611887	UP	TFact_SL_SS
mir-34a	MYCN	18504438	E2F3	18834855	;12438307	UP	TFact_SL_SS
mir-34c-5p	MYCN	22020437	E2F3	19461653	;12438307	UP	TFact_SL_SS
mir-17	NPAT	19734348	E2F3	21283765	;12665581	UP	TFact_SL_SS
mir-124	AK2	15685193	E2F6	19843643	22955619	NA	ENCODE_data
let-7b	CDCA7	17699775	E2F6	17699775	22955619	NA	ENCODE_data
mir-124	CDCA7	15685193	E2F6	19843643	22955619	NA	ENCODE_data
let-7b	HNRPDL	17942906	E2F6	17699775	22955619	NA	ENCODE_data
mir-28-5p	MAPK1	20445018	E2F6	20445018	22955619	NA	ENCODE_data
let-7b	MLLT1	18668040	E2F6	17699775	22955619	NA	ENCODE_data
mir-124	NEK6	15685193	E2F6	19843643	22955619	NA	ENCODE_data
mir-124	PHF19	15685193	E2F6	19843643	22955619	NA	ENCODE_data
let-7b	RRP1B	18668040	E2F6	17699775	22955619	NA	ENCODE_data
mir-124	SLC16A1	16549876	E2F6	19843643	22955619	NA	ENCODE_data
let-7b	TTC9C	18668040	E2F6	17699775	22955619	NA	ENCODE_data
mir-124	VIM	19843643	E2F6	19843643	22955619	NA	ENCODE_data
mir-192	CD164	16822819	EGR1	16822819	22955619	NA	ENCODE_data
mir-192	PERP	16822819	EGR1	16822819	22955619	NA	ENCODE_data
mir-200c	CDH1	--	EP300	19569050	22955619	NA	ENCODE_data
mir-194	CDH2	20979124	EP300	19569050	22955619	NA	ENCODE_data
mir-200b	FN1	17875710	EP300	19569050	22955619	NA	ENCODE_data
mir-200c	FN1	17875710	EP300	19569050	22955619	NA	ENCODE_data
mir-194	SOCS2	20979124	EP300	19569050	22955619	NA	ENCODE_data
mir-193b	CCND1	20304954	ESR1	19684618	TRED	NA	TFact_SL
mir-19a	CCND1	20133739	ESR1	20080637	TRED	NA	TFact_SL
mir-302c	CCND1	21062975	ESR1	19684618	TRED	NA	TFact_SL
mir-155	CCND1	19538740	ETS1	19193853	;19499154	UP	TFact_SL_SS
mir-193b	CCND1	20304954	ETS1	20655737	;19499154	UP	TFact_SL_SS
mir-193b	MCL1	20103677	ETS1	20655737	S8291;	UP	TFact_SL_SS
mir-9	MMP13	19008124	ETS1	19956200	pazar	NA	TFact_SL
mir-193b	PLAU	19701247	ETS1	20655737	TRED	NA	TFact_SL
mir-155	RAB34	18668040	ETS1	19193853	22955619	NA	ENCODE_data
mir-9	RAB34	19531230	ETS1	19956200	22955619	NA	ENCODE_data
mir-155	SNAP29	18668040	ETS1	19193853	22955619	NA	ENCODE_data
mir-101	ATP5B	21291913	FOS	19008416	22955619	NA	ENCODE_data
mir-101	ATXN1	18758459	FOS	19008416	22955619	NA	ENCODE_data
mir-101	DUSP1	21068409	FOS	19008416	22955619	NA	ENCODE_data
mir-222	MMP1	19487542	FOS	20299489	22955619	NA	ENCODE_data
let-7a	ACP1	19939273	FOXA1	17890240	22955619	NA	ENCODE_data
mir-221	BCL2L11	19438724	FOXO3	20388878	;15674333	UP	TFact_SL_SS
mir-222	BCL2L11	19438724	FOXO3	20388878	;15674333	UP	TFact_SL_SS
mir-221	BNIP3L	20018759	FOXO3	20388878	;12351634;	UP	TFact_SL_SS
mir-155	CCND1	19538740	FOXO3	20371610	;12391153;	DOWN	TFact_SL_SS
mir-222	MMP1	19487542	FOXO3	20388878	18239069	NA	TFact_SL
mir-222	SOD2	19487542	FOXO3	20388878	;15674333	UP	TFact_SL_SS
mir-155	TLE4	19193853	FOXO3	20371610	;12351634;	UP	TFact_SL_SS
mir-221	TNFSF10	18246122	FOXO3	20388878	;12351634	UP	TFact_SL_SS
mir-222	TNFSF10	18246122	FOXO3	20388878	;12351634	UP	TFact_SL_SS
mir-122	RAC1	19935707	GTF2B	18073344	22955619	NA	ENCODE_data
mir-107	VEGFA	18320040	HIF1A	20308559	;19420388	UP	TFact_SL_SS
mir-17	VEGFA	18320040	HIF1A	18632605	;19420388	UP	TFact_SL_SS
mir-20a	VEGFA	18320040	HIF1A	18632605	;19420388	UP	TFact_SL_SS
mir-20b	VEGFA	18320040	HIF1A	20232316	;19420388	UP	TFact_SL_SS
let-7b	IFNB1	20130213	HMGA2	17437991	pazar	NA	TFact_SL
mir-26a	IFNB1	20130213	HMGA2	17563749	pazar	NA	TFact_SL
mir-34a	IFNB1	20130213	HMGA2	19461653	pazar	NA	TFact_SL
mir-197	ABCC3	16822819	HNF4A	16822819	22955619	NA	ENCODE_data
mir-197	CES1	16822819	HNF4A	16822819	22955619	NA	ENCODE_data
mir-197	CLIC1	16822819	HNF4A	16822819	22955619	NA	ENCODE_data
mir-449a	HDAC1	19252524	HNF4A	22232426	22955619	NA	ENCODE_data
mir-34a	MAGEA12	21177782	HNF4A	20018894	22955619	NA	ENCODE_data
mir-34a	MAGEA2	21177782	HNF4A	20018894	22955619	NA	ENCODE_data
mir-34a	MAGEA3	21177782	HNF4A	20018894	22955619	NA	ENCODE_data
mir-34a	MAGEA6	21177782	HNF4A	20018894	22955619	NA	ENCODE_data
mir-197	PEX13	16822819	HNF4A	16822819	22955619	NA	ENCODE_data
mir-197	ZNF175	16822819	HNF4A	16822819	22955619	NA	ENCODE_data
mir-204	ITGB3	21282569	HOXA10	18308931	TRED	NA	TFact_SL
mir-125b	PERP	18056640	IRF4	20497960	22955619	NA	ENCODE_data
mir-15a	CARD8	18362358	JUN	18362358	22955619	NA	ENCODE_data
mir-16	CARD8	18362358	JUN	18362358	22955619	NA	ENCODE_data
mir-15a	CCND1	19823025	JUN	18362358	;17637753	UP	TFact_SL_SS
mir-16	CCND1	18701644;18931683	JUN	18362358	;17637753	UP	TFact_SL_SS
mir-16	ITGA2	18668040	JUN	18362358	S3912;	UP	TFact_SL_SS
mir-30a	ITGA2	18668040	JUN	18668040	S3912;	UP	TFact_SL_SS
mir-15a	PNN	18362358	JUN	18362358	22955619	NA	ENCODE_data
mir-16	PNN	18362358	JUN	18362358	22955619	NA	ENCODE_data
mir-16	PPP2R5C	18668040	JUN	18362358	22955619	NA	ENCODE_data
mir-16	RAB30	18668040	JUN	18362358	22955619	NA	ENCODE_data
mir-16	RTN4	18668040	JUN	18362358	22955619	NA	ENCODE_data
mir-30a	SLC7A11	18668040	JUN	18668040	22955619	NA	ENCODE_data
mir-30a	TNFRSF10B	18668040	JUN	18668040	22955619	NA	ENCODE_data
mir-15a	VEGFA	18320040	JUN	18362358	S9634;	UP	TFact_SL_SS
mir-16	VEGFA	18320040	JUN	18362358	S9634;	UP	TFact_SL_SS
mir-199a-5p	EDN1	19783678	JUNB	16331254	22955619	NA	ENCODE_data
mir-1	CAP1	15685193	MEF2A	19188439	22955619	NA	ENCODE_data
mir-1	ITGB4	18668040	MEF2A	19188439	22955619	NA	ENCODE_data
mir-1	LZTFL1	15685193	MEF2A	19188439	22955619	NA	ENCODE_data
mir-1	RABGAP1L	15685193	MEF2A	19188439	22955619	NA	ENCODE_data
mir-1	SERPINB5	15685193	MEF2A	19188439	22955619	NA	ENCODE_data
mir-1	THBS1	18668040	MEF2A	19188439	22955619	NA	ENCODE_data
mir-1	TNS4	15685193	MEF2A	19188439	22955619	NA	ENCODE_data
mir-21	SERPINB5	18270520	MEF2C	21170291	22955619	NA	ENCODE_data
mir-34b*	SRSF2	19461653	MYB	19461653	pazar	NA	TFact_SL
mir-34c-5p	SRSF2	19461653	MYB	19461653	pazar	NA	TFact_SL
mir-98	ACADM	17942906	MYC	19528081	TRED	NA	TFact_SL
let-7a	AMMECR1	17942906	MYC	20033209	TRED	NA	TFact_SL
mir-98	AMMECR1	17942906	MYC	19528081	TRED	NA	TFact_SL
let-7a	BCL2	17260024	MYC	20033209	;17404573	UP	TFact_SL_SS
let-7c	BCL2	--	MYC	17877811	;17404573	UP	TFact_SL_SS
mir-17	BCL2	19666108	MYC	18695042	;17404573	UP	TFact_SL_SS
mir-20a	BCL2	19666108	MYC	18695042	;17404573	UP	TFact_SL_SS
mir-21	BCL2	17072344	MYC	19528081	;17404573	UP	TFact_SL_SS
mir-34a	BCL2	20433755	MYC	20212154	;17404573	UP	TFact_SL_SS
mir-34b	BCL2	18803879	MYC	18802929	;17404573	UP	TFact_SL_SS
mir-34b*	BCL2	18803879	MYC	20212154	;17404573	UP	TFact_SL_SS
mir-34c	BCL2	18803879	MYC	--	;17404573	UP	TFact_SL_SS
mir-34c-5p	BCL2	18803879	MYC	20212154	;17404573	UP	TFact_SL_SS
mir-17	BCL2L11	20299512	MYC	18695042	22955619	NA	ENCODE_data
mir-18a	BCL2L11	20299512	MYC	19167416	22955619	NA	ENCODE_data
mir-20a	BCL2L11	20299512	MYC	18695042	22955619	NA	ENCODE_data
mir-98	CBX5	17942906	MYC	19528081	TRED; 22955619	NA	Tfact_SL; ENCODE_data
mir-145	CCNA2	19996289	MYC	19202062	;14519204;	UP	TFact_SL_SS
mir-24	CCNA2	19748357	MYC	19748357	;14519204;	UP	TFact_SL_SS
let-7a	CCND2	20418948	MYC	20033209	;14519204;14519204	UP	TFact_SL_SS
mir-17	CCND2	21283765	MYC	18695042	;14519204;14519204	UP	TFact_SL_SS
mir-20a	CCND2	21283765	MYC	18695042	;14519204;14519204	UP	TFact_SL_SS
mir-26a	CCND2	19524505	MYC	19524505	;14519204;14519204	UP	TFact_SL_SS
mir-34a	CDC25C	19461653	MYC	20212154	;12747840	UP	TFact_SL_SS
mir-145	CDK4	21092188	MYC	19202062	;11983916;14519204;14519204;22955619	UP	Tfact_SL_SS; ENCODE_data
mir-24	CDK4	19748357	MYC	19748357	;11983916;14519204;14519204;22955620	UP	Tfact_SL_SS; ENCODE_data
mir-34a	CDK4	19461653	MYC	20212154	;11983916;14519204;14519204;22955621	UP	Tfact_SL_SS; ENCODE_data
mir-34b	CDK4	20924086	MYC	18802929	;11983916;14519204;14519204;22955623	UP	Tfact_SL_SS; ENCODE_data
mir-34b*	CDK4	19461653	MYC	20212154	;11983916;14519204;14519204;22955622	UP	Tfact_SL_SS; ENCODE_data
mir-34c-5p	CDK4	19461653	MYC	20212154	;11983916;14519204;14519204;22955624	UP	Tfact_SL_SS; ENCODE_data
let-7a	CDK6	--	MYC	20033209	TRED	NA	TFact_SL
let-7c	CDK6	--	MYC	17877811	TRED	NA	TFact_SL
let-7g	CDK6	--	MYC	20309945	TRED	NA	TFact_SL
mir-21	CDK6	17991735	MYC	19528081	TRED	NA	TFact_SL
mir-34a	CDK6	18834855	MYC	20212154	TRED	NA	TFact_SL
mir-34b	CDK6	18768788	MYC	18802929	TRED	NA	TFact_SL
mir-34b*	CDK6	19461653	MYC	20212154	TRED	NA	TFact_SL
mir-98	CHRNB1	17942906	MYC	19528081	TRED	NA	TFact_SL
mir-21	DAXX	18829576	MYC	19528081	TRED	NA	TFact_SL
mir-145	DFFA	20687965	MYC	19202062	TRED	NA	TFact_SL
mir-101	DUSP1	21068409	MYC	14697198	;14519204	DOWN	TFact_SL_SS
mir-145	EIF4E	21092188	MYC	19202062	;14519204	UP	TFact_SL_SS
mir-26a	GARS	18197755	MYC	19524505	22955619	NA	ENCODE_data
mir-21	HNRNPK	18829576	MYC	19528081	22955619	NA	ENCODE_data
let-7a	HNRPDL	17942906	MYC	20033209	TRED	NA	TFact_SL
mir-98	HNRPDL	17942906	MYC	19528081	TRED	NA	TFact_SL
mir-17	ICAM1	19949084	MYC	18695042	22955619	NA	ENCODE_data
mir-21	ICAM1	21131358	MYC	19528081	22955619	NA	ENCODE_data
let-7a	IGF2	17974952	MYC	20033209	22955619	NA	ENCODE_data
let-7a	ITGB1	18679415	MYC	20033209	TRED	NA	TFact_SL
mir-34a	MAGEA12	21177782	MYC	20212154	22955619	NA	ENCODE_data
mir-34a	MAGEA2	21177782	MYC	20212154	22955619	NA	ENCODE_data
mir-34a	MAGEA3	21177782	MYC	20212154	22955619	NA	ENCODE_data
mir-21	MSH2	21078976	MYC	19528081	;11983916;12808131	UP	TFact_SL_SS
mir-145	MUC1	20407606	MYC	19202062	TRED	NA	TFact_SL
let-7a	NEFM	17942906	MYC	20033209	TRED	NA	TFact_SL
let-7a	NRAS	19110058	MYC	20033209	22955619	NA	ENCODE_data
let-7c	NRAS	15766527	MYC	17877811	22955619	NA	ENCODE_data
mir-20a	NRAS	19110058	MYC	18695042	22955619	NA	ENCODE_data
mir-21	PCBP1	19253296	MYC	19528081	22955619	NA	ENCODE_data
mir-21	PPIF	18829576	MYC	19528081	;11983916	UP	TFact_SL_SS
mir-145	PPM1D	20668064	MYC	19202062	22955619	NA	ENCODE_data
mir-18a	PRMT5	19167416	MYC	19167416	22955619	NA	ENCODE_data
mir-21	RASGRP1	20483747	MYC	19528081	22955619	NA	ENCODE_data
mir-26a	SERBP1	17637574	MYC	19524505	22955619	NA	ENCODE_data
mir-21	TGFB1	19264808	MYC	19528081	TRED	NA	TFact_SL
mir-24	TGFB1	20945401	MYC	19748357	TRED	NA	TFact_SL
let-7a	THBS1	17942906	MYC	20033209	;14519204;22955619	DOWN	Tfact_SL_SS; ENCODE_data
mir-17	THBS1	20940405	MYC	18695042	;14519204; 22955619	DOWN	Tfact_SL_SS; ENCODE_data
mir-18a	THBS1	20299512	MYC	19167416	;14519204; 22955619	DOWN	Tfact_SL_SS; ENCODE_data
mir-20a	THBS1	20940405	MYC	18695042	;14519204; 22955619	DOWN	Tfact_SL_SS; ENCODE_data
mir-98	THBS1	17942906	MYC	19528081	;14519204; 22955620	DOWN	Tfact_SL_SS; ENCODE_data
mir-21	TPM1	17363372	MYC	19528081	;14519204;11085504	DOWN	TFact_SL_SS
let-7a	UHRF2	19818775	MYC	20033209	22955619	NA	ENCODE_data
let-7a	ZFP36L1	17942906	MYC	20033209	;12747840	DOWN	TFact_SL_SS
mir-98	ZFP36L1	17942906	MYC	19528081	;12747840	DOWN	TFact_SL_SS
mir-98	ZMPSTE24	17942906	MYC	19528081	TRED	NA	TFact_SL
mir-17	ZNFX1	19734348	MYC	18695042	22955619	NA	ENCODE_data
mir-34b-3p	CCND1	22113133	NANOG	22020437	22955619	NA	ENCODE_data
let-7a	APP	19110058	NFKB1	17260024	22955619	NA	ENCODE_data
mir-15a	APP	19110058	NFKB1	17260024	22955619	NA	ENCODE_data
let-7a	BCL2	17260024	NFKB1	17260024	12835724	UP	TFact_SL_SS
mir-15a	BCL2	18931683	NFKB1	17260024	12835724	UP	TFact_SL_SS
mir-21-5p	BCL2	21376256	NFKB1	21081469	12835724	UP	TFact_SL_SS
mir-15a	CCND1	19823025	NFKB1	17260024	10464245	UP	TFact_SL_SS
mir-146a	CD40LG	21236257	NFKB1	18504431	TRED	NA	TFact_SL
mir-146a	FAS	20656888	NFKB1	18504431	TRED	NA	TFact_SL
mir-15a	HSP90B1	18362358	NFKB1	17260024	22955619	NA	ENCODE_data
let-7a	IL6	19878981	NFKB1	17260024	;11098847;	UP	TFact_SL_SS
mir-146a	IL8	18504431	NFKB1	18504431	TRED	NA	TFact_SL
mir-146a	IRF5	19333922	NFKB1	18504431	22955619	NA	ENCODE_data
mir-146a	LTB	19944095	NFKB1	18504431	TRED; 22955619	NA	Tfact_SL; ENCODE_data
mir-146b	PDGFB	21266476	NFKB1	18504431	;15175554;	UP	TFact_SL_SS
mir-21-5p	TNFAIP3	21131358	NFKB1	21081469	22955619	NA	ENCODE_data
let-7a	ZFP36L1	17942906	NFKB1	17260024	22955619	NA	ENCODE_data
mir-124	ARRDC1	18042700	NR3C1	19131573	22955619	NA	ENCODE_data
mir-124	B4GALT1	15685193	NR3C1	19131573	22955619	NA	ENCODE_data
mir-124	DVL2	15685193	NR3C1	19131573	22955619	NA	ENCODE_data
mir-124	FAM104A	18042700	NR3C1	19131573	22955619	NA	ENCODE_data
mir-124	FAM129B	15685193	NR3C1	19131573	22955619	NA	ENCODE_data
mir-124	ITGB1	15685193	NR3C1	19131573	22955619	NA	ENCODE_data
mir-18a	PRMT5	19167416	NR3C1	19131573	22955619	NA	ENCODE_data
mir-124	SLC22A5	15685193	NR3C1	19131573	22955619	NA	ENCODE_data
mir-124	STOM	15685193	NR3C1	19131573	22955619	NA	ENCODE_data
let-7a	EIF2C4	20144220	PRDM1	18583325	22955619	NA	ENCODE_data
mir-21	DAXX	18829576	REST	19242418	22955619	NA	ENCODE_data
mir-9	RAB34	19531230	REST	19118166	22955619	NA	ENCODE_data
mir-135b	BGLAP	19795981	RUNX2	19795981	;17707335	UP	TFact_SL_SS
mir-155	CYR61	20452491	SMAD2	21036908	;16616811	UP	TFact_SL_SS
mir-192	CLIC1	16822819	SMARCB1	19074876	22955619	NA	ENCODE_data
mir-124	AK2	15685193	SP1	15685193	22955619	NA	ENCODE_data
mir-21-5p	BCL2	21376256	SP1	22034194	S9952;	UP	TFact_SL_SS
mir-29b	BCL2	20041405	SP1	19913496	S9952;	UP	TFact_SL_SS
mir-218	BIRC6	19890957	SP1	19913496	22955619	NA	ENCODE_data
mir-124	CAV1	15685193	SP1	15685193	TRED	NA	TFact_SL
mir-124	CCDC99	15685193	SP1	15685193	22955619	NA	ENCODE_data
mir-124	CCL2	19404929	SP1	15685193	NfiRegulomeDB;TRED	NA	TFact_SL
mir-21-5p	CCL20	22001440	SP1	22034194	TRED; 22955619	NA	Tfact_SL; ENCODE_data
mir-124	CD59	15685193	SP1	15685193	22955619	NA	ENCODE_data
mir-124	CDK2	19404929	SP1	15685193	S8019;	UP	TFact_SL_SS
mir-218	CDKN1B	17627278	SP1	19913496	S5531;	UP	TFact_SL_SS
mir-218	COL1A1	19913496	SP1	19913496	S6152; 22955619	DOWN	Tfact_SL_SS; ENCODE_data
mir-29b	COL1A1	19913496	SP1	19913496	S6152; 22955620	DOWN	Tfact_SL_SS; ENCODE_data
mir-124	CREB3L2	15685193	SP1	15685193	22955619	NA	ENCODE_data
mir-124	CTGF	15685193	SP1	15685193	TRED	NA	TFact_SL
mir-124	CYP1B1	15685193	SP1	15685193	22955619	NA	ENCODE_data
mir-124	DNM2	15685193	SP1	15685193	22955619	NA	ENCODE_data
mir-124	G3BP1	15685193	SP1	15685193	22955619	NA	ENCODE_data
mir-124	INO80C	15685193	SP1	15685193	22955619	NA	ENCODE_data
mir-124	LDLR	20042474	SP1	15685193	S2080;	UP	TFact_SL_SS
mir-124	LITAF	15685193	SP1	15685193	22955619	NA	ENCODE_data
mir-29b	MCL1	19850741	SP1	19913496	S8292;	UP	TFact_SL_SS
mir-29b	MMP2	20657750	SP1	19913496	TRED	NA	TFact_SL
mir-124	MYH9	15685193	SP1	15685193	22955619	NA	ENCODE_data
mir-218	NACC1	19168627	SP1	19913496	22955619	NA	ENCODE_data
mir-124	NEK6	15685193	SP1	15685193	22955619	NA	ENCODE_data
mir-218	NFE2L1	19168627	SP1	19913496	22955619	NA	ENCODE_data
mir-124	PAPSS2	15685193	SP1	15685193	S10604;	UP	TFact_SL_SS
mir-124	PHF19	15685193	SP1	15685193	22955619	NA	ENCODE_data
mir-29b	SFPQ	17637574	SP1	19913496	22955619	NA	ENCODE_data
mir-124	SMYD3	19843643	SP1	15685193	22955619	NA	ENCODE_data
mir-27a	SPRY2	20638779	SP1	18006846	TRED	NA	TFact_SL
mir-124	SYPL1	15685193	SP1	15685193	22955619	NA	ENCODE_data
mir-21-5p	TGFBR2	22072622	SP1	22034194	S7869;	UP	TFact_SL_SS
mir-29b	VEGFA	18320040	SP1	19913496	S9417;	UP	TFact_SL_SS
mir-34a	BIRC3	17540599	SPI1	20598588	22955619	NA	ENCODE_data
mir-34a	CD44	21240262	SPI1	20598588	22955619	NA	ENCODE_data
mir-155	CSF1R	18299402	SPI1	19386588	pazar_pleiades_20100814	NA	TFact_SL
mir-155	HIVEP2	18367535	SPI1	19386588	22955619	NA	ENCODE_data
mir-155	ICAM1	19949084	SPI1	19386588	TRED	NA	TFact_SL
mir-155	IKBKE	19650740	SPI1	19386588	22955619	NA	ENCODE_data
mir-424	ITPR1	20065103	SPI1	20972335	22955619	NA	ENCODE_data
mir-155	KRT80	18668040	SPI1	19386588	22955619	NA	ENCODE_data
mir-155	LAT2	19193853	SPI1	19386588	22955619	NA	ENCODE_data
mir-34a	MAP3K9	21266077	SPI1	20598588	22955619	NA	ENCODE_data
mir-155	METTL7A	18668040	SPI1	19386588	22955619	NA	ENCODE_data
mir-155	MYD88	20219467	SPI1	19386588	22955619	NA	ENCODE_data
mir-34a	PEA15	20388802	SPI1	20598588	22955619	NA	ENCODE_data
mir-155	RAB34	18668040	SPI1	19386588	22955619	NA	ENCODE_data
mir-155	SCAMP1	18668040	SPI1	19386588	22955619	NA	ENCODE_data
mir-155	SNAP29	18668040	SPI1	19386588	22955619	NA	ENCODE_data
mir-155	TACSTD2	18668040	SPI1	19386588	22955619	NA	ENCODE_data
mir-34a	TNFRSF6B	17540599	SPI1	20598588	22955619	NA	ENCODE_data
mir-122	DUSP2	19296470	SRF	19726678	22955619	NA	ENCODE_data
mir-146a	CXCR4	18568019	STAT1	19333922	22955619	NA	ENCODE_data
mir-146a	EGFR	20124483	STAT1	19333922	TRED	NA	TFact_SL
mir-146a	IL8	18504431	STAT1	19333922	;18370868	DOWN	TFact_SL_SS
mir-145	MUC1	20407606	STAT1	20098684	;11084045; 22955619	UP	Tfact_SL_SS; ENCODE_data
mir-125b	DICER1	20194440	STAT3	17891175	22955619	NA	ENCODE_data
mir-125b	PERP	18056640	STAT3	17891175	22955619	NA	ENCODE_data
mir-20b	VEGFA	18320040	STAT3	20232316	;18408167	UP	TFact_SL_SS
mir-204	BCL2L2	21282569	TCF12	21282569	22955619	NA	ENCODE_data
mir-204	HOXB7	20369013	TCF12	21282569	22955619	NA	ENCODE_data
mir-204	ITGB4	20369013	TCF12	21282569	22955619	NA	ENCODE_data
mir-204	MEIS1	18308931	TCF12	21282569	22955619	NA	ENCODE_data
mir-204	SHC1	20369013	TCF4	21282569	22955619	NA	ENCODE_data
mir-204	TGFBR2	20056717	TCF4	21282569	22955619	NA	ENCODE_data
mir-29c-3p	COL7A1	21436257	TFAP2C	21436257	22955619	NA	ENCODE_data
mir-125b	ABCC4	17891175	TP53	20216554	pazar_ABS;	UP	TFact_SL_SS
mir-125b	AKT1	18649363	TP53	20216554	TRED	NA	TFact_SL
mir-21	APAF1	18829576	TP53	--	;11389439;18951482	UP	TFact_SL_SS
mir-125a	BAK1	20616003	TP53	19818772	;10741712	UP	TFact_SL_SS
mir-125a-5p	BAK1	20616003	TP53	19818772	;10741712	UP	TFact_SL_SS
mir-125b	BAK1	18056640	TP53	20216554	;10741712	UP	TFact_SL_SS
mir-125b-5p	BAK1	21823019	TP53	21935352	;10741712	UP	TFact_SL_SS
mir-125b	BBC3	20886540	TP53	20216554	;11463391	UP	TFact_SL_SS
mir-221	BBC3	20813046	TP53	21226887	;11463391	UP	TFact_SL_SS
mir-222	BBC3	20813046	TP53	21226887	;11463391	UP	TFact_SL_SS
mir-125b-5p	BCL2	22293115	TP53	21935352	pazar_ABS;pazar_pleiades;	DOWN	TFact_SL_SS
mir-15a	BCL2	18931683	TP53	21205967	pazar_ABS;pazar_pleiades;	DOWN	TFact_SL_SS
mir-16	BCL2	19269153	TP53	21205967	pazar_ABS;pazar_pleiades;	DOWN	TFact_SL_SS
mir-21	BCL2	17072344	TP53	--	pazar_ABS;pazar_pleiades;	DOWN	TFact_SL_SS
mir-125b	CASP7	18056640	TP53	20216554	;16918502	UP	TFact_SL_SS
mir-15a	CCND1	19823025	TP53	21205967	TRED	NA	TFact_SL
mir-16	CCND1	18701644;18931683	TP53	21205967	TRED	NA	TFact_SL
mir-16	EGFR	18668040	TP53	21205967	;8152794	UP	TFact_SL_SS
mir-21	EGFR	20864407	TP53	--	;8152794	UP	TFact_SL_SS
mir-125a	ERBB2	17110380	TP53	19818772	TRED	NA	TFact_SL
mir-125a-5p	ERBB2	17110380	TP53	19818772	TRED	NA	TFact_SL
mir-125b	ERBB2	19825990	TP53	20216554	TRED	NA	TFact_SL
mir-21	ERBB2	19419954	TP53	--	TRED	NA	TFact_SL
mir-21	FAS	17991735	TP53	--	pazar_ABS;	UP	TFact_SL_SS
mir-125b	IGFBP3	18056640	TP53	20216554	pazar_ABS;pazar_pleiades;	UP	TFact_SL_SS
mir-15a	MSH2	18362358	TP53	21205967	TRED	NA	TFact_SL
mir-16	MSH2	18362358	TP53	21205967	TRED	NA	TFact_SL
mir-21	MSH2	21078976	TP53	--	TRED	NA	TFact_SL
mir-125b	PERP	18056640	TP53	20216554	pazar_ABS;pazar_pleiades;	UP	TFact_SL_SS
mir-16	PLK1	18668040	TP53	21205967	;15016801	DOWN	TFact_SL_SS
mir-21	PTEN	19906824	TP53	--	pazar_ABS;pazar_pleiades;	UP	TFact_SL_SS
mir-221	PTEN	20618998	TP53	21226887	pazar_ABS;pazar_pleiades;	UP	TFact_SL_SS
mir-222	PTEN	20618998	TP53	21226887	pazar_ABS;pazar_pleiades;	UP	TFact_SL_SS
mir-21	SERPINB5	18270520	TP53	--	;17204482;10692390	UP	TFact_SL_SS
mir-21	SESN1	17991735	TP53	--	pazar_ABS;pazar_pleiades;	UP	TFact_SL_SS
mir-125b	TP53INP1	17891175	TP53	20216554	pazar_ABS;pazar_pleiades;	UP	TFact_SL_SS
mir-125b-5p	TP53INP1	21970405	TP53	21935352	pazar_ABS;pazar_pleiades;	UP	TFact_SL_SS
mir-21	TP63	18829576	TP53	--	;11238924	DOWN	TFact_SL_SS
mir-125a	VEGFA	18320040	TP53	19818772	pazar_ABS;pazar_peiades;11559576	DOWN	TFact_SL_SS
mir-125a-5p	VEGFA	18320040	TP53	19818772	pazar_ABS;pazar_peiades;11559575	DOWN	TFact_SL_SS
mir-15a	VEGFA	18320040	TP53	21205967	pazar_ABS;pazar_peiades;11559577	DOWN	TFact_SL_SS
mir-16	VEGFA	18320040	TP53	21205967	pazar_ABS;pazar_peiades;11559578	DOWN	TFact_SL_SS
mir-125b	CYP24A1	19570947	VDR	19437538	pazar	NA	TFact_SL
mir-125b	IGFBP3	18056640	VDR	19437538	pazar	NA	TFact_SL
mir-15a	BCL2	18931683	WT1	18362358	trrd;TRED	NA	TFact_SL
mir-16	BCL2	19269153	WT1	18362358	trrd;TRED	NA	TFact_SL
mir-34a	CD44	21240262	YY1	21182263	22955619	NA	ENCODE_data
mir-34a	IFNB1	20130213	YY1	21182263	;16260628	DOWN	TFact_SL_SS
mir-205	ERBB3	19276373	ZEB1	18376396	22955619	NA	ENCODE_data
mir-141	PTEN	20053927	ZEB1	18411277	22955619	NA	ENCODE_data
mir-200c	CDH1	--	ZEB2	18925646	pazar	NA	TFact_SL
