# Supplementary material for: A Combination of Transcriptional and MicroRNA Regulation Improves the Stability of the Relative Concentrations of Target Genes
Source: PLoS Comput Biol. 2014 Feb 27;10(2):e1003490. doi: 10.1371/journal.pcbi.1003490 (PMC3937125; doi:10.1371/journal.pcbi.1003490)
Supplement: Table S5 — List of circuits where a miRNA regulates two genes and, in turn, each gene is a transcription factor regulating the other gene. (XLS) [file pcbi.1003490.s005.xls]

## Sheet: Sheet1
miRNA	TF1	Ref. miR_TF1	TF2	Ref. miR_TF2	Ref. TF2_TF1	Action TF2_TF1	Source TF2_TF1	Ref. TF1_TF2	Action TF1_TF2	Source TF1_TF2
let-7a	E2F1	19110058	MYC	20033209	;19603422	UP	TFact_SL_SS	;8208548	UP	TFact_SL_SS
mir-145	CDKN1A	20190813	MYC	19202062	;14519204	DOWN	TFact_SL_SS	16923815;	DOWN	TFact_SL_SS
mir-17	CDKN1A	20299512	MYC	18695042	;14519204	DOWN	TFact_SL_SS	16923815;	DOWN	TFact_SL_SS
mir-17	E2F1	18521848	MYC	18695042	;19603422	UP	TFact_SL_SS	;8208548	UP	TFact_SL_SS
mir-20a	CDKN1A	20190813	MYC	18695042	;14519204	DOWN	TFact_SL_SS	16923815;	DOWN	TFact_SL_SS
mir-20a	E2F1	19110058	MYC	18695042	;19603422	UP	TFact_SL_SS	;8208548	UP	TFact_SL_SS
mir-20b	ESR1	19706389	PPARG	21042576	TRED	NA	TFact_SL	TRED	NA	TFact_SL
mir-20b	PPARG	21042576	ESR1	19706389	TRED	NA	TFact_SL	TRED	NA	TFact_SL
mir-21	MYC	19528081	CDKN1A	17991735	16923815;	DOWN	TFact_SL_SS	;14519204	DOWN	TFact_SL_SS
mir-21	MYC	19528081	E2F1	19906824	;8208548	UP	TFact_SL_SS	;19603422	UP	TFact_SL_SS
mir-21	MYC	19528081	TP53	--	TRED	NA	TFact_SL	;14519204	UP	TFact_SL_SS
mir-29b	ESR1	19706389	SP1	19913496	TRED	NA	TFact_SL	TRED	NA	TFact_SL
mir-34a	E2F1	17875987	MYC	20212154	;19603422	UP	TFact_SL_SS	;8208548	UP	TFact_SL_SS
mir-98	E2F1	19528081	MYC	19528081	;19603422	UP	TFact_SL_SS	;8208548	UP	TFact_SL_SS
