# Supplementary material for: A Combination of Transcriptional and MicroRNA Regulation Improves the Stability of the Relative Concentrations of Target Genes
Source: PLoS Comput Biol. 2014 Feb 27;10(2):e1003490. doi: 10.1371/journal.pcbi.1003490 (PMC3937125; doi:10.1371/journal.pcbi.1003490)
Supplement: Table S6 — List of micFFL obtained from Encode data and sifted through the 4 DB filter. (CSV) [file pcbi.1003490.s006.csv]

hsa-let-7a	E2F6	AP1S1
hsa-let-7a	E2F6	E2F6
hsa-let-7a	E2F6	PBX3
hsa-let-7a	E2F6	TNFRSF1B
hsa-let-7a	E2F6	TXLNA
hsa-let-7a	E2F6	XK
hsa-let-7a	E2F6	ZNF644
hsa-let-7a	PBX3	KIF1B
hsa-let-7a	PBX3	NUP98
hsa-let-7a	PBX3	PNKD
hsa-let-7a	PBX3	RPUSD3
hsa-let-7a	POU2F2	CCR7
hsa-let-7a	POU2F2	DDX26B
hsa-let-7b	E2F6	AP1S1
hsa-let-7b	E2F6	E2F6
hsa-let-7b	E2F6	PBX3
hsa-let-7b	E2F6	TNFRSF1B
hsa-let-7b	E2F6	TXLNA
hsa-let-7b	E2F6	XK
hsa-let-7b	E2F6	ZNF644
hsa-let-7b	PBX3	KIF1B
hsa-let-7b	PBX3	NUP98
hsa-let-7b	PBX3	PNKD
hsa-let-7b	PBX3	RPUSD3
hsa-let-7b	POU2F2	CCR7
hsa-let-7b	POU2F2	DDX26B
hsa-let-7c	E2F6	AP1S1
hsa-let-7c	E2F6	E2F6
hsa-let-7c	E2F6	PBX3
hsa-let-7c	E2F6	TNFRSF1B
hsa-let-7c	E2F6	TXLNA
hsa-let-7c	E2F6	XK
hsa-let-7c	E2F6	ZNF644
hsa-let-7c	PBX3	KIF1B
hsa-let-7c	PBX3	NUP98
hsa-let-7c	PBX3	PNKD
hsa-let-7c	PBX3	RPUSD3
hsa-let-7c	POU2F2	CCR7
hsa-let-7c	POU2F2	DDX26B
hsa-let-7d	E2F6	AP1S1
hsa-let-7d	E2F6	E2F6
hsa-let-7d	E2F6	PBX3
hsa-let-7d	E2F6	TNFRSF1B
hsa-let-7d	E2F6	TXLNA
hsa-let-7d	E2F6	XK
hsa-let-7d	E2F6	ZNF644
hsa-let-7d	PBX3	KIF1B
hsa-let-7d	PBX3	NUP98
hsa-let-7d	PBX3	PNKD
hsa-let-7d	PBX3	RPUSD3
hsa-let-7d	POU2F2	CCR7
hsa-let-7d	POU2F2	DDX26B
hsa-let-7e	E2F6	AP1S1
hsa-let-7e	E2F6	E2F6
hsa-let-7e	E2F6	PBX3
hsa-let-7e	E2F6	TNFRSF1B
hsa-let-7e	E2F6	TXLNA
hsa-let-7e	E2F6	XK
hsa-let-7e	E2F6	ZNF644
hsa-let-7e	PBX3	KIF1B
hsa-let-7e	PBX3	NUP98
hsa-let-7e	PBX3	PNKD
hsa-let-7e	PBX3	RPUSD3
hsa-let-7e	POU2F2	CCR7
hsa-let-7e	POU2F2	DDX26B
hsa-let-7f	E2F6	AP1S1
hsa-let-7f	E2F6	E2F6
hsa-let-7f	E2F6	PBX3
hsa-let-7f	E2F6	TNFRSF1B
hsa-let-7f	E2F6	TXLNA
hsa-let-7f	E2F6	XK
hsa-let-7f	E2F6	ZNF644
hsa-let-7f	PBX3	KIF1B
hsa-let-7f	PBX3	NUP98
hsa-let-7f	PBX3	PNKD
hsa-let-7f	PBX3	RPUSD3
hsa-let-7f	POU2F2	CCR7
hsa-let-7f	POU2F2	DDX26B
hsa-let-7g	E2F6	AP1S1
hsa-let-7g	E2F6	E2F6
hsa-let-7g	E2F6	PBX3
hsa-let-7g	E2F6	TNFRSF1B
hsa-let-7g	E2F6	TXLNA
hsa-let-7g	E2F6	XK
hsa-let-7g	E2F6	ZNF644
hsa-let-7g	PBX3	KIF1B
hsa-let-7g	PBX3	NUP98
hsa-let-7g	PBX3	PNKD
hsa-let-7g	PBX3	RPUSD3
hsa-let-7g	POU2F2	CCR7
hsa-let-7g	POU2F2	DDX26B
hsa-let-7i	E2F6	AP1S1
hsa-let-7i	E2F6	E2F6
hsa-let-7i	E2F6	PBX3
hsa-let-7i	E2F6	TNFRSF1B
hsa-let-7i	E2F6	TXLNA
hsa-let-7i	E2F6	XK
hsa-let-7i	E2F6	ZNF644
hsa-let-7i	PBX3	KIF1B
hsa-let-7i	PBX3	NUP98
hsa-let-7i	PBX3	PNKD
hsa-let-7i	PBX3	RPUSD3
hsa-let-7i	POU2F2	CCR7
hsa-let-7i	POU2F2	DDX26B
hsa-miR-1	BCL11A	POLDIP3
hsa-miR-1	BCL11A	PTMA
hsa-miR-1	BCL11A	SEC22B
hsa-miR-1	BCL11A	ZFP36L1
hsa-miR-1	CTBP2	HAND2
hsa-miR-1	CTBP2	HOXB4
hsa-miR-1	CTBP2	PAX3
hsa-miR-1	ETS1	H3F3B
hsa-miR-1	ETS1	POLDIP3
hsa-miR-1	ETS1	SMEK2
hsa-miR-1	ETS1	TRAPPC3
hsa-miR-1	JUND	ANXA2
hsa-miR-1	JUND	CTTNBP2NL
hsa-miR-1	JUND	FBXO33
hsa-miR-1	JUND	H3F3B
hsa-miR-1	JUND	JOSD1
hsa-miR-1	JUND	JUND
hsa-miR-1	JUND	LRRC8A
hsa-miR-1	JUND	PTMA
hsa-miR-1	JUND	TPM4
hsa-miR-1	JUND	UBE2H
hsa-miR-1	JUND	ZNF217
hsa-miR-1	SMARCB1	ANXA2
hsa-miR-1	SMARCB1	DDX5
hsa-miR-1	SMARCB1	H3F3B
hsa-miR-1	SMARCB1	MLL5
hsa-miR-1	SMARCB1	TPM4
hsa-miR-1	SP2	KHSRP
hsa-miR-1	SP2	SP2
hsa-miR-1	TBP	CALM2
hsa-miR-1	TBP	CITED2
hsa-miR-1	TBP	DDX5
hsa-miR-1	TBP	H3F3B
hsa-miR-1	TBP	JUND
hsa-miR-1	TBP	POLDIP3
hsa-miR-1	TBP	PTMA
hsa-miR-1	TBP	THBS1
hsa-miR-1	TBP	ZBTB4
hsa-miR-101	CCNT2	DDIT4
hsa-miR-101	CCNT2	FAM78A
hsa-miR-101	CCNT2	KIAA0182
hsa-miR-101	CCNT2	NR1D2
hsa-miR-101	CCNT2	PIM1
hsa-miR-101	CTCF	ADAMTS17
hsa-miR-101	CTCF	APP
hsa-miR-101	CTCF	ATAD2B
hsa-miR-101	CTCF	ATP5G2
hsa-miR-101	CTCF	ATXN1
hsa-miR-101	CTCF	BAZ2A
hsa-miR-101	CTCF	C1orf52
hsa-miR-101	CTCF	C20orf20
hsa-miR-101	CTCF	CADM1
hsa-miR-101	CTCF	CCDC85A
hsa-miR-101	CTCF	DIP2B
hsa-miR-101	CTCF	DNMT3A
hsa-miR-101	CTCF	ESCO1
hsa-miR-101	CTCF	FLRT3
hsa-miR-101	CTCF	ICK
hsa-miR-101	CTCF	KHDRBS3
hsa-miR-101	CTCF	KIAA0182
hsa-miR-101	CTCF	KIF1B
hsa-miR-101	CTCF	PCDH7
hsa-miR-101	CTCF	PDE4A
hsa-miR-101	CTCF	PIP5K1C
hsa-miR-101	CTCF	SEMA3G
hsa-miR-101	CTCF	SMARCD1
hsa-miR-101	CTCF	SOCS2
hsa-miR-101	CTCF	STAG2
hsa-miR-101	CTCF	TRIB1
hsa-miR-101	CTCF	ZBTB34
hsa-miR-101	FOS	ABLIM3
hsa-miR-101	FOS	ATXN1
hsa-miR-101	FOS	CAMTA1
hsa-miR-101	FOS	DUSP1
hsa-miR-101	FOS	EMP1
hsa-miR-101	FOS	ETV5
hsa-miR-101	FOS	FRYL
hsa-miR-101	FOS	KIF1B
hsa-miR-101	FOS	TNPO1
hsa-miR-101	FOS	TRIB1
hsa-miR-101	MEF2A	MEF2A
hsa-miR-101	PBX3	ANKZF1
hsa-miR-101	PBX3	BBX
hsa-miR-101	PBX3	ETV5
hsa-miR-101	PBX3	FRYL
hsa-miR-101	PBX3	KIF1B
hsa-miR-101	PBX3	SAP30L
hsa-miR-101	SMARCA4	DDIT4
hsa-miR-101	SMARCA4	DUSP1
hsa-miR-101	SMARCA4	FOS
hsa-miR-101	SMARCA4	JUNB
hsa-miR-101	TAL1	ACCN2
hsa-miR-101	TAL1	PURG
hsa-miR-101	TAL1	TAL1
hsa-miR-101	TCF4	FGA
hsa-miR-101	TCF4	PIM1
hsa-miR-101	TCF4	SOCS2
hsa-miR-101	ZEB1	ANKS1A
hsa-miR-101	ZEB1	KIAA0182
hsa-miR-106a	CCNT2	FASTK
hsa-miR-106a	CCNT2	SQSTM1
hsa-miR-106a	CCNT2	UBC
hsa-miR-106a	E2F1	ATAD2
hsa-miR-106a	E2F1	BTG3
hsa-miR-106a	E2F1	CAMK2N2
hsa-miR-106a	E2F1	CC2D1A
hsa-miR-106a	E2F1	CTDSPL2
hsa-miR-106a	E2F1	DIP2A
hsa-miR-106a	E2F1	DPYSL2
hsa-miR-106a	E2F1	DUSP2
hsa-miR-106a	E2F1	HEG1
hsa-miR-106a	E2F1	KLF11
hsa-miR-106a	E2F1	LAMA3
hsa-miR-106a	E2F1	MAP3K5
hsa-miR-106a	E2F1	MINK1
hsa-miR-106a	E2F1	NBL1
hsa-miR-106a	E2F1	NR2C2
hsa-miR-106a	E2F1	PARD6B
hsa-miR-106a	E2F1	PHTF2
hsa-miR-106a	E2F1	RB1
hsa-miR-106a	E2F1	RRM2
hsa-miR-106a	E2F1	RSBN1
hsa-miR-106a	E2F1	SLC25A36
hsa-miR-106a	E2F1	SSH1
hsa-miR-106a	E2F1	WEE1
hsa-miR-106a	FOXA1	AHNAK
hsa-miR-106a	FOXA1	ARHGAP1
hsa-miR-106a	FOXA1	ATAD2
hsa-miR-106a	FOXA1	C14orf28
hsa-miR-106a	FOXA1	CALD1
hsa-miR-106a	FOXA1	CDKN1A
hsa-miR-106a	FOXA1	ELK3
hsa-miR-106a	FOXA1	EZH1
hsa-miR-106a	FOXA1	FBXO31
hsa-miR-106a	FOXA1	FCHO2
hsa-miR-106a	FOXA1	FOXA1
hsa-miR-106a	FOXA1	GRAMD1A
hsa-miR-106a	FOXA1	HBP1
hsa-miR-106a	FOXA1	IRF2BP2
hsa-miR-106a	FOXA1	JUB
hsa-miR-106a	FOXA1	LDLR
hsa-miR-106a	FOXA1	ORMDL3
hsa-miR-106a	FOXA1	TBL1X
hsa-miR-106a	FOXA1	TBX3
hsa-miR-106a	FOXA1	TGFBR2
hsa-miR-106a	FOXA1	TNFAIP1
hsa-miR-106a	FOXA1	TP53INP2
hsa-miR-106a	FOXA1	TXNIP
hsa-miR-106a	PBX3	ACTR1A
hsa-miR-106a	PBX3	AKAP13
hsa-miR-106a	PBX3	GATAD2B
hsa-miR-106a	PBX3	HBP1
hsa-miR-106a	PBX3	MAP3K3
hsa-miR-106a	PBX3	PHTF2
hsa-miR-106a	PBX3	PKNOX1
hsa-miR-106a	PBX3	PLAG1
hsa-miR-106a	PBX3	RAB5B
hsa-miR-106a	STAT3	DCUN1D3
hsa-miR-106a	STAT3	FAT2
hsa-miR-106a	STAT3	IRF1
hsa-miR-106a	STAT3	IRF2BP2
hsa-miR-106a	STAT3	LDLR
hsa-miR-106a	STAT3	LIMA1
hsa-miR-106a	STAT3	RUNX1
hsa-miR-106a	STAT3	SEMA4B
hsa-miR-106a	STAT3	STAT3
hsa-miR-106a	TCF4	ACTR1A
hsa-miR-106a	TCF4	CCND1
hsa-miR-106a	TCF4	DDX5
hsa-miR-106a	TCF4	FAM102A
hsa-miR-106a	TCF4	FBXO31
hsa-miR-106a	TCF4	FOXA1
hsa-miR-106a	TCF4	GRAMD1A
hsa-miR-106a	TCF4	IRF2BP2
hsa-miR-106a	TCF4	JUB
hsa-miR-106a	TCF4	NR4A2
hsa-miR-106a	TCF4	PHTF2
hsa-miR-106a	TCF4	SLC25A36
hsa-miR-106a	TCF4	TGFBR2
hsa-miR-106a	TCF4	ZNF217
hsa-miR-106a	ZBTB7A	FASTK
hsa-miR-106a	ZBTB7A	MARK4
hsa-miR-106a	ZBTB7A	MIDN
hsa-miR-106a	ZBTB7A	MKNK2
hsa-miR-106a	ZBTB7A	MLL3
hsa-miR-106a	ZBTB7A	RHOC
hsa-miR-106a	ZBTB7A	RRM2
hsa-miR-106a	ZBTB7A	ST6GALNAC6
hsa-miR-106a	ZBTB7A	VASP
hsa-miR-106a	ZBTB7A	ZBTB7A
hsa-miR-106b	CCNT2	FASTK
hsa-miR-106b	CCNT2	SQSTM1
hsa-miR-106b	CCNT2	UBC
hsa-miR-106b	E2F1	ATAD2
hsa-miR-106b	E2F1	BTG3
hsa-miR-106b	E2F1	CAMK2N2
hsa-miR-106b	E2F1	CC2D1A
hsa-miR-106b	E2F1	CTDSPL2
hsa-miR-106b	E2F1	DIP2A
hsa-miR-106b	E2F1	DPYSL2
hsa-miR-106b	E2F1	DUSP2
hsa-miR-106b	E2F1	HEG1
hsa-miR-106b	E2F1	KLF11
hsa-miR-106b	E2F1	LAMA3
hsa-miR-106b	E2F1	MAP3K5
hsa-miR-106b	E2F1	MINK1
hsa-miR-106b	E2F1	NBL1
hsa-miR-106b	E2F1	NR2C2
hsa-miR-106b	E2F1	PARD6B
hsa-miR-106b	E2F1	PHTF2
hsa-miR-106b	E2F1	RB1
hsa-miR-106b	E2F1	RRM2
hsa-miR-106b	E2F1	RSBN1
hsa-miR-106b	E2F1	SLC25A36
hsa-miR-106b	E2F1	SSH1
hsa-miR-106b	E2F1	USP32
hsa-miR-106b	E2F1	WEE1
hsa-miR-106b	FOXA1	AHNAK
hsa-miR-106b	FOXA1	ARHGAP1
hsa-miR-106b	FOXA1	ATAD2
hsa-miR-106b	FOXA1	C14orf28
hsa-miR-106b	FOXA1	CALD1
hsa-miR-106b	FOXA1	CDKN1A
hsa-miR-106b	FOXA1	ELK3
hsa-miR-106b	FOXA1	EZH1
hsa-miR-106b	FOXA1	FBXO31
hsa-miR-106b	FOXA1	FCHO2
hsa-miR-106b	FOXA1	FOXA1
hsa-miR-106b	FOXA1	GRAMD1A
hsa-miR-106b	FOXA1	HBP1
hsa-miR-106b	FOXA1	IRF2BP2
hsa-miR-106b	FOXA1	JUB
hsa-miR-106b	FOXA1	LDLR
hsa-miR-106b	FOXA1	ORMDL3
hsa-miR-106b	FOXA1	TBL1X
hsa-miR-106b	FOXA1	TBX3
hsa-miR-106b	FOXA1	TGFBR2
hsa-miR-106b	FOXA1	TNFAIP1
hsa-miR-106b	FOXA1	TP53INP2
hsa-miR-106b	FOXA1	TXNIP
hsa-miR-106b	PBX3	ACTR1A
hsa-miR-106b	PBX3	AKAP13
hsa-miR-106b	PBX3	GATAD2B
hsa-miR-106b	PBX3	HBP1
hsa-miR-106b	PBX3	MAP3K3
hsa-miR-106b	PBX3	PHTF2
hsa-miR-106b	PBX3	PKNOX1
hsa-miR-106b	PBX3	PLAG1
hsa-miR-106b	PBX3	RAB5B
hsa-miR-106b	STAT3	DCUN1D3
hsa-miR-106b	STAT3	FAT2
hsa-miR-106b	STAT3	IRF1
hsa-miR-106b	STAT3	IRF2BP2
hsa-miR-106b	STAT3	LDLR
hsa-miR-106b	STAT3	LIMA1
hsa-miR-106b	STAT3	RUNX1
hsa-miR-106b	STAT3	SEMA4B
hsa-miR-106b	STAT3	STAT3
hsa-miR-106b	STAT3	USP32
hsa-miR-106b	TCF4	ACTR1A
hsa-miR-106b	TCF4	CCND1
hsa-miR-106b	TCF4	DDX5
hsa-miR-106b	TCF4	FAM102A
hsa-miR-106b	TCF4	FBXO31
hsa-miR-106b	TCF4	FOXA1
hsa-miR-106b	TCF4	GRAMD1A
hsa-miR-106b	TCF4	IRF2BP2
hsa-miR-106b	TCF4	JUB
hsa-miR-106b	TCF4	NR4A2
hsa-miR-106b	TCF4	PHTF2
hsa-miR-106b	TCF4	SLC25A36
hsa-miR-106b	TCF4	SP8
hsa-miR-106b	TCF4	TGFBR2
hsa-miR-106b	TCF4	ZNF217
hsa-miR-106b	ZBTB7A	FASTK
hsa-miR-106b	ZBTB7A	MARK4
hsa-miR-106b	ZBTB7A	MIDN
hsa-miR-106b	ZBTB7A	MKNK2
hsa-miR-106b	ZBTB7A	MLL3
hsa-miR-106b	ZBTB7A	RHOC
hsa-miR-106b	ZBTB7A	RRM2
hsa-miR-106b	ZBTB7A	ST6GALNAC6
hsa-miR-106b	ZBTB7A	VASP
hsa-miR-106b	ZBTB7A	ZBTB7A
hsa-miR-107	ESRRA	ESRRA
hsa-miR-107	SUZ12	ADCYAP1
hsa-miR-107	SUZ12	EN2
hsa-miR-107	SUZ12	PRMT8
hsa-miR-107	SUZ12	SATB2
hsa-miR-124	BCL11A	EGR1
hsa-miR-124	BCL11A	UBE2G1
hsa-miR-124	BCL11A	ZFP36L1
hsa-miR-124	EGR1	C20orf11
hsa-miR-124	EGR1	C9orf41
hsa-miR-124	EGR1	CD164
hsa-miR-124	EGR1	DIAPH1
hsa-miR-124	EGR1	EGR1
hsa-miR-124	EGR1	FCHSD2
hsa-miR-124	EGR1	LYSMD3
hsa-miR-124	EGR1	MYADM
hsa-miR-124	EGR1	PHF19
hsa-miR-124	EGR1	PNKD
hsa-miR-124	EGR1	POLR3G
hsa-miR-124	EGR1	TMEM87B
hsa-miR-124	ELK4	C14orf43
hsa-miR-124	ELK4	CASC4
hsa-miR-124	ELK4	EGR1
hsa-miR-124	ELK4	EGR2
hsa-miR-124	ELK4	GNAI3
hsa-miR-124	ELK4	NR4A1
hsa-miR-124	ELK4	NSUN2
hsa-miR-124	ELK4	PCDH9
hsa-miR-124	ELK4	PDCD6
hsa-miR-124	ELK4	PNN
hsa-miR-124	ELK4	SHC1
hsa-miR-124	ELK4	TLE4
hsa-miR-124	ETS1	CRKL
hsa-miR-124	ETS1	DGCR14
hsa-miR-124	ETS1	EGR1
hsa-miR-124	ETS1	LUC7L2
hsa-miR-124	ETS1	MAPK14
hsa-miR-124	ETS1	MARCH7
hsa-miR-124	ETS1	PHF19
hsa-miR-124	ETS1	PNKD
hsa-miR-124	ETS1	PPM1F
hsa-miR-124	ETS1	RANBP10
hsa-miR-124	ETS1	SDF2L1
hsa-miR-124	ETS1	USP48
hsa-miR-124	FOSL2	DHRS1
hsa-miR-124	FOSL2	FOSL2
hsa-miR-124	FOSL2	SEPT9
hsa-miR-124	IRF1	SDF2L1
hsa-miR-124	NR3C1	AKT1S1
hsa-miR-124	NR3C1	B4GALT1
hsa-miR-124	NR3C1	BCL9L
hsa-miR-124	NR3C1	CAPN2
hsa-miR-124	NR3C1	DHRS1
hsa-miR-124	NR3C1	FAM104A
hsa-miR-124	NR3C1	FOSL2
hsa-miR-124	NR3C1	ITGB1
hsa-miR-124	NR3C1	NR4A1
hsa-miR-124	NR3C1	PNN
hsa-miR-124	NR3C1	PTPRJ
hsa-miR-124	NR3C1	SLC22A5
hsa-miR-124	STAT3	ATP2B4
hsa-miR-124	STAT3	BCL6
hsa-miR-124	STAT3	FLOT2
hsa-miR-124	STAT3	IQGAP1
hsa-miR-124	STAT3	IRF1
hsa-miR-124	STAT3	SBNO2
hsa-miR-124	STAT3	SEPT9
hsa-miR-124	STAT3	SHC1
hsa-miR-124	STAT3	STAT3
hsa-miR-124	STAT3	SVIL
hsa-miR-124	STAT3	TJP2
hsa-miR-124	TCF4	C1GALT1
hsa-miR-124	TCF4	FMNL2
hsa-miR-124	TCF4	HIVEP1
hsa-miR-124	TCF4	KIF2A
hsa-miR-124	TCF4	MYADM
hsa-miR-124	TCF4	NR4A1
hsa-miR-124	TCF4	PAM
hsa-miR-124	TCF4	PEMT
hsa-miR-124	TCF4	PIM1
hsa-miR-124	TCF4	RBMS1
hsa-miR-124	TCF4	ROCK2
hsa-miR-124	TCF4	RRBP1
hsa-miR-124	TCF4	SEPT9
hsa-miR-124	TCF4	SGPP1
hsa-miR-124	TCF4	SHC1
hsa-miR-124	TCF4	SURF4
hsa-miR-124	TCF4	VPS37B
hsa-miR-124	TCF4	ZNF292
hsa-miR-125a-5p	ESRRA	ESRRA
hsa-miR-125b	ESRRA	ESRRA
hsa-miR-1271	BCL11A	SNX16
hsa-miR-1271	BCL11A	UBE2G1
hsa-miR-1271	BCL11A	ZFP36L1
hsa-miR-128	SP1	AK2
hsa-miR-128	SP1	ARRDC4
hsa-miR-128	SP1	CANX
hsa-miR-128	SP1	CRKL
hsa-miR-128	SP1	DCUN1D4
hsa-miR-128	SP1	FBXO33
hsa-miR-128	SP1	FRYL
hsa-miR-128	SP1	H3F3B
hsa-miR-128	SP1	MNT
hsa-miR-128	SP1	SP1
hsa-miR-128	SP1	SP2
hsa-miR-128	SP2	AK2
hsa-miR-128	SP2	C17orf85
hsa-miR-128	SP2	CANX
hsa-miR-128	SP2	DCUN1D4
hsa-miR-128	SP2	SP1
hsa-miR-128	SP2	SP2
hsa-miR-128	SUZ12	EN1
hsa-miR-128	SUZ12	EPB49
hsa-miR-128	SUZ12	HOXA10
hsa-miR-128	SUZ12	HOXA13
hsa-miR-128	SUZ12	HOXA9
hsa-miR-128	SUZ12	HOXB8
hsa-miR-128	SUZ12	NKX3-2
hsa-miR-128	SUZ12	PAX9
hsa-miR-128	SUZ12	SATB2
hsa-miR-128	TCF4	ALG9
hsa-miR-128	TCF4	CDC14B
hsa-miR-128	TCF4	EIF2C2
hsa-miR-128	TCF4	FAM102A
hsa-miR-128	TCF4	GPR126
hsa-miR-128	TCF4	HECTD1
hsa-miR-128	TCF4	MATN3
hsa-miR-128	TCF4	MED1
hsa-miR-128	TCF4	MNT
hsa-miR-128	TCF4	SH3BGRL2
hsa-miR-128	ZZZ3	NIPBL
hsa-miR-129-5p	EP300	AMOTL2
hsa-miR-129-5p	EP300	MAPK1
hsa-miR-129-5p	EP300	MBNL1
hsa-miR-129-5p	EP300	PTP4A1
hsa-miR-129-5p	ETS1	BANP
hsa-miR-129-5p	ETS1	MAPK1
hsa-miR-129-5p	MEF2A	MEF2A
hsa-miR-129-5p	MEF2A	ZFP36L1
hsa-miR-129-5p	NR2C2	MAPK1
hsa-miR-129-5p	POU2F2	ZFP36L1
hsa-miR-129-5p	TCF4	AHDC1
hsa-miR-129-5p	TCF4	AMOTL2
hsa-miR-129-5p	TCF4	CMIP
hsa-miR-129-5p	TCF4	IER5L
hsa-miR-129-5p	TCF4	NR4A2
hsa-miR-129-5p	TCF4	RBMS1
hsa-miR-129-5p	TCF4	SP8
hsa-miR-1297	BCL11A	UBE2G1
hsa-miR-1297	ESR1	PTPN13
hsa-miR-1297	ESR1	RANBP10
hsa-miR-1297	ESR1	SLC25A36
hsa-miR-1297	ESR1	TOB1
hsa-miR-1297	MXI1	BCR
hsa-miR-1297	TCF12	HOXA5
hsa-miR-1297	TCF12	HOXA9
hsa-miR-1297	TCF12	HOXD13
hsa-miR-1297	TCF12	PCK1
hsa-miR-1297	TCF12	TFAP2A
hsa-miR-1297	TFAP2A	C12orf35
hsa-miR-1297	TFAP2A	COL5A1
hsa-miR-1297	TFAP2A	PHLDB2
hsa-miR-1297	TFAP2A	PPP1R15B
hsa-miR-130a	ESR1	APPL1
hsa-miR-130a	ESR1	VGLL4
hsa-miR-130a	ESR1	ZNF3
hsa-miR-130a	TCF4	MDM4
hsa-miR-130a	TCF4	MLLT6
hsa-miR-130a	TCF4	PTPRG
hsa-miR-130a	TCF4	SNX5
hsa-miR-130a	TCF4	TES
hsa-miR-130a	TCF4	TGFBR2
hsa-miR-130a	TCF4	ZNF217
hsa-miR-130a	ZEB1	KIAA0182
hsa-miR-130a	ZEB1	PTEN
hsa-miR-130a	ZEB1	WDR20
hsa-miR-130b	ESR1	APPL1
hsa-miR-130b	ESR1	VGLL4
hsa-miR-130b	ESR1	ZNF3
hsa-miR-130b	TCF4	MDM4
hsa-miR-130b	TCF4	MLLT6
hsa-miR-130b	TCF4	PTPRG
hsa-miR-130b	TCF4	SNX5
hsa-miR-130b	TCF4	TES
hsa-miR-130b	TCF4	TGFBR2
hsa-miR-130b	TCF4	ZNF217
hsa-miR-130b	ZEB1	KIAA0182
hsa-miR-130b	ZEB1	PTEN
hsa-miR-130b	ZEB1	WDR20
hsa-miR-133a	CTBP2	FOXC1
hsa-miR-133a	CTBP2	FOXL2
hsa-miR-133a	CTBP2	HOXA9
hsa-miR-133a	CTBP2	MEIS2
hsa-miR-133a	CTBP2	POU4F1
hsa-miR-133b	CTBP2	FOXC1
hsa-miR-133b	CTBP2	FOXL2
hsa-miR-133b	CTBP2	HOXA9
hsa-miR-133b	CTBP2	MEIS2
hsa-miR-133b	CTBP2	POU4F1
hsa-miR-135a	ATF3	CHMP4B
hsa-miR-135a	ATF3	HPS5
hsa-miR-135a	ATF3	NUP153
hsa-miR-135a	ESRRA	ESRRA
hsa-miR-135a	ESRRA	UBOX5
hsa-miR-135a	GATA3	NAALADL2
hsa-miR-135a	MEF2A	MEF2A
hsa-miR-135a	MEF2A	RAPGEF6
hsa-miR-135a	MEF2C	MEF2A
hsa-miR-135a	SP1	CASZ1
hsa-miR-135a	SP1	MTMR12
hsa-miR-135a	SP1	RRBP1
hsa-miR-135a	SP1	SP1
hsa-miR-135a	SP1	SUV420H2
hsa-miR-135a	SP1	ZSWIM4
hsa-miR-135a	TFAP2A	BZW2
hsa-miR-135a	TFAP2A	COL5A1
hsa-miR-135a	TFAP2A	DAG1
hsa-miR-135a	TFAP2A	PHLDB2
hsa-miR-135b	ATF3	CHMP4B
hsa-miR-135b	ATF3	HPS5
hsa-miR-135b	ATF3	NUP153
hsa-miR-135b	ESRRA	ESRRA
hsa-miR-135b	ESRRA	UBOX5
hsa-miR-135b	GATA3	NAALADL2
hsa-miR-135b	MEF2A	MEF2A
hsa-miR-135b	MEF2A	RAPGEF6
hsa-miR-135b	MEF2C	MEF2A
hsa-miR-135b	SP1	CASZ1
hsa-miR-135b	SP1	MTMR12
hsa-miR-135b	SP1	RRBP1
hsa-miR-135b	SP1	SP1
hsa-miR-135b	SP1	SUV420H2
hsa-miR-135b	SP1	ZSWIM4
hsa-miR-135b	TFAP2A	BZW2
hsa-miR-135b	TFAP2A	COL5A1
hsa-miR-135b	TFAP2A	DAG1
hsa-miR-135b	TFAP2A	PHLDB2
hsa-miR-137	BCL11A	UBE2G1
hsa-miR-137	E2F6	ACTN2
hsa-miR-137	E2F6	AGGF1
hsa-miR-137	E2F6	DHX40
hsa-miR-137	E2F6	E2F6
hsa-miR-137	E2F6	EZH2
hsa-miR-137	E2F6	HNRPDL
hsa-miR-137	E2F6	KLF11
hsa-miR-137	E2F6	LEMD3
hsa-miR-137	E2F6	MEF2A
hsa-miR-137	E2F6	NCK1
hsa-miR-137	E2F6	PHF20
hsa-miR-137	E2F6	RAB8A
hsa-miR-137	E2F6	TRIM33
hsa-miR-137	ESRRA	ESRRA
hsa-miR-137	ESRRA	ProSAPiP1
hsa-miR-137	HMGN3	CRKL
hsa-miR-137	HMGN3	FAM78A
hsa-miR-137	MEF2A	MEF2A
hsa-miR-137	PRDM1	EIF2C4
hsa-miR-137	TCF12	HOXD10
hsa-miR-137	TCF12	LBX1
hsa-miR-137	TCF12	TBX15
hsa-miR-137	TCF12	TFAP2A
hsa-miR-137	TCF4	AKT2
hsa-miR-137	TCF4	CYB5R4
hsa-miR-137	TCF4	DUSP4
hsa-miR-137	TCF4	FMNL2
hsa-miR-137	TCF4	GREB1
hsa-miR-137	TCF4	MED1
hsa-miR-137	TCF4	PHTF2
hsa-miR-137	TCF4	ZNF217
hsa-miR-137	TFAP2A	COL5A1
hsa-miR-137	TFAP2A	DAG1
hsa-miR-137	TFAP2A	IFT20
hsa-miR-137	TFAP2A	MGAT5B
hsa-miR-137	TFAP2A	PDCD6
hsa-miR-137	USF2	ANKRD12
hsa-miR-137	USF2	DVL2
hsa-miR-137	USF2	SLC12A6
hsa-miR-137	USF2	YBX1
hsa-miR-137	ZBTB7A	CRKL
hsa-miR-137	ZBTB7A	FAM78A
hsa-miR-137	ZBTB7A	PDE4A
hsa-miR-137	ZBTB7A	RCOR2
hsa-miR-137	ZBTB7A	SRPK2
hsa-miR-137	ZBTB7A	ZBTB7A
hsa-miR-138	SIN3A	H3F3B
hsa-miR-138	TCF4	AHDC1
hsa-miR-138	TCF4	MLLT6
hsa-miR-138	TCF4	ROCK2
hsa-miR-138	TCF4	ZNF292
hsa-miR-144	CCNT2	NR1D2
hsa-miR-144	CCNT2	PIM1
hsa-miR-144	ETS1	DGCR2
hsa-miR-144	ETS1	GSPT1
hsa-miR-144	ETS1	MARCH7
hsa-miR-144	ETS1	UBE2D3
hsa-miR-144	MEF2A	MEF2A
hsa-miR-144	NR3C1	BBC3
hsa-miR-144	NR3C1	DUSP1
hsa-miR-144	NR3C1	ELL2
hsa-miR-144	NR3C1	PABPN1
hsa-miR-144	NR3C1	TRIB1
hsa-miR-144	NR3C1	USP31
hsa-miR-144	PBX3	BBX
hsa-miR-144	PBX3	KIF1B
hsa-miR-144	PBX3	PHTF2
hsa-miR-144	PBX3	PKNOX1
hsa-miR-144	PBX3	PLAG1
hsa-miR-144	PBX3	SIN3A
hsa-miR-144	SIN3A	STRN3
hsa-miR-144	ZEB1	ANKS1A
hsa-miR-144	ZEB1	PTEN
hsa-miR-145	TCF4	AMOTL2
hsa-miR-145	TCF4	DUSP6
hsa-miR-145	TCF4	HS6ST1
hsa-miR-145	TCF4	NEDD9
hsa-miR-145	TCF4	SLC25A36
hsa-miR-145	TCF4	SMAD3
hsa-miR-145	TCF4	SP8
hsa-miR-145	TCF4	TAGLN2
hsa-miR-145	TCF4	TGFBR2
hsa-miR-145	TCF4	TRIM52
hsa-miR-148a	BCL11A	BZRAP1
hsa-miR-148a	ESR1	CDC14A
hsa-miR-148a	NFYA	CANX
hsa-miR-148a	NFYA	GLRX5
hsa-miR-148a	NFYA	MAF1
hsa-miR-148a	NFYA	MTMR12
hsa-miR-148a	NFYA	TXNIP
hsa-miR-148a	PPARGC1A	JUB
hsa-miR-148a	TCF4	AHDC1
hsa-miR-148a	TCF4	BAHCC1
hsa-miR-148a	TCF4	C1GALT1
hsa-miR-148a	TCF4	CS
hsa-miR-148a	TCF4	CYB5R4
hsa-miR-148a	TCF4	JUB
hsa-miR-148a	TCF4	MED1
hsa-miR-148a	TCF4	MNT
hsa-miR-148a	TCF4	ZNF217
hsa-miR-148b	BCL11A	BZRAP1
hsa-miR-148b	ESR1	CDC14A
hsa-miR-148b	NFYA	CANX
hsa-miR-148b	NFYA	GLRX5
hsa-miR-148b	NFYA	MAF1
hsa-miR-148b	NFYA	MTMR12
hsa-miR-148b	NFYA	TXNIP
hsa-miR-148b	PPARGC1A	JUB
hsa-miR-148b	TCF4	AHDC1
hsa-miR-148b	TCF4	BAHCC1
hsa-miR-148b	TCF4	C1GALT1
hsa-miR-148b	TCF4	CS
hsa-miR-148b	TCF4	CYB5R4
hsa-miR-148b	TCF4	JUB
hsa-miR-148b	TCF4	MED1
hsa-miR-148b	TCF4	MNT
hsa-miR-148b	TCF4	ZNF217
hsa-miR-149	SP1	SP1
hsa-miR-149	TCF12	BCL2L2
hsa-miR-150	ZEB1	PRKAR1A
hsa-miR-152	BCL11A	BZRAP1
hsa-miR-152	ESR1	CDC14A
hsa-miR-152	NFYA	CANX
hsa-miR-152	NFYA	GLRX5
hsa-miR-152	NFYA	MAF1
hsa-miR-152	NFYA	MTMR12
hsa-miR-152	NFYA	TXNIP
hsa-miR-152	PPARGC1A	JUB
hsa-miR-152	TCF4	AHDC1
hsa-miR-152	TCF4	BAHCC1
hsa-miR-152	TCF4	C1GALT1
hsa-miR-152	TCF4	CS
hsa-miR-152	TCF4	CYB5R4
hsa-miR-152	TCF4	JUB
hsa-miR-152	TCF4	MED1
hsa-miR-152	TCF4	MNT
hsa-miR-152	TCF4	ZNF217
hsa-miR-153	MEF2A	MEF2A
hsa-miR-153	TCF4	FAM102A
hsa-miR-153	TCF4	NFE2L2
hsa-miR-153	TCF4	ROCK2
hsa-miR-153	TCF4	SOCS2
hsa-miR-153	TCF4	SRC
hsa-miR-153	TCF4	TES
hsa-miR-153	TCF4	TGFBR2
hsa-miR-154	TCF12	UBE2D3
hsa-miR-155	CEBPB	CEBPB
hsa-miR-155	CEBPB	E2F2
hsa-miR-155	ETS1	FAM135A
hsa-miR-155	ETS1	USP48
hsa-miR-155	MEF2A	MEF2A
hsa-miR-155	TCF4	INPP5D
hsa-miR-155	TCF4	IRF2BP2
hsa-miR-15a	CCNT2	CRKL
hsa-miR-15a	CCNT2	PHF19
hsa-miR-15a	CCNT2	PIM1
hsa-miR-15a	CCNT2	SYPL1
hsa-miR-15a	CCNT2	WASL
hsa-miR-15a	ESRRA	BCL2L2
hsa-miR-15a	ESRRA	ESRRA
hsa-miR-15a	PBX3	ACTR2
hsa-miR-15a	PBX3	AP2A1
hsa-miR-15a	PBX3	DCUN1D4
hsa-miR-15a	PBX3	ELMO2
hsa-miR-15a	PBX3	FRYL
hsa-miR-15a	PBX3	KIF1B
hsa-miR-15a	PBX3	NFE2L1
hsa-miR-15a	PBX3	PDIA6
hsa-miR-15a	PBX3	PLAG1
hsa-miR-15a	PBX3	SPRYD3
hsa-miR-15a	PBX3	ZC3H6
hsa-miR-15a	PBX3	ZSWIM3
hsa-miR-15a	SUZ12	ESRRG
hsa-miR-15a	SUZ12	HOXA10
hsa-miR-15a	SUZ12	HOXA3
hsa-miR-15a	SUZ12	HOXC11
hsa-miR-15a	SUZ12	HOXC8
hsa-miR-15a	SUZ12	NXPH1
hsa-miR-15a	SUZ12	PTHLH
hsa-miR-15a	TBP	C17orf59
hsa-miR-15a	TBP	CALM1
hsa-miR-15a	TBP	HNRNPA2B1
hsa-miR-15b	CCNT2	CRKL
hsa-miR-15b	CCNT2	PHF19
hsa-miR-15b	CCNT2	PIM1
hsa-miR-15b	CCNT2	SYPL1
hsa-miR-15b	CCNT2	WASL
hsa-miR-15b	ESRRA	BCL2L2
hsa-miR-15b	ESRRA	ESRRA
hsa-miR-15b	PBX3	ACTR2
hsa-miR-15b	PBX3	AP2A1
hsa-miR-15b	PBX3	DCUN1D4
hsa-miR-15b	PBX3	ELMO2
hsa-miR-15b	PBX3	FRYL
hsa-miR-15b	PBX3	KIF1B
hsa-miR-15b	PBX3	NFE2L1
hsa-miR-15b	PBX3	PDIA6
hsa-miR-15b	PBX3	PLAG1
hsa-miR-15b	PBX3	SPRYD3
hsa-miR-15b	PBX3	ZC3H6
hsa-miR-15b	PBX3	ZSWIM3
hsa-miR-15b	SUZ12	ESRRG
hsa-miR-15b	SUZ12	HOXA10
hsa-miR-15b	SUZ12	HOXA3
hsa-miR-15b	SUZ12	HOXC11
hsa-miR-15b	SUZ12	HOXC8
hsa-miR-15b	SUZ12	NXPH1
hsa-miR-15b	SUZ12	PTHLH
hsa-miR-15b	TBP	C17orf59
hsa-miR-15b	TBP	CALM1
hsa-miR-15b	TBP	HNRNPA2B1
hsa-miR-16	CCNT2	CRKL
hsa-miR-16	CCNT2	PHF19
hsa-miR-16	CCNT2	PIM1
hsa-miR-16	CCNT2	SYPL1
hsa-miR-16	CCNT2	WASL
hsa-miR-16	ESRRA	BCL2L2
hsa-miR-16	ESRRA	ESRRA
hsa-miR-16	PBX3	ACTR2
hsa-miR-16	PBX3	AP2A1
hsa-miR-16	PBX3	DCUN1D4
hsa-miR-16	PBX3	ELMO2
hsa-miR-16	PBX3	FRYL
hsa-miR-16	PBX3	KIF1B
hsa-miR-16	PBX3	NFE2L1
hsa-miR-16	PBX3	PDIA6
hsa-miR-16	PBX3	PLAG1
hsa-miR-16	PBX3	SPRYD3
hsa-miR-16	PBX3	ZC3H6
hsa-miR-16	PBX3	ZSWIM3
hsa-miR-16	SUZ12	ESRRG
hsa-miR-16	SUZ12	HOXA10
hsa-miR-16	SUZ12	HOXA3
hsa-miR-16	SUZ12	HOXC11
hsa-miR-16	SUZ12	HOXC8
hsa-miR-16	SUZ12	NXPH1
hsa-miR-16	SUZ12	PTHLH
hsa-miR-16	TBP	C17orf59
hsa-miR-16	TBP	CALM1
hsa-miR-16	TBP	HNRNPA2B1
hsa-miR-17	CCNT2	FASTK
hsa-miR-17	CCNT2	SQSTM1
hsa-miR-17	CCNT2	UBC
hsa-miR-17	E2F1	ATAD2
hsa-miR-17	E2F1	BTG3
hsa-miR-17	E2F1	CAMK2N2
hsa-miR-17	E2F1	CC2D1A
hsa-miR-17	E2F1	CTDSPL2
hsa-miR-17	E2F1	DIP2A
hsa-miR-17	E2F1	DPYSL2
hsa-miR-17	E2F1	DUSP2
hsa-miR-17	E2F1	HEG1
hsa-miR-17	E2F1	KLF11
hsa-miR-17	E2F1	LAMA3
hsa-miR-17	E2F1	MAP3K5
hsa-miR-17	E2F1	MINK1
hsa-miR-17	E2F1	NBL1
hsa-miR-17	E2F1	NR2C2
hsa-miR-17	E2F1	PARD6B
hsa-miR-17	E2F1	PHTF2
hsa-miR-17	E2F1	RB1
hsa-miR-17	E2F1	RRM2
hsa-miR-17	E2F1	RSBN1
hsa-miR-17	E2F1	SLC25A36
hsa-miR-17	E2F1	SSH1
hsa-miR-17	E2F1	WEE1
hsa-miR-17	FOXA1	AHNAK
hsa-miR-17	FOXA1	ARHGAP1
hsa-miR-17	FOXA1	ATAD2
hsa-miR-17	FOXA1	C14orf28
hsa-miR-17	FOXA1	CALD1
hsa-miR-17	FOXA1	CDKN1A
hsa-miR-17	FOXA1	ELK3
hsa-miR-17	FOXA1	EZH1
hsa-miR-17	FOXA1	FBXO31
hsa-miR-17	FOXA1	FCHO2
hsa-miR-17	FOXA1	FOXA1
hsa-miR-17	FOXA1	GRAMD1A
hsa-miR-17	FOXA1	HBP1
hsa-miR-17	FOXA1	IRF2BP2
hsa-miR-17	FOXA1	JUB
hsa-miR-17	FOXA1	LDLR
hsa-miR-17	FOXA1	ORMDL3
hsa-miR-17	FOXA1	TBL1X
hsa-miR-17	FOXA1	TBX3
hsa-miR-17	FOXA1	TGFBR2
hsa-miR-17	FOXA1	TNFAIP1
hsa-miR-17	FOXA1	TP53INP2
hsa-miR-17	FOXA1	TXNIP
hsa-miR-17	PBX3	ACTR1A
hsa-miR-17	PBX3	AKAP13
hsa-miR-17	PBX3	GATAD2B
hsa-miR-17	PBX3	HBP1
hsa-miR-17	PBX3	MAP3K3
hsa-miR-17	PBX3	PHTF2
hsa-miR-17	PBX3	PKNOX1
hsa-miR-17	PBX3	PLAG1
hsa-miR-17	PBX3	RAB5B
hsa-miR-17	STAT3	DCUN1D3
hsa-miR-17	STAT3	FAT2
hsa-miR-17	STAT3	IRF1
hsa-miR-17	STAT3	IRF2BP2
hsa-miR-17	STAT3	LDLR
hsa-miR-17	STAT3	LIMA1
hsa-miR-17	STAT3	RUNX1
hsa-miR-17	STAT3	SEMA4B
hsa-miR-17	STAT3	STAT3
hsa-miR-17	TCF4	ACTR1A
hsa-miR-17	TCF4	CCND1
hsa-miR-17	TCF4	DDX5
hsa-miR-17	TCF4	FAM102A
hsa-miR-17	TCF4	FBXO31
hsa-miR-17	TCF4	FOXA1
hsa-miR-17	TCF4	GRAMD1A
hsa-miR-17	TCF4	IRF2BP2
hsa-miR-17	TCF4	JUB
hsa-miR-17	TCF4	NR4A2
hsa-miR-17	TCF4	PHTF2
hsa-miR-17	TCF4	SLC25A36
hsa-miR-17	TCF4	TGFBR2
hsa-miR-17	TCF4	ZNF217
hsa-miR-17	ZBTB7A	FASTK
hsa-miR-17	ZBTB7A	MARK4
hsa-miR-17	ZBTB7A	MIDN
hsa-miR-17	ZBTB7A	MKNK2
hsa-miR-17	ZBTB7A	MLL3
hsa-miR-17	ZBTB7A	RHOC
hsa-miR-17	ZBTB7A	RRM2
hsa-miR-17	ZBTB7A	ST6GALNAC6
hsa-miR-17	ZBTB7A	VASP
hsa-miR-17	ZBTB7A	ZBTB7A
hsa-miR-181a	BCLAF1	BCR
hsa-miR-181a	BCLAF1	EGR1
hsa-miR-181a	BCLAF1	MAPK1
hsa-miR-181a	BCLAF1	ZFP36L1
hsa-miR-181a	EGR1	CAMSAP1
hsa-miR-181a	EGR1	EGR1
hsa-miR-181a	EGR1	KIAA0182
hsa-miR-181a	EGR1	MAPK1
hsa-miR-181a	EGR1	NAB1
hsa-miR-181a	EGR1	NR1D2
hsa-miR-181a	EGR1	PAK4
hsa-miR-181a	EGR1	RLF
hsa-miR-181a	EGR1	SIRT1
hsa-miR-181a	EGR1	TBPL1
hsa-miR-181a	EGR1	TMEM87B
hsa-miR-181a	EGR1	UBE3C
hsa-miR-181a	EGR1	YTHDF2
hsa-miR-181a	ESR1	C14orf43
hsa-miR-181a	ESR1	KLF15
hsa-miR-181a	ESR1	LIF
hsa-miR-181a	ESR1	SIN3B
hsa-miR-181a	ESR1	SLC25A36
hsa-miR-181a	ETS1	BCR
hsa-miR-181a	ETS1	EGR1
hsa-miR-181a	ETS1	MAPK1
hsa-miR-181a	FOS	AFF1
hsa-miR-181a	FOS	ATXN1
hsa-miR-181a	FOS	CTTNBP2NL
hsa-miR-181a	FOS	DUSP5
hsa-miR-181a	FOS	FKBP1A
hsa-miR-181a	FOS	FRYL
hsa-miR-181a	FOS	HSP90B1
hsa-miR-181a	FOS	HSPA5
hsa-miR-181a	FOS	KIAA0195
hsa-miR-181a	FOS	MTMR12
hsa-miR-181a	FOS	PHTF2
hsa-miR-181a	FOS	PSAP
hsa-miR-181a	FOS	SLC25A25
hsa-miR-181a	FOS	TCERG1
hsa-miR-181a	FOS	TNPO1
hsa-miR-181a	MEF2A	KLF6
hsa-miR-181a	MEF2A	MEF2A
hsa-miR-181a	MEF2A	ZFP36L1
hsa-miR-181a	NR2C2	BCR
hsa-miR-181a	NR2C2	MAPK1
hsa-miR-181a	NR3C1	B4GALT1
hsa-miR-181a	NR3C1	BAIAP2
hsa-miR-181a	NR3C1	ITGB8
hsa-miR-181a	NR3C1	KPNB1
hsa-miR-181a	PBX3	CBLB
hsa-miR-181a	PBX3	CTTNBP2NL
hsa-miR-181a	PBX3	FRYL
hsa-miR-181a	PBX3	ITSN1
hsa-miR-181a	PBX3	MAP3K3
hsa-miR-181a	PBX3	MYH10
hsa-miR-181a	PBX3	PHTF2
hsa-miR-181a	PBX3	PLAG1
hsa-miR-181a	PBX3	PPM1B
hsa-miR-181a	PBX3	RNF34
hsa-miR-181a	PBX3	SLC25A25
hsa-miR-181a	PBX3	TCERG1
hsa-miR-181a	PBX3	UBP1
hsa-miR-181a	RAD21	ABTB2
hsa-miR-181a	RAD21	ADAMTS1
hsa-miR-181a	RAD21	ARRDC3
hsa-miR-181a	RAD21	ATXN1
hsa-miR-181a	RAD21	BCL2
hsa-miR-181a	RAD21	BCR
hsa-miR-181a	RAD21	CASP10
hsa-miR-181a	RAD21	CCDC6
hsa-miR-181a	RAD21	CHD9
hsa-miR-181a	RAD21	CTTNBP2NL
hsa-miR-181a	RAD21	DIP2B
hsa-miR-181a	RAD21	EPB41L4B
hsa-miR-181a	RAD21	EPHA4
hsa-miR-181a	RAD21	FAM19A2
hsa-miR-181a	RAD21	KIAA0182
hsa-miR-181a	RAD21	LMO1
hsa-miR-181a	RAD21	MAPK1
hsa-miR-181a	RAD21	METAP1
hsa-miR-181a	RAD21	NR3C1
hsa-miR-181a	RAD21	NR6A1
hsa-miR-181a	RAD21	PDGFRA
hsa-miR-181a	RAD21	PHLDA1
hsa-miR-181a	RAD21	PLEKHJ1
hsa-miR-181a	RAD21	PPAP2B
hsa-miR-181a	RAD21	PTPRE
hsa-miR-181a	RAD21	ZFP36L2
hsa-miR-181a	YY1	CPEB4
hsa-miR-181a	YY1	IPO8
hsa-miR-181a	YY1	KIAA0195
hsa-miR-181a	YY1	PNRC2
hsa-miR-181a	YY1	TAB3
hsa-miR-181b	BCLAF1	BCR
hsa-miR-181b	BCLAF1	EGR1
hsa-miR-181b	BCLAF1	MAPK1
hsa-miR-181b	BCLAF1	ZFP36L1
hsa-miR-181b	EGR1	CAMSAP1
hsa-miR-181b	EGR1	EGR1
hsa-miR-181b	EGR1	KIAA0182
hsa-miR-181b	EGR1	MAPK1
hsa-miR-181b	EGR1	NAB1
hsa-miR-181b	EGR1	NR1D2
hsa-miR-181b	EGR1	PAK4
hsa-miR-181b	EGR1	RLF
hsa-miR-181b	EGR1	SIRT1
hsa-miR-181b	EGR1	TBPL1
hsa-miR-181b	EGR1	TMEM87B
hsa-miR-181b	EGR1	UBE3C
hsa-miR-181b	EGR1	YTHDF2
hsa-miR-181b	ESR1	C14orf43
hsa-miR-181b	ESR1	KLF15
hsa-miR-181b	ESR1	LIF
hsa-miR-181b	ESR1	SIN3B
hsa-miR-181b	ESR1	SLC25A36
hsa-miR-181b	ETS1	BCR
hsa-miR-181b	ETS1	EGR1
hsa-miR-181b	ETS1	MAPK1
hsa-miR-181b	FOS	AFF1
hsa-miR-181b	FOS	ATXN1
hsa-miR-181b	FOS	CTTNBP2NL
hsa-miR-181b	FOS	DUSP5
hsa-miR-181b	FOS	FKBP1A
hsa-miR-181b	FOS	FRYL
hsa-miR-181b	FOS	HSP90B1
hsa-miR-181b	FOS	HSPA5
hsa-miR-181b	FOS	KIAA0195
hsa-miR-181b	FOS	MTMR12
hsa-miR-181b	FOS	PHTF2
hsa-miR-181b	FOS	PSAP
hsa-miR-181b	FOS	SLC25A25
hsa-miR-181b	FOS	TCERG1
hsa-miR-181b	FOS	TNPO1
hsa-miR-181b	MEF2A	KLF6
hsa-miR-181b	MEF2A	MEF2A
hsa-miR-181b	MEF2A	ZFP36L1
hsa-miR-181b	NR2C2	BCR
hsa-miR-181b	NR2C2	MAPK1
hsa-miR-181b	NR3C1	B4GALT1
hsa-miR-181b	NR3C1	BAIAP2
hsa-miR-181b	NR3C1	ITGB8
hsa-miR-181b	NR3C1	KPNB1
hsa-miR-181b	NR3C1	TM9SF4
hsa-miR-181b	PBX3	CBLB
hsa-miR-181b	PBX3	CTTNBP2NL
hsa-miR-181b	PBX3	FRYL
hsa-miR-181b	PBX3	ITSN1
hsa-miR-181b	PBX3	MAP3K3
hsa-miR-181b	PBX3	MYH10
hsa-miR-181b	PBX3	PHTF2
hsa-miR-181b	PBX3	PLAG1
hsa-miR-181b	PBX3	PPM1B
hsa-miR-181b	PBX3	RNF34
hsa-miR-181b	PBX3	SLC25A25
hsa-miR-181b	PBX3	TCERG1
hsa-miR-181b	PBX3	UBP1
hsa-miR-181b	PBX3	ZC3H6
hsa-miR-181b	RAD21	ABTB2
hsa-miR-181b	RAD21	ADAMTS1
hsa-miR-181b	RAD21	ARRDC3
hsa-miR-181b	RAD21	ATXN1
hsa-miR-181b	RAD21	BCL2
hsa-miR-181b	RAD21	BCR
hsa-miR-181b	RAD21	CASP10
hsa-miR-181b	RAD21	CCDC6
hsa-miR-181b	RAD21	CHD9
hsa-miR-181b	RAD21	CTTNBP2NL
hsa-miR-181b	RAD21	DIP2B
hsa-miR-181b	RAD21	EPB41L4B
hsa-miR-181b	RAD21	EPHA4
hsa-miR-181b	RAD21	FAM19A2
hsa-miR-181b	RAD21	KIAA0182
hsa-miR-181b	RAD21	LMO1
hsa-miR-181b	RAD21	MAPK1
hsa-miR-181b	RAD21	METAP1
hsa-miR-181b	RAD21	NR3C1
hsa-miR-181b	RAD21	NR6A1
hsa-miR-181b	RAD21	PDGFRA
hsa-miR-181b	RAD21	PHLDA1
hsa-miR-181b	RAD21	PLEKHJ1
hsa-miR-181b	RAD21	PTPRE
hsa-miR-181b	RAD21	ZFP36L2
hsa-miR-181b	YY1	CPEB4
hsa-miR-181b	YY1	IPO8
hsa-miR-181b	YY1	KIAA0195
hsa-miR-181b	YY1	PNRC2
hsa-miR-181b	YY1	TAB3
hsa-miR-181b	YY1	TM9SF4
hsa-miR-181b	YY1	ZC3H6
hsa-miR-181c	BCLAF1	BCR
hsa-miR-181c	BCLAF1	EGR1
hsa-miR-181c	BCLAF1	MAPK1
hsa-miR-181c	BCLAF1	ZFP36L1
hsa-miR-181c	EGR1	CAMSAP1
hsa-miR-181c	EGR1	EGR1
hsa-miR-181c	EGR1	KIAA0182
hsa-miR-181c	EGR1	MAPK1
hsa-miR-181c	EGR1	NAB1
hsa-miR-181c	EGR1	NR1D2
hsa-miR-181c	EGR1	PAK4
hsa-miR-181c	EGR1	RLF
hsa-miR-181c	EGR1	SIRT1
hsa-miR-181c	EGR1	TBPL1
hsa-miR-181c	EGR1	TMEM87B
hsa-miR-181c	EGR1	UBE3C
hsa-miR-181c	EGR1	YTHDF2
hsa-miR-181c	ESR1	C14orf43
hsa-miR-181c	ESR1	KLF15
hsa-miR-181c	ESR1	LIF
hsa-miR-181c	ESR1	SIN3B
hsa-miR-181c	ESR1	SLC25A36
hsa-miR-181c	ETS1	BCR
hsa-miR-181c	ETS1	EGR1
hsa-miR-181c	ETS1	MAPK1
hsa-miR-181c	FOS	AFF1
hsa-miR-181c	FOS	ATXN1
hsa-miR-181c	FOS	CTTNBP2NL
hsa-miR-181c	FOS	DUSP5
hsa-miR-181c	FOS	FKBP1A
hsa-miR-181c	FOS	FRYL
hsa-miR-181c	FOS	HSP90B1
hsa-miR-181c	FOS	HSPA5
hsa-miR-181c	FOS	KIAA0195
hsa-miR-181c	FOS	MTMR12
hsa-miR-181c	FOS	PHTF2
hsa-miR-181c	FOS	PSAP
hsa-miR-181c	FOS	SLC25A25
hsa-miR-181c	FOS	TCERG1
hsa-miR-181c	FOS	TNPO1
hsa-miR-181c	MEF2A	KLF6
hsa-miR-181c	MEF2A	MEF2A
hsa-miR-181c	MEF2A	ZFP36L1
hsa-miR-181c	NR2C2	BCR
hsa-miR-181c	NR2C2	MAPK1
hsa-miR-181c	NR3C1	B4GALT1
hsa-miR-181c	NR3C1	BAIAP2
hsa-miR-181c	NR3C1	ITGB8
hsa-miR-181c	NR3C1	KPNB1
hsa-miR-181c	PBX3	CBLB
hsa-miR-181c	PBX3	CTTNBP2NL
hsa-miR-181c	PBX3	FRYL
hsa-miR-181c	PBX3	ITSN1
hsa-miR-181c	PBX3	MAP3K3
hsa-miR-181c	PBX3	MYH10
hsa-miR-181c	PBX3	PHTF2
hsa-miR-181c	PBX3	PLAG1
hsa-miR-181c	PBX3	PPM1B
hsa-miR-181c	PBX3	RNF34
hsa-miR-181c	PBX3	SLC25A25
hsa-miR-181c	PBX3	TCERG1
hsa-miR-181c	PBX3	UBP1
hsa-miR-181c	RAD21	ABTB2
hsa-miR-181c	RAD21	ADAMTS1
hsa-miR-181c	RAD21	ARRDC3
hsa-miR-181c	RAD21	ATXN1
hsa-miR-181c	RAD21	BCL2
hsa-miR-181c	RAD21	BCR
hsa-miR-181c	RAD21	CASP10
hsa-miR-181c	RAD21	CCDC6
hsa-miR-181c	RAD21	CHD9
hsa-miR-181c	RAD21	CTTNBP2NL
hsa-miR-181c	RAD21	DIP2B
hsa-miR-181c	RAD21	EPB41L4B
hsa-miR-181c	RAD21	EPHA4
hsa-miR-181c	RAD21	FAM19A2
hsa-miR-181c	RAD21	KIAA0182
hsa-miR-181c	RAD21	LMO1
hsa-miR-181c	RAD21	MAPK1
hsa-miR-181c	RAD21	METAP1
hsa-miR-181c	RAD21	NR3C1
hsa-miR-181c	RAD21	NR6A1
hsa-miR-181c	RAD21	PDGFRA
hsa-miR-181c	RAD21	PHLDA1
hsa-miR-181c	RAD21	PLEKHJ1
hsa-miR-181c	RAD21	PPAP2B
hsa-miR-181c	RAD21	PTPRE
hsa-miR-181c	RAD21	ZFP36L2
hsa-miR-181c	YY1	CPEB4
hsa-miR-181c	YY1	IPO8
hsa-miR-181c	YY1	KIAA0195
hsa-miR-181c	YY1	PNRC2
hsa-miR-181c	YY1	TAB3
hsa-miR-181d	BCLAF1	BCR
hsa-miR-181d	BCLAF1	EGR1
hsa-miR-181d	BCLAF1	MAPK1
hsa-miR-181d	BCLAF1	ZFP36L1
hsa-miR-181d	EGR1	CAMSAP1
hsa-miR-181d	EGR1	EGR1
hsa-miR-181d	EGR1	KIAA0182
hsa-miR-181d	EGR1	MAPK1
hsa-miR-181d	EGR1	NAB1
hsa-miR-181d	EGR1	NR1D2
hsa-miR-181d	EGR1	PAK4
hsa-miR-181d	EGR1	RLF
hsa-miR-181d	EGR1	SIRT1
hsa-miR-181d	EGR1	TBPL1
hsa-miR-181d	EGR1	TMEM87B
hsa-miR-181d	EGR1	UBE3C
hsa-miR-181d	EGR1	YTHDF2
hsa-miR-181d	ESR1	C14orf43
hsa-miR-181d	ESR1	KLF15
hsa-miR-181d	ESR1	LIF
hsa-miR-181d	ESR1	SIN3B
hsa-miR-181d	ESR1	SLC25A36
hsa-miR-181d	ETS1	BCR
hsa-miR-181d	ETS1	EGR1
hsa-miR-181d	ETS1	MAPK1
hsa-miR-181d	FOS	AFF1
hsa-miR-181d	FOS	ATXN1
hsa-miR-181d	FOS	CTTNBP2NL
hsa-miR-181d	FOS	DUSP5
hsa-miR-181d	FOS	FKBP1A
hsa-miR-181d	FOS	HSP90B1
hsa-miR-181d	FOS	HSPA5
hsa-miR-181d	FOS	KIAA0195
hsa-miR-181d	FOS	MTMR12
hsa-miR-181d	FOS	PHTF2
hsa-miR-181d	FOS	PSAP
hsa-miR-181d	FOS	SLC25A25
hsa-miR-181d	FOS	TCERG1
hsa-miR-181d	FOS	TNPO1
hsa-miR-181d	MEF2A	KLF6
hsa-miR-181d	MEF2A	MEF2A
hsa-miR-181d	MEF2A	ZFP36L1
hsa-miR-181d	NR2C2	BCR
hsa-miR-181d	NR2C2	MAPK1
hsa-miR-181d	NR3C1	B4GALT1
hsa-miR-181d	NR3C1	BAIAP2
hsa-miR-181d	NR3C1	ITGB8
hsa-miR-181d	NR3C1	KPNB1
hsa-miR-181d	PBX3	CBLB
hsa-miR-181d	PBX3	CTTNBP2NL
hsa-miR-181d	PBX3	ITSN1
hsa-miR-181d	PBX3	MAP3K3
hsa-miR-181d	PBX3	MYH10
hsa-miR-181d	PBX3	PHTF2
hsa-miR-181d	PBX3	PLAG1
hsa-miR-181d	PBX3	PPM1B
hsa-miR-181d	PBX3	RNF34
hsa-miR-181d	PBX3	SLC25A25
hsa-miR-181d	PBX3	TCERG1
hsa-miR-181d	PBX3	UBP1
hsa-miR-181d	PBX3	ZC3H6
hsa-miR-181d	RAD21	ABTB2
hsa-miR-181d	RAD21	ADAMTS1
hsa-miR-181d	RAD21	ARRDC3
hsa-miR-181d	RAD21	ATXN1
hsa-miR-181d	RAD21	BCL2
hsa-miR-181d	RAD21	BCR
hsa-miR-181d	RAD21	CASP10
hsa-miR-181d	RAD21	CCDC6
hsa-miR-181d	RAD21	CHD9
hsa-miR-181d	RAD21	CTTNBP2NL
hsa-miR-181d	RAD21	DIP2B
hsa-miR-181d	RAD21	EPB41L4B
hsa-miR-181d	RAD21	EPHA4
hsa-miR-181d	RAD21	FAM19A2
hsa-miR-181d	RAD21	KIAA0182
hsa-miR-181d	RAD21	LMO1
hsa-miR-181d	RAD21	MAPK1
hsa-miR-181d	RAD21	METAP1
hsa-miR-181d	RAD21	NR3C1
hsa-miR-181d	RAD21	NR6A1
hsa-miR-181d	RAD21	PDGFRA
hsa-miR-181d	RAD21	PHLDA1
hsa-miR-181d	RAD21	PLEKHJ1
hsa-miR-181d	RAD21	PPAP2B
hsa-miR-181d	RAD21	PTPRE
hsa-miR-181d	RAD21	ZFP36L2
hsa-miR-181d	YY1	CPEB4
hsa-miR-181d	YY1	IPO8
hsa-miR-181d	YY1	KIAA0195
hsa-miR-181d	YY1	PNRC2
hsa-miR-181d	YY1	TAB3
hsa-miR-181d	YY1	ZC3H6
hsa-miR-182	BCL11A	ZFP36
hsa-miR-182	BCL11A	ZFP36L1
hsa-miR-182	FOSL2	FOSL2
hsa-miR-182	FOSL2	JUB
hsa-miR-182	FOSL2	RTN4
hsa-miR-182	MEF2C	HDAC9
hsa-miR-182	NRF1	ADAM10
hsa-miR-182	NRF1	ARF4
hsa-miR-182	NRF1	ARRDC3
hsa-miR-182	NRF1	C17orf63
hsa-miR-182	NRF1	CRTC1
hsa-miR-182	NRF1	FAM49B
hsa-miR-182	NRF1	FAM60A
hsa-miR-182	NRF1	GRB2
hsa-miR-182	NRF1	JUB
hsa-miR-182	NRF1	MAP1LC3B
hsa-miR-182	NRF1	MTCH2
hsa-miR-182	NRF1	NPM1
hsa-miR-182	NRF1	NUP50
hsa-miR-182	NRF1	SPEN
hsa-miR-182	NRF1	SPRY4
hsa-miR-182	NRF1	TXNL1
hsa-miR-182	NRF1	VPS26B
hsa-miR-182	NRF1	WIPI2
hsa-miR-182	PRDM1	NR4A3
hsa-miR-183	NR3C1	ITGB1
hsa-miR-183	NR3C1	TPM1
hsa-miR-183	SIN3A	CELSR3
hsa-miR-183	TCF12	KIAA0182
hsa-miR-183	TCF4	AP3M1
hsa-miR-183	TCF4	EIF2C2
hsa-miR-183	TCF4	MDM4
hsa-miR-183	TCF4	MED1
hsa-miR-183	TCF4	NR4A2
hsa-miR-183	TCF4	PAM
hsa-miR-183	TCF4	PIM1
hsa-miR-183	TCF4	SMPD3
hsa-miR-183	TCF4	TCF7L2
hsa-miR-186	CCNT2	MAPK1
hsa-miR-186	CCNT2	NR1D2
hsa-miR-186	EP300	DPP9
hsa-miR-186	EP300	FBXO33
hsa-miR-186	EP300	GNAZ
hsa-miR-186	EP300	HNMT
hsa-miR-186	EP300	MAPK1
hsa-miR-186	EP300	TARDBP
hsa-miR-186	EP300	TFAP2A
hsa-miR-186	EP300	TGFBR2
hsa-miR-186	EP300	UBE2B
hsa-miR-186	EP300	ZFAND3
hsa-miR-186	FOXA1	FOXA1
hsa-miR-186	FOXA1	HNMT
hsa-miR-186	FOXA1	SATB1
hsa-miR-186	FOXA1	SPAST
hsa-miR-186	FOXA1	TGFBR2
hsa-miR-186	FOXA1	ZFP36L2
hsa-miR-186	SRF	MAPK1
hsa-miR-186	SRF	SRF
hsa-miR-186	SUZ12	ARX
hsa-miR-186	SUZ12	FAM5B
hsa-miR-186	SUZ12	FOXA1
hsa-miR-186	SUZ12	HOXA9
hsa-miR-186	SUZ12	KCNA1
hsa-miR-186	SUZ12	LHX2
hsa-miR-186	SUZ12	TFAP2A
hsa-miR-186	YY1	CPEB4
hsa-miR-186	YY1	CSNK2A1
hsa-miR-186	YY1	OXSR1
hsa-miR-186	YY1	RAB6A
hsa-miR-186	YY1	SEPT7
hsa-miR-186	YY1	ZNF81
hsa-miR-186	ZZZ3	NIPBL
hsa-miR-18a	ESR1	EPB41L1
hsa-miR-18a	ESR1	HMBOX1
hsa-miR-18a	ESR1	NEDD9
hsa-miR-18a	NR3C1	EHMT1
hsa-miR-18a	NR3C1	NEDD9
hsa-miR-18b	ESR1	EPB41L1
hsa-miR-18b	ESR1	HMBOX1
hsa-miR-18b	ESR1	NEDD9
hsa-miR-18b	NR3C1	EHMT1
hsa-miR-18b	NR3C1	NEDD9
hsa-miR-190	MEF2A	MEF2A
hsa-miR-190b	MEF2A	MEF2A
hsa-miR-191	CEBPB	CEBPB
hsa-miR-194	FOXA1	C14orf43
hsa-miR-194	FOXA1	FOXA1
hsa-miR-194	FOXA1	HELZ
hsa-miR-194	FOXA1	SATB1
hsa-miR-195	CCNT2	CRKL
hsa-miR-195	CCNT2	PHF19
hsa-miR-195	CCNT2	PIM1
hsa-miR-195	CCNT2	SYPL1
hsa-miR-195	CCNT2	WASL
hsa-miR-195	ESRRA	BCL2L2
hsa-miR-195	ESRRA	ESRRA
hsa-miR-195	PBX3	ACTR2
hsa-miR-195	PBX3	AP2A1
hsa-miR-195	PBX3	DCUN1D4
hsa-miR-195	PBX3	ELMO2
hsa-miR-195	PBX3	FRYL
hsa-miR-195	PBX3	KIF1B
hsa-miR-195	PBX3	NFE2L1
hsa-miR-195	PBX3	PDIA6
hsa-miR-195	PBX3	PLAG1
hsa-miR-195	PBX3	SPRYD3
hsa-miR-195	PBX3	ZC3H6
hsa-miR-195	PBX3	ZSWIM3
hsa-miR-195	SUZ12	ESRRG
hsa-miR-195	SUZ12	HOXA10
hsa-miR-195	SUZ12	HOXA3
hsa-miR-195	SUZ12	HOXC11
hsa-miR-195	SUZ12	HOXC8
hsa-miR-195	SUZ12	NXPH1
hsa-miR-195	SUZ12	PTHLH
hsa-miR-195	TBP	C17orf59
hsa-miR-195	TBP	CALM1
hsa-miR-195	TBP	HNRNPA2B1
hsa-miR-19a	BCL3	BZRAP1
hsa-miR-19a	BCL3	CTGF
hsa-miR-19a	BCL3	EIF4A2
hsa-miR-19a	BCL3	FAM46B
hsa-miR-19a	BCL3	HIC1
hsa-miR-19a	BCL3	RAB34
hsa-miR-19a	BCL3	RUNX3
hsa-miR-19a	CCNT2	ACCN4
hsa-miR-19a	CCNT2	FASTK
hsa-miR-19a	CCNT2	KLF10
hsa-miR-19a	ESR1	APPL1
hsa-miR-19a	ESR1	LIF
hsa-miR-19a	ESR1	MN1
hsa-miR-19a	ESR1	OTUD7B
hsa-miR-19a	ESR1	SIN3B
hsa-miR-19a	ESR1	VGLL4
hsa-miR-19a	ESR1	WBP2
hsa-miR-19a	ESR1	ZNF3
hsa-miR-19a	MEF2A	BZRAP1
hsa-miR-19a	MEF2A	CCNL1
hsa-miR-19a	MEF2A	MEF2A
hsa-miR-19a	SUZ12	DLX1
hsa-miR-19a	SUZ12	EMX2
hsa-miR-19a	SUZ12	FOXF2
hsa-miR-19a	SUZ12	HOXA9
hsa-miR-19a	SUZ12	INHBB
hsa-miR-19a	SUZ12	NEUROD1
hsa-miR-19a	SUZ12	POU3F2
hsa-miR-19a	SUZ12	POU4F1
hsa-miR-19a	SUZ12	RFX4
hsa-miR-19b	BCL3	BZRAP1
hsa-miR-19b	BCL3	CTGF
hsa-miR-19b	BCL3	EIF4A2
hsa-miR-19b	BCL3	FAM46B
hsa-miR-19b	BCL3	HIC1
hsa-miR-19b	BCL3	RAB34
hsa-miR-19b	BCL3	RUNX3
hsa-miR-19b	CCNT2	ACCN4
hsa-miR-19b	CCNT2	FASTK
hsa-miR-19b	CCNT2	KLF10
hsa-miR-19b	ESR1	APPL1
hsa-miR-19b	ESR1	LIF
hsa-miR-19b	ESR1	MN1
hsa-miR-19b	ESR1	OTUD7B
hsa-miR-19b	ESR1	SIN3B
hsa-miR-19b	ESR1	VGLL4
hsa-miR-19b	ESR1	WBP2
hsa-miR-19b	ESR1	ZNF3
hsa-miR-19b	MEF2A	BZRAP1
hsa-miR-19b	MEF2A	CCNL1
hsa-miR-19b	MEF2A	MEF2A
hsa-miR-19b	SUZ12	DLX1
hsa-miR-19b	SUZ12	EMX2
hsa-miR-19b	SUZ12	FOXF2
hsa-miR-19b	SUZ12	HOXA9
hsa-miR-19b	SUZ12	INHBB
hsa-miR-19b	SUZ12	NEUROD1
hsa-miR-19b	SUZ12	POU3F2
hsa-miR-19b	SUZ12	POU4F1
hsa-miR-19b	SUZ12	RFX4
hsa-miR-202	GABPA	CAP1
hsa-miR-202	GABPA	EIF2C3
hsa-miR-202	GABPA	GABPA
hsa-miR-202	GABPA	SEC24C
hsa-miR-202	PBX3	DCUN1D4
hsa-miR-202	PBX3	KIF1B
hsa-miR-202	PBX3	ZSWIM4
hsa-miR-203	FOSL2	FOSL2
hsa-miR-203	TCF12	DLX5
hsa-miR-203	TCF12	EBF3
hsa-miR-203	TCF12	EN2
hsa-miR-203	TCF12	SRC
hsa-miR-203	TCF12	TBX3
hsa-miR-203	TCF12	TRPV3
hsa-miR-203	TCF4	ADK
hsa-miR-203	TCF4	ARSB
hsa-miR-203	TCF4	EGR3
hsa-miR-203	TCF4	KIF2A
hsa-miR-203	TCF4	SRC
hsa-miR-203	TCF4	ZNF292
hsa-miR-203	TCF4	ZNRF3
hsa-miR-204	CCNT2	CRKL
hsa-miR-204	CCNT2	RHOBTB3
hsa-miR-204	NR3C1	ELL2
hsa-miR-204	NR3C1	MAP1LC3B
hsa-miR-204	NR3C1	PTPRJ
hsa-miR-204	NR3C1	ZNF335
hsa-miR-204	SIN3A	CELSR3
hsa-miR-204	SIN3A	CRKL
hsa-miR-204	TCF12	TFAP2A
hsa-miR-204	TCF4	AP3M1
hsa-miR-204	TCF4	ATF2
hsa-miR-204	TCF4	FNIP1
hsa-miR-204	TCF4	IER5L
hsa-miR-204	TCF4	IRF2BP2
hsa-miR-204	TCF4	MAP1LC3B
hsa-miR-204	TCF4	NR4A2
hsa-miR-204	TCF4	RHOBTB3
hsa-miR-204	TCF4	SHC1
hsa-miR-204	TCF4	TGFBR2
hsa-miR-204	TCF4	ZNRF3
hsa-miR-204	TFAP2A	ZNF335
hsa-miR-205	E2F1	C21orf63
hsa-miR-205	E2F1	DGCR8
hsa-miR-205	E2F1	LCOR
hsa-miR-206	BCL11A	POLDIP3
hsa-miR-206	BCL11A	PTMA
hsa-miR-206	BCL11A	SEC22B
hsa-miR-206	BCL11A	ZFP36L1
hsa-miR-206	CTBP2	HAND2
hsa-miR-206	CTBP2	HOXB4
hsa-miR-206	CTBP2	PAX3
hsa-miR-206	ETS1	H3F3B
hsa-miR-206	ETS1	POLDIP3
hsa-miR-206	ETS1	SLC25A1
hsa-miR-206	ETS1	SMEK2
hsa-miR-206	ETS1	TRAPPC3
hsa-miR-206	JUND	ANXA2
hsa-miR-206	JUND	CTTNBP2NL
hsa-miR-206	JUND	FBXO33
hsa-miR-206	JUND	H3F3B
hsa-miR-206	JUND	JOSD1
hsa-miR-206	JUND	JUND
hsa-miR-206	JUND	LRRC8A
hsa-miR-206	JUND	PTMA
hsa-miR-206	JUND	TPM4
hsa-miR-206	JUND	UBE2H
hsa-miR-206	JUND	ZNF217
hsa-miR-206	SMARCB1	ANXA2
hsa-miR-206	SMARCB1	DDX5
hsa-miR-206	SMARCB1	H3F3B
hsa-miR-206	SMARCB1	MLL5
hsa-miR-206	SMARCB1	TPM4
hsa-miR-206	SP2	KHSRP
hsa-miR-206	SP2	SP2
hsa-miR-206	TBP	CALM2
hsa-miR-206	TBP	CITED2
hsa-miR-206	TBP	DDX5
hsa-miR-206	TBP	H3F3B
hsa-miR-206	TBP	JUND
hsa-miR-206	TBP	POLDIP3
hsa-miR-206	TBP	PTMA
hsa-miR-206	TBP	THBS1
hsa-miR-206	TBP	ZBTB4
hsa-miR-20a	CCNT2	FASTK
hsa-miR-20a	CCNT2	SQSTM1
hsa-miR-20a	CCNT2	UBC
hsa-miR-20a	E2F1	ATAD2
hsa-miR-20a	E2F1	BTG3
hsa-miR-20a	E2F1	CAMK2N2
hsa-miR-20a	E2F1	CC2D1A
hsa-miR-20a	E2F1	CTDSPL2
hsa-miR-20a	E2F1	DIP2A
hsa-miR-20a	E2F1	DPYSL2
hsa-miR-20a	E2F1	DUSP2
hsa-miR-20a	E2F1	HEG1
hsa-miR-20a	E2F1	KLF11
hsa-miR-20a	E2F1	LAMA3
hsa-miR-20a	E2F1	MAP3K5
hsa-miR-20a	E2F1	MINK1
hsa-miR-20a	E2F1	NBL1
hsa-miR-20a	E2F1	NR2C2
hsa-miR-20a	E2F1	PARD6B
hsa-miR-20a	E2F1	PHTF2
hsa-miR-20a	E2F1	RB1
hsa-miR-20a	E2F1	RRM2
hsa-miR-20a	E2F1	RSBN1
hsa-miR-20a	E2F1	SLC25A36
hsa-miR-20a	E2F1	SSH1
hsa-miR-20a	E2F1	USP32
hsa-miR-20a	E2F1	WEE1
hsa-miR-20a	FOXA1	AHNAK
hsa-miR-20a	FOXA1	ARHGAP1
hsa-miR-20a	FOXA1	ATAD2
hsa-miR-20a	FOXA1	C14orf28
hsa-miR-20a	FOXA1	CALD1
hsa-miR-20a	FOXA1	CDKN1A
hsa-miR-20a	FOXA1	ELK3
hsa-miR-20a	FOXA1	EZH1
hsa-miR-20a	FOXA1	FBXO31
hsa-miR-20a	FOXA1	FCHO2
hsa-miR-20a	FOXA1	FOXA1
hsa-miR-20a	FOXA1	GRAMD1A
hsa-miR-20a	FOXA1	HBP1
hsa-miR-20a	FOXA1	IRF2BP2
hsa-miR-20a	FOXA1	JUB
hsa-miR-20a	FOXA1	LDLR
hsa-miR-20a	FOXA1	ORMDL3
hsa-miR-20a	FOXA1	TBL1X
hsa-miR-20a	FOXA1	TBX3
hsa-miR-20a	FOXA1	TGFBR2
hsa-miR-20a	FOXA1	TNFAIP1
hsa-miR-20a	FOXA1	TP53INP2
hsa-miR-20a	FOXA1	TXNIP
hsa-miR-20a	PBX3	ACTR1A
hsa-miR-20a	PBX3	AKAP13
hsa-miR-20a	PBX3	GATAD2B
hsa-miR-20a	PBX3	HBP1
hsa-miR-20a	PBX3	MAP3K3
hsa-miR-20a	PBX3	PHTF2
hsa-miR-20a	PBX3	PKNOX1
hsa-miR-20a	PBX3	PLAG1
hsa-miR-20a	PBX3	RAB5B
hsa-miR-20a	STAT3	DCUN1D3
hsa-miR-20a	STAT3	FAT2
hsa-miR-20a	STAT3	IRF1
hsa-miR-20a	STAT3	IRF2BP2
hsa-miR-20a	STAT3	LDLR
hsa-miR-20a	STAT3	LIMA1
hsa-miR-20a	STAT3	RUNX1
hsa-miR-20a	STAT3	SEMA4B
hsa-miR-20a	STAT3	STAT3
hsa-miR-20a	STAT3	USP32
hsa-miR-20a	TCF4	ACTR1A
hsa-miR-20a	TCF4	CCND1
hsa-miR-20a	TCF4	DDX5
hsa-miR-20a	TCF4	FAM102A
hsa-miR-20a	TCF4	FBXO31
hsa-miR-20a	TCF4	FOXA1
hsa-miR-20a	TCF4	GRAMD1A
hsa-miR-20a	TCF4	IRF2BP2
hsa-miR-20a	TCF4	JUB
hsa-miR-20a	TCF4	NR4A2
hsa-miR-20a	TCF4	PHTF2
hsa-miR-20a	TCF4	SLC25A36
hsa-miR-20a	TCF4	TGFBR2
hsa-miR-20a	TCF4	ZNF217
hsa-miR-20a	ZBTB7A	FASTK
hsa-miR-20a	ZBTB7A	MARK4
hsa-miR-20a	ZBTB7A	MIDN
hsa-miR-20a	ZBTB7A	MKNK2
hsa-miR-20a	ZBTB7A	MLL3
hsa-miR-20a	ZBTB7A	RHOC
hsa-miR-20a	ZBTB7A	RRM2
hsa-miR-20a	ZBTB7A	ST6GALNAC6
hsa-miR-20a	ZBTB7A	VASP
hsa-miR-20a	ZBTB7A	ZBTB7A
hsa-miR-20b	CCNT2	FASTK
hsa-miR-20b	CCNT2	SQSTM1
hsa-miR-20b	CCNT2	UBC
hsa-miR-20b	E2F1	ATAD2
hsa-miR-20b	E2F1	BTG3
hsa-miR-20b	E2F1	CAMK2N2
hsa-miR-20b	E2F1	CC2D1A
hsa-miR-20b	E2F1	CTDSPL2
hsa-miR-20b	E2F1	DIP2A
hsa-miR-20b	E2F1	DPYSL2
hsa-miR-20b	E2F1	DUSP2
hsa-miR-20b	E2F1	HEG1
hsa-miR-20b	E2F1	KLF11
hsa-miR-20b	E2F1	LAMA3
hsa-miR-20b	E2F1	MAP3K5
hsa-miR-20b	E2F1	MINK1
hsa-miR-20b	E2F1	NBL1
hsa-miR-20b	E2F1	NR2C2
hsa-miR-20b	E2F1	PARD6B
hsa-miR-20b	E2F1	PHTF2
hsa-miR-20b	E2F1	RB1
hsa-miR-20b	E2F1	RRM2
hsa-miR-20b	E2F1	RSBN1
hsa-miR-20b	E2F1	SLC25A36
hsa-miR-20b	E2F1	SSH1
hsa-miR-20b	E2F1	USP32
hsa-miR-20b	E2F1	WEE1
hsa-miR-20b	FOXA1	AHNAK
hsa-miR-20b	FOXA1	ARHGAP1
hsa-miR-20b	FOXA1	ATAD2
hsa-miR-20b	FOXA1	C14orf28
hsa-miR-20b	FOXA1	CALD1
hsa-miR-20b	FOXA1	CDKN1A
hsa-miR-20b	FOXA1	ELK3
hsa-miR-20b	FOXA1	EZH1
hsa-miR-20b	FOXA1	FBXO31
hsa-miR-20b	FOXA1	FCHO2
hsa-miR-20b	FOXA1	FOXA1
hsa-miR-20b	FOXA1	GRAMD1A
hsa-miR-20b	FOXA1	HBP1
hsa-miR-20b	FOXA1	IRF2BP2
hsa-miR-20b	FOXA1	JUB
hsa-miR-20b	FOXA1	LDLR
hsa-miR-20b	FOXA1	ORMDL3
hsa-miR-20b	FOXA1	TBL1X
hsa-miR-20b	FOXA1	TBX3
hsa-miR-20b	FOXA1	TGFBR2
hsa-miR-20b	FOXA1	TNFAIP1
hsa-miR-20b	FOXA1	TP53INP2
hsa-miR-20b	FOXA1	TXNIP
hsa-miR-20b	PBX3	ACTR1A
hsa-miR-20b	PBX3	AKAP13
hsa-miR-20b	PBX3	GATAD2B
hsa-miR-20b	PBX3	HBP1
hsa-miR-20b	PBX3	MAP3K3
hsa-miR-20b	PBX3	PHTF2
hsa-miR-20b	PBX3	PKNOX1
hsa-miR-20b	PBX3	PLAG1
hsa-miR-20b	PBX3	RAB5B
hsa-miR-20b	STAT3	DCUN1D3
hsa-miR-20b	STAT3	FAT2
hsa-miR-20b	STAT3	IRF1
hsa-miR-20b	STAT3	IRF2BP2
hsa-miR-20b	STAT3	LDLR
hsa-miR-20b	STAT3	LIMA1
hsa-miR-20b	STAT3	RUNX1
hsa-miR-20b	STAT3	SEMA4B
hsa-miR-20b	STAT3	STAT3
hsa-miR-20b	STAT3	USP32
hsa-miR-20b	TCF4	ACTR1A
hsa-miR-20b	TCF4	CCND1
hsa-miR-20b	TCF4	DDX5
hsa-miR-20b	TCF4	FAM102A
hsa-miR-20b	TCF4	FBXO31
hsa-miR-20b	TCF4	FOXA1
hsa-miR-20b	TCF4	GRAMD1A
hsa-miR-20b	TCF4	IRF2BP2
hsa-miR-20b	TCF4	JUB
hsa-miR-20b	TCF4	NR4A2
hsa-miR-20b	TCF4	PHTF2
hsa-miR-20b	TCF4	SLC25A36
hsa-miR-20b	TCF4	TGFBR2
hsa-miR-20b	TCF4	ZNF217
hsa-miR-20b	ZBTB7A	FASTK
hsa-miR-20b	ZBTB7A	MARK4
hsa-miR-20b	ZBTB7A	MIDN
hsa-miR-20b	ZBTB7A	MKNK2
hsa-miR-20b	ZBTB7A	MLL3
hsa-miR-20b	ZBTB7A	RHOC
hsa-miR-20b	ZBTB7A	RRM2
hsa-miR-20b	ZBTB7A	ST6GALNAC6
hsa-miR-20b	ZBTB7A	VASP
hsa-miR-20b	ZBTB7A	ZBTB7A
hsa-miR-21	STAT3	MBNL1
hsa-miR-21	STAT3	STAT3
hsa-miR-21	STAT3	UBE2D3
hsa-miR-211	CCNT2	CRKL
hsa-miR-211	CCNT2	RHOBTB3
hsa-miR-211	NR3C1	ELL2
hsa-miR-211	NR3C1	MAP1LC3B
hsa-miR-211	NR3C1	PTPRJ
hsa-miR-211	NR3C1	ZNF335
hsa-miR-211	SIN3A	CELSR3
hsa-miR-211	SIN3A	CRKL
hsa-miR-211	TCF12	TFAP2A
hsa-miR-211	TCF4	AP3M1
hsa-miR-211	TCF4	ATF2
hsa-miR-211	TCF4	FNIP1
hsa-miR-211	TCF4	IER5L
hsa-miR-211	TCF4	MAP1LC3B
hsa-miR-211	TCF4	NR4A2
hsa-miR-211	TCF4	RHOBTB3
hsa-miR-211	TCF4	SHC1
hsa-miR-211	TCF4	TGFBR2
hsa-miR-211	TCF4	ZNRF3
hsa-miR-211	TFAP2A	ZNF335
hsa-miR-214	ESRRA	ESRRA
hsa-miR-214	ESRRA	PDRG1
hsa-miR-214	HMGN3	ARVCF
hsa-miR-214	HMGN3	CRKL
hsa-miR-214	TFAP2C	KPNA1
hsa-miR-216b	E2F4	PTBP1
hsa-miR-216b	JUN	ENC1
hsa-miR-216b	JUN	JUN
hsa-miR-216b	NFYB	DCUN1D4
hsa-miR-216b	NFYB	DLX2
hsa-miR-216b	NFYB	UVRAG
hsa-miR-216b	TCF4	MNT
hsa-miR-218	GABPA	FBXO28
hsa-miR-218	GABPA	GABPA
hsa-miR-218	GABPA	OTUD7B
hsa-miR-218	GABPA	SENP1
hsa-miR-218	GABPA	SERP1
hsa-miR-218	PPARGC1A	THTPA
hsa-miR-218	TCF4	HIVEP1
hsa-miR-218	TCF4	PUM1
hsa-miR-218	TCF4	SMPD3
hsa-miR-218	TCF4	TACC1
hsa-miR-22	EP300	CALM3
hsa-miR-22	EP300	PPP1R15B
hsa-miR-22	EP300	RTN3
hsa-miR-22	ESR1	FBRS
hsa-miR-22	FOSL1	MTHFR
hsa-miR-22	MAX	CCDC47
hsa-miR-22	MAX	MAX
hsa-miR-22	MAX	MTHFD2
hsa-miR-22	MAX	MTHFR
hsa-miR-22	MAX	RBM15
hsa-miR-22	MAX	SIRT1
hsa-miR-22	NFYA	FNBP4
hsa-miR-22	NFYA	H3F3B
hsa-miR-22	NFYA	MXD1
hsa-miR-22	NFYA	RAB5B
hsa-miR-22	NFYA	RBM15
hsa-miR-22	NFYA	TNRC6B
hsa-miR-22	NR3C1	ADRA1B
hsa-miR-22	NR3C1	ARRB1
hsa-miR-22	NR3C1	BCL9L
hsa-miR-22	NR3C1	CDKN1A
hsa-miR-22	NR3C1	ZNF740
hsa-miR-22	SRF	CDKN1A
hsa-miR-22	SRF	FOSL1
hsa-miR-22	SRF	HOMER1
hsa-miR-22	SRF	SRF
hsa-miR-22	SRF	TAGLN
hsa-miR-221	CTCF	ATAD2B
hsa-miR-221	CTCF	ATXN1
hsa-miR-221	CTCF	C18orf25
hsa-miR-221	CTCF	CDKN1C
hsa-miR-221	CTCF	GNAI2
hsa-miR-221	CTCF	HOXC10
hsa-miR-221	CTCF	MIDN
hsa-miR-221	CTCF	MYLIP
hsa-miR-221	ESR1	VGLL4
hsa-miR-221	FOS	ANKHD1
hsa-miR-221	FOS	ATXN1
hsa-miR-221	FOS	VGLL4
hsa-miR-221	PBX3	ANKHD1
hsa-miR-221	PBX3	KHDRBS2
hsa-miR-221	PBX3	RSBN1L
hsa-miR-221	TCF12	HOXC10
hsa-miR-222	CTCF	ATAD2B
hsa-miR-222	CTCF	ATXN1
hsa-miR-222	CTCF	C18orf25
hsa-miR-222	CTCF	CDKN1C
hsa-miR-222	CTCF	GNAI2
hsa-miR-222	CTCF	HOXC10
hsa-miR-222	CTCF	MIDN
hsa-miR-222	CTCF	MYLIP
hsa-miR-222	ESR1	VGLL4
hsa-miR-222	FOS	ANKHD1
hsa-miR-222	FOS	ATXN1
hsa-miR-222	FOS	VGLL4
hsa-miR-222	PBX3	ANKHD1
hsa-miR-222	PBX3	KHDRBS2
hsa-miR-222	PBX3	RSBN1L
hsa-miR-222	TCF12	HOXC10
hsa-miR-23a	CCNT2	LBR
hsa-miR-23a	CCNT2	NR1D2
hsa-miR-23a	CCNT2	PHF19
hsa-miR-23a	CCNT2	VAPA
hsa-miR-23a	CCNT2	WASL
hsa-miR-23a	CTCF	ARHGAP27
hsa-miR-23a	CTCF	ATXN1
hsa-miR-23a	CTCF	CASP7
hsa-miR-23a	CTCF	CCDC6
hsa-miR-23a	CTCF	CLK3
hsa-miR-23a	CTCF	EGLN2
hsa-miR-23a	CTCF	ERLIN2
hsa-miR-23a	CTCF	FOXD2
hsa-miR-23a	CTCF	HIC1
hsa-miR-23a	CTCF	HOOK2
hsa-miR-23a	CTCF	IDH1
hsa-miR-23a	CTCF	KCNK5
hsa-miR-23a	CTCF	MAP3K5
hsa-miR-23a	CTCF	PPIF
hsa-miR-23a	CTCF	RNF43
hsa-miR-23a	CTCF	SYS1
hsa-miR-23a	CTCF	TGFA
hsa-miR-23a	CTCF	TRIB1
hsa-miR-23a	CTCF	WBP2
hsa-miR-23a	CTCF	ZBTB34
hsa-miR-23a	HNF4G	SNX5
hsa-miR-23a	ZEB1	DMXL1
hsa-miR-23a	ZEB1	HIC1
hsa-miR-23a	ZEB1	MAP3K5
hsa-miR-23a	ZEB1	PTEN
hsa-miR-23a	ZEB1	PTK2B
hsa-miR-23a	ZEB1	WTAP
hsa-miR-23b	CCNT2	LBR
hsa-miR-23b	CCNT2	NR1D2
hsa-miR-23b	CCNT2	PHF19
hsa-miR-23b	CCNT2	VAPA
hsa-miR-23b	CCNT2	WASL
hsa-miR-23b	CTCF	ARHGAP27
hsa-miR-23b	CTCF	ATXN1
hsa-miR-23b	CTCF	CASP7
hsa-miR-23b	CTCF	CCDC6
hsa-miR-23b	CTCF	CLK3
hsa-miR-23b	CTCF	EGLN2
hsa-miR-23b	CTCF	ERLIN2
hsa-miR-23b	CTCF	FOXD2
hsa-miR-23b	CTCF	HIC1
hsa-miR-23b	CTCF	HOOK2
hsa-miR-23b	CTCF	IDH1
hsa-miR-23b	CTCF	KCNK5
hsa-miR-23b	CTCF	MAP3K5
hsa-miR-23b	CTCF	PPIF
hsa-miR-23b	CTCF	RNF43
hsa-miR-23b	CTCF	SYS1
hsa-miR-23b	CTCF	TGFA
hsa-miR-23b	CTCF	TRIB1
hsa-miR-23b	CTCF	WBP2
hsa-miR-23b	CTCF	ZBTB34
hsa-miR-23b	HNF4G	SNX5
hsa-miR-23b	ZEB1	DMXL1
hsa-miR-23b	ZEB1	HIC1
hsa-miR-23b	ZEB1	MAP3K5
hsa-miR-23b	ZEB1	PTEN
hsa-miR-23b	ZEB1	PTK2B
hsa-miR-23b	ZEB1	WTAP
hsa-miR-24	SP1	KIAA2018
hsa-miR-24	SP1	MNT
hsa-miR-24	SP1	RAB4B
hsa-miR-24	SP1	RAB5B
hsa-miR-24	SP1	SP1
hsa-miR-24	SP1	STX5
hsa-miR-24	SP1	SUV420H2
hsa-miR-24	SP1	TCERG1
hsa-miR-25	FOSL2	FOSL2
hsa-miR-25	GATA2	BAHCC1
hsa-miR-25	GATA2	BSDC1
hsa-miR-25	GATA2	BTG2
hsa-miR-25	GATA2	DOCK9
hsa-miR-25	GATA2	FKBP1A
hsa-miR-25	GATA2	GATA2
hsa-miR-25	GATA2	GATA6
hsa-miR-25	GATA2	HIVEP1
hsa-miR-25	GATA2	NFIB
hsa-miR-25	GATA2	RGS3
hsa-miR-25	GATA2	SMAD7
hsa-miR-25	GATA2	TNPO1
hsa-miR-25	GATA2	ZFPM2
hsa-miR-25	NRF1	ADAM10
hsa-miR-25	NRF1	ARRDC3
hsa-miR-25	NRF1	C20orf111
hsa-miR-25	NRF1	CDC42
hsa-miR-25	NRF1	DNAJB9
hsa-miR-25	NRF1	FNBP4
hsa-miR-25	NRF1	MYCBP2
hsa-miR-25	NRF1	PFKFB4
hsa-miR-25	NRF1	RAB14
hsa-miR-25	NRF1	RAD21
hsa-miR-25	NRF1	TIA1
hsa-miR-25	NRF1	TOP1
hsa-miR-25	RAD21	AHCYL1
hsa-miR-25	RAD21	ARRDC3
hsa-miR-25	RAD21	C20orf111
hsa-miR-25	RAD21	CDKN1C
hsa-miR-25	RAD21	CHD9
hsa-miR-25	RAD21	CLDN11
hsa-miR-25	RAD21	COL1A2
hsa-miR-25	RAD21	MMP16
hsa-miR-25	RAD21	MYLIP
hsa-miR-25	RAD21	MYO1B
hsa-miR-25	RAD21	PDS5A
hsa-miR-25	RAD21	PHF17
hsa-miR-25	RAD21	PIP5K1C
hsa-miR-25	RAD21	PLEKHA6
hsa-miR-25	RAD21	PTGER4
hsa-miR-25	RAD21	RGS3
hsa-miR-25	RAD21	SOX4
hsa-miR-25	RAD21	STAG2
[truncated: 1,782 more rows]
