# Supplementary material for: A Combination of Transcriptional and MicroRNA Regulation Improves the Stability of the Relative Concentrations of Target Genes
Source: PLoS Comput Biol. 2014 Feb 27;10(2):e1003490. doi: 10.1371/journal.pcbi.1003490 (PMC3937125; doi:10.1371/journal.pcbi.1003490)
Supplement: Table S7 — List of micFFL obtained from Jaspar data and sifted through the 4 DB filter. (CSV) [file pcbi.1003490.s007.csv]

hsa-let-7a	HLF	ABCC5
hsa-let-7a	HLF	AHCTF1
hsa-let-7a	HLF	AKAP6
hsa-let-7a	HLF	ATP2A2
hsa-let-7a	HLF	CPEB1
hsa-let-7a	HLF	DCUN1D3
hsa-let-7a	HLF	DTX2
hsa-let-7a	HLF	FARP1
hsa-let-7a	HLF	FRAS1
hsa-let-7a	HLF	GDPD1
hsa-let-7a	HLF	GPR137
hsa-let-7a	HLF	GYG2
hsa-let-7a	HLF	HDLBP
hsa-let-7a	HLF	HOOK1
hsa-let-7a	HLF	MGAT4A
hsa-let-7a	HLF	NME4
hsa-let-7a	HLF	NUP98
hsa-let-7a	HLF	PAK1
hsa-let-7a	HLF	PHF8
hsa-let-7a	HLF	PPARGC1B
hsa-let-7a	HLF	RIOK3
hsa-let-7a	HLF	SLC25A24
hsa-let-7a	HLF	TNFRSF1B
hsa-let-7a	HLF	XKR8
hsa-let-7a	MYCN	ABCB9
hsa-let-7a	MYCN	ACSL6
hsa-let-7a	MYCN	ANKRD28
hsa-let-7a	MYCN	ARHGAP20
hsa-let-7a	MYCN	ARL5A
hsa-let-7a	MYCN	ARMC8
hsa-let-7a	MYCN	ATP2A2
hsa-let-7a	MYCN	BACH1
hsa-let-7a	MYCN	C15orf29
hsa-let-7a	MYCN	C15orf39
hsa-let-7a	MYCN	C20orf112
hsa-let-7a	MYCN	CDV3
hsa-let-7a	MYCN	CHD4
hsa-let-7a	MYCN	CHD7
hsa-let-7a	MYCN	COL1A1
hsa-let-7a	MYCN	CPD
hsa-let-7a	MYCN	CPEB1
hsa-let-7a	MYCN	CPEB2
hsa-let-7a	MYCN	CPSF4
hsa-let-7a	MYCN	CYP46A1
hsa-let-7a	MYCN	DDX19B
hsa-let-7a	MYCN	DHX57
hsa-let-7a	MYCN	DLC1
hsa-let-7a	MYCN	DNAJC1
hsa-let-7a	MYCN	DTX2
hsa-let-7a	MYCN	DUSP4
hsa-let-7a	MYCN	DYRK2
hsa-let-7a	MYCN	E2F5
hsa-let-7a	MYCN	E2F6
hsa-let-7a	MYCN	EDN1
hsa-let-7a	MYCN	EEA1
hsa-let-7a	MYCN	EEF2K
hsa-let-7a	MYCN	EGR3
hsa-let-7a	MYCN	EIF2C3
hsa-let-7a	MYCN	EIF2C4
hsa-let-7a	MYCN	EIF4G2
hsa-let-7a	MYCN	ELOVL4
hsa-let-7a	MYCN	ERCC6
hsa-let-7a	MYCN	ERGIC1
hsa-let-7a	MYCN	ETNK2
hsa-let-7a	MYCN	FAM104A
hsa-let-7a	MYCN	FAM118A
hsa-let-7a	MYCN	FGD6
hsa-let-7a	MYCN	FGF11
hsa-let-7a	MYCN	FIGN
hsa-let-7a	MYCN	FNIP1
hsa-let-7a	MYCN	FOXP2
hsa-let-7a	MYCN	FRAS1
hsa-let-7a	MYCN	FRMD4B
hsa-let-7a	MYCN	GATM
hsa-let-7a	MYCN	GHR
hsa-let-7a	MYCN	GIPC1
hsa-let-7a	MYCN	GREB1
hsa-let-7a	MYCN	GRIK2
hsa-let-7a	MYCN	GSG1L
hsa-let-7a	MYCN	GTF2I
hsa-let-7a	MYCN	GYG2
hsa-let-7a	MYCN	HDLBP
hsa-let-7a	MYCN	HIC2
hsa-let-7a	MYCN	HLF
hsa-let-7a	MYCN	HMGA1
hsa-let-7a	MYCN	HOOK1
hsa-let-7a	MYCN	HOXA9
hsa-let-7a	MYCN	HOXD1
hsa-let-7a	MYCN	HTR4
hsa-let-7a	MYCN	IGF1R
hsa-let-7a	MYCN	IGF2BP1
hsa-let-7a	MYCN	IGF2BP3
hsa-let-7a	MYCN	IKBKAP
hsa-let-7a	MYCN	IL6
hsa-let-7a	MYCN	INSR
hsa-let-7a	MYCN	KCTD17
hsa-let-7a	MYCN	KIF1B
hsa-let-7a	MYCN	KPNA4
hsa-let-7a	MYCN	LCORL
hsa-let-7a	MYCN	LIMD2
hsa-let-7a	MYCN	LMX1A
hsa-let-7a	MYCN	LRIG3
hsa-let-7a	MYCN	MAP4K3
hsa-let-7a	MYCN	MAPK6
hsa-let-7a	MYCN	MEIS3
hsa-let-7a	MYCN	MLLT10
hsa-let-7a	MYCN	MMP11
hsa-let-7a	MYCN	MTDH
hsa-let-7a	MYCN	MXD1
hsa-let-7a	MYCN	NAP1L1
hsa-let-7a	MYCN	NEFM
hsa-let-7a	MYCN	NRAS
hsa-let-7a	MYCN	NUP98
hsa-let-7a	MYCN	OSBPL3
hsa-let-7a	MYCN	OSMR
hsa-let-7a	MYCN	PAK1
hsa-let-7a	MYCN	PARD6B
hsa-let-7a	MYCN	PBX1
hsa-let-7a	MYCN	PBX3
hsa-let-7a	MYCN	PCGF3
hsa-let-7a	MYCN	PDGFB
hsa-let-7a	MYCN	PDPR
hsa-let-7a	MYCN	PGM2L1
hsa-let-7a	MYCN	PLAGL2
hsa-let-7a	MYCN	PLEKHG6
hsa-let-7a	MYCN	PLEKHO1
hsa-let-7a	MYCN	PLXNA4
hsa-let-7a	MYCN	PLXND1
hsa-let-7a	MYCN	PNKD
hsa-let-7a	MYCN	POGZ
hsa-let-7a	MYCN	PRDM2
hsa-let-7a	MYCN	PRTG
hsa-let-7a	MYCN	RAB15
hsa-let-7a	MYCN	RALB
hsa-let-7a	MYCN	RANBP2
hsa-let-7a	MYCN	RDX
hsa-let-7a	MYCN	RGS16
hsa-let-7a	MYCN	RGS6
hsa-let-7a	MYCN	RRM2
hsa-let-7a	MYCN	RSPO2
hsa-let-7a	MYCN	SCD
hsa-let-7a	MYCN	SEC14L1
hsa-let-7a	MYCN	SLC12A9
hsa-let-7a	MYCN	SLC16A9
hsa-let-7a	MYCN	SLC20A1
hsa-let-7a	MYCN	SLC25A18
hsa-let-7a	MYCN	SLC6A1
hsa-let-7a	MYCN	SLC6A15
hsa-let-7a	MYCN	SLC8A2
hsa-let-7a	MYCN	SNAI3
hsa-let-7a	MYCN	SNN
hsa-let-7a	MYCN	SOX13
hsa-let-7a	MYCN	SPRYD4
hsa-let-7a	MYCN	STARD13
hsa-let-7a	MYCN	STRBP
hsa-let-7a	MYCN	SYT7
hsa-let-7a	MYCN	TBKBP1
hsa-let-7a	MYCN	TBX5
hsa-let-7a	MYCN	TGFBR1
hsa-let-7a	MYCN	THBS1
hsa-let-7a	MYCN	TNFAIP3
hsa-let-7a	MYCN	TSC1
hsa-let-7a	MYCN	TSC22D2
hsa-let-7a	MYCN	TSPAN18
hsa-let-7a	MYCN	TXLNA
hsa-let-7a	MYCN	UHRF2
hsa-let-7a	MYCN	USP12
hsa-let-7a	MYCN	VSNL1
hsa-let-7a	MYCN	WDR37
hsa-let-7a	MYCN	XK
hsa-let-7a	MYCN	YOD1
hsa-let-7a	MYCN	ZNF644
hsa-let-7a	PBX1	ATP2A2
hsa-let-7a	PBX1	BCL2L1
hsa-let-7a	PBX1	BZW2
hsa-let-7a	PBX1	COL14A1
hsa-let-7a	PBX1	COL3A1
hsa-let-7a	PBX1	COL5A2
hsa-let-7a	PBX1	DMD
hsa-let-7a	PBX1	DYRK1A
hsa-let-7a	PBX1	FOXP2
hsa-let-7a	PBX1	GABRA6
hsa-let-7a	PBX1	GDPD1
hsa-let-7a	PBX1	GNPTAB
hsa-let-7a	PBX1	NCOA1
hsa-let-7a	PBX1	NEFM
hsa-let-7a	PBX1	NLK
hsa-let-7a	PBX1	NUP98
hsa-let-7a	PBX1	OPRM1
hsa-let-7a	PBX1	POGZ
hsa-let-7a	PBX1	RPUSD3
hsa-let-7a	PBX1	SLC6A15
hsa-let-7a	PBX1	STRBP
hsa-let-7a	PBX1	STXBP5
hsa-let-7a	PBX1	TMPRSS2
hsa-let-7a	PBX1	USP21
hsa-let-7a	PBX1	ZNF354A
hsa-let-7a	PBX1	ZNF644
hsa-let-7b	HLF	ABCC5
hsa-let-7b	HLF	AHCTF1
hsa-let-7b	HLF	AKAP6
hsa-let-7b	HLF	ATP2A2
hsa-let-7b	HLF	CPEB1
hsa-let-7b	HLF	DCUN1D3
hsa-let-7b	HLF	DTX2
hsa-let-7b	HLF	FARP1
hsa-let-7b	HLF	FRAS1
hsa-let-7b	HLF	GDPD1
hsa-let-7b	HLF	GPR137
hsa-let-7b	HLF	GYG2
hsa-let-7b	HLF	HDLBP
hsa-let-7b	HLF	HOOK1
hsa-let-7b	HLF	MGAT4A
hsa-let-7b	HLF	NME4
hsa-let-7b	HLF	NUP98
hsa-let-7b	HLF	PAK1
hsa-let-7b	HLF	PPARGC1B
hsa-let-7b	HLF	RIOK3
hsa-let-7b	HLF	RNF44
hsa-let-7b	HLF	SLC25A24
hsa-let-7b	HLF	TNFRSF1B
hsa-let-7b	HLF	XKR8
hsa-let-7b	MYCN	ABCB9
hsa-let-7b	MYCN	ACSL6
hsa-let-7b	MYCN	ANKRD28
hsa-let-7b	MYCN	ARHGAP20
hsa-let-7b	MYCN	ARL5A
hsa-let-7b	MYCN	ARMC8
hsa-let-7b	MYCN	ATP2A2
hsa-let-7b	MYCN	BACH1
hsa-let-7b	MYCN	C15orf29
hsa-let-7b	MYCN	C15orf39
hsa-let-7b	MYCN	C20orf112
hsa-let-7b	MYCN	CBFA2T3
hsa-let-7b	MYCN	CDV3
hsa-let-7b	MYCN	CHD4
hsa-let-7b	MYCN	CHD7
hsa-let-7b	MYCN	COL1A1
hsa-let-7b	MYCN	CPD
hsa-let-7b	MYCN	CPEB1
hsa-let-7b	MYCN	CPEB2
hsa-let-7b	MYCN	CPSF4
hsa-let-7b	MYCN	CYP46A1
hsa-let-7b	MYCN	DDX19B
hsa-let-7b	MYCN	DHX57
hsa-let-7b	MYCN	DLC1
hsa-let-7b	MYCN	DNAJC1
hsa-let-7b	MYCN	DTX2
hsa-let-7b	MYCN	DUSP4
hsa-let-7b	MYCN	DYRK2
hsa-let-7b	MYCN	E2F5
hsa-let-7b	MYCN	E2F6
hsa-let-7b	MYCN	EDN1
hsa-let-7b	MYCN	EEA1
hsa-let-7b	MYCN	EEF2K
hsa-let-7b	MYCN	EGR3
hsa-let-7b	MYCN	EIF2C3
hsa-let-7b	MYCN	EIF4G2
hsa-let-7b	MYCN	ELOVL4
hsa-let-7b	MYCN	ERCC6
hsa-let-7b	MYCN	ERGIC1
hsa-let-7b	MYCN	ETNK2
hsa-let-7b	MYCN	FAM104A
hsa-let-7b	MYCN	FAM118A
hsa-let-7b	MYCN	FGD6
hsa-let-7b	MYCN	FGF11
hsa-let-7b	MYCN	FIGN
hsa-let-7b	MYCN	FNIP1
hsa-let-7b	MYCN	FOXP2
hsa-let-7b	MYCN	FRAS1
hsa-let-7b	MYCN	FRMD4B
hsa-let-7b	MYCN	GATM
hsa-let-7b	MYCN	GHR
hsa-let-7b	MYCN	GIPC1
hsa-let-7b	MYCN	GREB1
hsa-let-7b	MYCN	GRIK2
hsa-let-7b	MYCN	GSG1L
hsa-let-7b	MYCN	GTF2I
hsa-let-7b	MYCN	GYG2
hsa-let-7b	MYCN	HDLBP
hsa-let-7b	MYCN	HIC2
hsa-let-7b	MYCN	HLF
hsa-let-7b	MYCN	HMGA1
hsa-let-7b	MYCN	HOOK1
hsa-let-7b	MYCN	HOXA9
hsa-let-7b	MYCN	HOXD1
hsa-let-7b	MYCN	HTR4
hsa-let-7b	MYCN	IGF1R
hsa-let-7b	MYCN	IGF2BP1
hsa-let-7b	MYCN	IGF2BP3
hsa-let-7b	MYCN	IKBKAP
hsa-let-7b	MYCN	IL6
hsa-let-7b	MYCN	INSR
hsa-let-7b	MYCN	KCTD17
hsa-let-7b	MYCN	KIF1B
hsa-let-7b	MYCN	KPNA4
hsa-let-7b	MYCN	LCORL
hsa-let-7b	MYCN	LIMD2
hsa-let-7b	MYCN	LMX1A
hsa-let-7b	MYCN	LRIG3
hsa-let-7b	MYCN	MAP4K3
hsa-let-7b	MYCN	MAPK6
hsa-let-7b	MYCN	MEIS3
hsa-let-7b	MYCN	MLLT10
hsa-let-7b	MYCN	MMP11
hsa-let-7b	MYCN	MTDH
hsa-let-7b	MYCN	MXD1
hsa-let-7b	MYCN	NAP1L1
hsa-let-7b	MYCN	NEFM
hsa-let-7b	MYCN	NRAS
hsa-let-7b	MYCN	NUMBL
hsa-let-7b	MYCN	NUP98
hsa-let-7b	MYCN	OSBPL3
hsa-let-7b	MYCN	OSMR
hsa-let-7b	MYCN	PAK1
hsa-let-7b	MYCN	PARD6B
hsa-let-7b	MYCN	PBX1
hsa-let-7b	MYCN	PBX3
hsa-let-7b	MYCN	PCGF3
hsa-let-7b	MYCN	PDGFB
hsa-let-7b	MYCN	PDPR
hsa-let-7b	MYCN	PGM2L1
hsa-let-7b	MYCN	PLAGL2
hsa-let-7b	MYCN	PLEKHG6
hsa-let-7b	MYCN	PLEKHO1
hsa-let-7b	MYCN	PLXNA4
hsa-let-7b	MYCN	PLXND1
hsa-let-7b	MYCN	PNKD
hsa-let-7b	MYCN	POGZ
hsa-let-7b	MYCN	PRDM2
hsa-let-7b	MYCN	PRTG
hsa-let-7b	MYCN	RAB15
hsa-let-7b	MYCN	RALB
hsa-let-7b	MYCN	RANBP2
hsa-let-7b	MYCN	RDX
hsa-let-7b	MYCN	RGS16
hsa-let-7b	MYCN	RGS6
hsa-let-7b	MYCN	RNF44
hsa-let-7b	MYCN	RRM2
hsa-let-7b	MYCN	RSPO2
hsa-let-7b	MYCN	SCD
hsa-let-7b	MYCN	SEC14L1
hsa-let-7b	MYCN	SLC12A9
hsa-let-7b	MYCN	SLC16A9
hsa-let-7b	MYCN	SLC20A1
hsa-let-7b	MYCN	SLC25A18
hsa-let-7b	MYCN	SLC6A1
hsa-let-7b	MYCN	SLC6A15
hsa-let-7b	MYCN	SLC8A2
hsa-let-7b	MYCN	SNAI3
hsa-let-7b	MYCN	SNN
hsa-let-7b	MYCN	SOX13
hsa-let-7b	MYCN	SPRYD4
hsa-let-7b	MYCN	STARD13
hsa-let-7b	MYCN	STRBP
hsa-let-7b	MYCN	SYT7
hsa-let-7b	MYCN	TBKBP1
hsa-let-7b	MYCN	TBX5
hsa-let-7b	MYCN	TGFBR1
hsa-let-7b	MYCN	THBS1
hsa-let-7b	MYCN	TMC7
hsa-let-7b	MYCN	TNFAIP3
hsa-let-7b	MYCN	TSC1
hsa-let-7b	MYCN	TSC22D2
hsa-let-7b	MYCN	TSPAN18
hsa-let-7b	MYCN	TXLNA
hsa-let-7b	MYCN	UHRF2
hsa-let-7b	MYCN	USP12
hsa-let-7b	MYCN	VSNL1
hsa-let-7b	MYCN	WDR37
hsa-let-7b	MYCN	XK
hsa-let-7b	MYCN	YOD1
hsa-let-7b	MYCN	ZNF644
hsa-let-7b	PBX1	ATP2A2
hsa-let-7b	PBX1	BCL2L1
hsa-let-7b	PBX1	BZW2
hsa-let-7b	PBX1	COL14A1
hsa-let-7b	PBX1	COL3A1
hsa-let-7b	PBX1	COL5A2
hsa-let-7b	PBX1	DMD
hsa-let-7b	PBX1	DYRK1A
hsa-let-7b	PBX1	FOXP2
hsa-let-7b	PBX1	GABRA6
hsa-let-7b	PBX1	GDPD1
hsa-let-7b	PBX1	GNPTAB
hsa-let-7b	PBX1	NCOA1
hsa-let-7b	PBX1	NEFM
hsa-let-7b	PBX1	NLK
hsa-let-7b	PBX1	NUP98
hsa-let-7b	PBX1	OPRM1
hsa-let-7b	PBX1	POGZ
hsa-let-7b	PBX1	RPUSD3
hsa-let-7b	PBX1	SLC6A15
hsa-let-7b	PBX1	STRBP
hsa-let-7b	PBX1	STXBP5
hsa-let-7b	PBX1	TMPRSS2
hsa-let-7b	PBX1	ZNF354A
hsa-let-7b	PBX1	ZNF644
hsa-let-7c	HLF	ABCC5
hsa-let-7c	HLF	AHCTF1
hsa-let-7c	HLF	AKAP6
hsa-let-7c	HLF	ATP2A2
hsa-let-7c	HLF	CPEB1
hsa-let-7c	HLF	DCUN1D3
hsa-let-7c	HLF	DTX2
hsa-let-7c	HLF	FARP1
hsa-let-7c	HLF	FRAS1
hsa-let-7c	HLF	GDPD1
hsa-let-7c	HLF	GPR137
hsa-let-7c	HLF	GYG2
hsa-let-7c	HLF	HDLBP
hsa-let-7c	HLF	HOOK1
hsa-let-7c	HLF	MGAT4A
hsa-let-7c	HLF	NME4
hsa-let-7c	HLF	NUP98
hsa-let-7c	HLF	PAK1
hsa-let-7c	HLF	PPARGC1B
hsa-let-7c	HLF	RIOK3
hsa-let-7c	HLF	SLC25A24
hsa-let-7c	HLF	TNFRSF1B
hsa-let-7c	HLF	XKR8
hsa-let-7c	MYCN	ABCB9
hsa-let-7c	MYCN	ACSL6
hsa-let-7c	MYCN	ANKRD28
hsa-let-7c	MYCN	ARHGAP20
hsa-let-7c	MYCN	ARL5A
hsa-let-7c	MYCN	ARMC8
hsa-let-7c	MYCN	ATP2A2
hsa-let-7c	MYCN	BACH1
hsa-let-7c	MYCN	C15orf29
hsa-let-7c	MYCN	C15orf39
hsa-let-7c	MYCN	C20orf112
hsa-let-7c	MYCN	CDV3
hsa-let-7c	MYCN	CHD4
hsa-let-7c	MYCN	CHD7
hsa-let-7c	MYCN	COL1A1
hsa-let-7c	MYCN	CPD
hsa-let-7c	MYCN	CPEB1
hsa-let-7c	MYCN	CPEB2
hsa-let-7c	MYCN	CPSF4
hsa-let-7c	MYCN	CYP46A1
hsa-let-7c	MYCN	DDX19B
hsa-let-7c	MYCN	DHX57
hsa-let-7c	MYCN	DLC1
hsa-let-7c	MYCN	DNAJC1
hsa-let-7c	MYCN	DTX2
hsa-let-7c	MYCN	DUSP4
hsa-let-7c	MYCN	DYRK2
hsa-let-7c	MYCN	E2F5
hsa-let-7c	MYCN	E2F6
hsa-let-7c	MYCN	EDN1
hsa-let-7c	MYCN	EEA1
hsa-let-7c	MYCN	EEF2K
hsa-let-7c	MYCN	EGR3
hsa-let-7c	MYCN	EIF2C3
hsa-let-7c	MYCN	EIF2C4
hsa-let-7c	MYCN	EIF4G2
hsa-let-7c	MYCN	ELOVL4
hsa-let-7c	MYCN	ERCC6
hsa-let-7c	MYCN	ERGIC1
hsa-let-7c	MYCN	ETNK2
hsa-let-7c	MYCN	FAM104A
hsa-let-7c	MYCN	FAM118A
hsa-let-7c	MYCN	FGD6
hsa-let-7c	MYCN	FGF11
hsa-let-7c	MYCN	FIGN
hsa-let-7c	MYCN	FNIP1
hsa-let-7c	MYCN	FOXP2
hsa-let-7c	MYCN	FRAS1
hsa-let-7c	MYCN	FRMD4B
hsa-let-7c	MYCN	GATM
hsa-let-7c	MYCN	GHR
hsa-let-7c	MYCN	GIPC1
hsa-let-7c	MYCN	GREB1
hsa-let-7c	MYCN	GRIK2
hsa-let-7c	MYCN	GSG1L
hsa-let-7c	MYCN	GTF2I
hsa-let-7c	MYCN	GYG2
hsa-let-7c	MYCN	HDLBP
hsa-let-7c	MYCN	HIC2
hsa-let-7c	MYCN	HLF
hsa-let-7c	MYCN	HMGA1
hsa-let-7c	MYCN	HOOK1
hsa-let-7c	MYCN	HOXA9
hsa-let-7c	MYCN	HOXD1
hsa-let-7c	MYCN	HTR4
hsa-let-7c	MYCN	IGF1R
hsa-let-7c	MYCN	IGF2BP1
hsa-let-7c	MYCN	IGF2BP3
hsa-let-7c	MYCN	IKBKAP
hsa-let-7c	MYCN	IL6
hsa-let-7c	MYCN	INSR
hsa-let-7c	MYCN	KCTD17
hsa-let-7c	MYCN	KIF1B
hsa-let-7c	MYCN	KPNA4
hsa-let-7c	MYCN	LCORL
hsa-let-7c	MYCN	LEPROTL1
hsa-let-7c	MYCN	LIMD2
hsa-let-7c	MYCN	LMX1A
hsa-let-7c	MYCN	LRIG3
hsa-let-7c	MYCN	MAP4K3
hsa-let-7c	MYCN	MAPK6
hsa-let-7c	MYCN	MEIS3
hsa-let-7c	MYCN	MLLT10
hsa-let-7c	MYCN	MMP11
hsa-let-7c	MYCN	MTDH
hsa-let-7c	MYCN	MXD1
hsa-let-7c	MYCN	NAP1L1
hsa-let-7c	MYCN	NEFM
hsa-let-7c	MYCN	NRAS
hsa-let-7c	MYCN	NUMBL
hsa-let-7c	MYCN	NUP98
hsa-let-7c	MYCN	OSBPL3
hsa-let-7c	MYCN	OSMR
hsa-let-7c	MYCN	PAK1
hsa-let-7c	MYCN	PARD6B
hsa-let-7c	MYCN	PBX1
hsa-let-7c	MYCN	PBX3
hsa-let-7c	MYCN	PCGF3
hsa-let-7c	MYCN	PDGFB
hsa-let-7c	MYCN	PDPR
hsa-let-7c	MYCN	PGM2L1
hsa-let-7c	MYCN	PLAGL2
hsa-let-7c	MYCN	PLEKHG6
hsa-let-7c	MYCN	PLEKHO1
hsa-let-7c	MYCN	PLXNA4
hsa-let-7c	MYCN	PLXND1
hsa-let-7c	MYCN	PNKD
hsa-let-7c	MYCN	POGZ
hsa-let-7c	MYCN	PRDM2
hsa-let-7c	MYCN	PRTG
hsa-let-7c	MYCN	RAB15
hsa-let-7c	MYCN	RALB
hsa-let-7c	MYCN	RANBP2
hsa-let-7c	MYCN	RDX
hsa-let-7c	MYCN	RGS16
hsa-let-7c	MYCN	RGS6
hsa-let-7c	MYCN	RRM2
hsa-let-7c	MYCN	RSPO2
hsa-let-7c	MYCN	SCD
hsa-let-7c	MYCN	SEC14L1
hsa-let-7c	MYCN	SLC12A9
hsa-let-7c	MYCN	SLC16A9
hsa-let-7c	MYCN	SLC20A1
hsa-let-7c	MYCN	SLC25A18
hsa-let-7c	MYCN	SLC6A1
hsa-let-7c	MYCN	SLC6A15
hsa-let-7c	MYCN	SLC8A2
hsa-let-7c	MYCN	SNAI3
hsa-let-7c	MYCN	SNN
hsa-let-7c	MYCN	SOX13
hsa-let-7c	MYCN	SPRYD4
hsa-let-7c	MYCN	STARD13
hsa-let-7c	MYCN	STRBP
hsa-let-7c	MYCN	SYT7
hsa-let-7c	MYCN	TBKBP1
hsa-let-7c	MYCN	TBX5
hsa-let-7c	MYCN	TGFBR1
hsa-let-7c	MYCN	THBS1
hsa-let-7c	MYCN	TNFAIP3
hsa-let-7c	MYCN	TSC1
hsa-let-7c	MYCN	TSC22D2
hsa-let-7c	MYCN	TSPAN18
hsa-let-7c	MYCN	TXLNA
hsa-let-7c	MYCN	UHRF2
hsa-let-7c	MYCN	USP12
hsa-let-7c	MYCN	VSNL1
hsa-let-7c	MYCN	WDR37
hsa-let-7c	MYCN	XK
hsa-let-7c	MYCN	YOD1
hsa-let-7c	MYCN	ZNF644
hsa-let-7c	PBX1	ATP2A2
hsa-let-7c	PBX1	BCL2L1
hsa-let-7c	PBX1	BZW2
hsa-let-7c	PBX1	COL14A1
hsa-let-7c	PBX1	COL3A1
hsa-let-7c	PBX1	COL5A2
hsa-let-7c	PBX1	DMD
hsa-let-7c	PBX1	DYRK1A
hsa-let-7c	PBX1	FOXP2
hsa-let-7c	PBX1	GABRA6
hsa-let-7c	PBX1	GDPD1
hsa-let-7c	PBX1	GNPTAB
hsa-let-7c	PBX1	NCOA1
hsa-let-7c	PBX1	NEFM
hsa-let-7c	PBX1	NLK
hsa-let-7c	PBX1	NUP98
hsa-let-7c	PBX1	OPRM1
hsa-let-7c	PBX1	POGZ
hsa-let-7c	PBX1	RPUSD3
hsa-let-7c	PBX1	SLC6A15
hsa-let-7c	PBX1	STRBP
hsa-let-7c	PBX1	STXBP5
hsa-let-7c	PBX1	TMPRSS2
hsa-let-7c	PBX1	ZNF354A
hsa-let-7c	PBX1	ZNF644
hsa-let-7d	HLF	ABCC5
hsa-let-7d	HLF	AHCTF1
hsa-let-7d	HLF	AKAP6
hsa-let-7d	HLF	ATP2A2
hsa-let-7d	HLF	CPEB1
hsa-let-7d	HLF	DCUN1D3
hsa-let-7d	HLF	DTX2
hsa-let-7d	HLF	FARP1
hsa-let-7d	HLF	FRAS1
hsa-let-7d	HLF	GDPD1
hsa-let-7d	HLF	GPR137
hsa-let-7d	HLF	GYG2
hsa-let-7d	HLF	HDLBP
hsa-let-7d	HLF	HOOK1
hsa-let-7d	HLF	MGAT4A
hsa-let-7d	HLF	NME4
hsa-let-7d	HLF	NUP98
hsa-let-7d	HLF	PAK1
hsa-let-7d	HLF	PHF8
hsa-let-7d	HLF	PPARGC1B
hsa-let-7d	HLF	RIOK3
hsa-let-7d	HLF	SLC25A24
hsa-let-7d	HLF	TNFRSF1B
hsa-let-7d	HLF	XKR8
hsa-let-7d	MYCN	ABCB9
hsa-let-7d	MYCN	ACSL6
hsa-let-7d	MYCN	ANKRD28
hsa-let-7d	MYCN	ARHGAP20
hsa-let-7d	MYCN	ARL5A
hsa-let-7d	MYCN	ARMC8
hsa-let-7d	MYCN	ATP2A2
hsa-let-7d	MYCN	BACH1
hsa-let-7d	MYCN	C15orf29
hsa-let-7d	MYCN	C15orf39
hsa-let-7d	MYCN	C20orf112
hsa-let-7d	MYCN	CALM1
hsa-let-7d	MYCN	CDV3
hsa-let-7d	MYCN	CHD4
hsa-let-7d	MYCN	CHD7
hsa-let-7d	MYCN	COL1A1
hsa-let-7d	MYCN	CPD
hsa-let-7d	MYCN	CPEB1
hsa-let-7d	MYCN	CPEB2
hsa-let-7d	MYCN	CPSF4
hsa-let-7d	MYCN	CYP46A1
hsa-let-7d	MYCN	DDX19B
hsa-let-7d	MYCN	DHX57
hsa-let-7d	MYCN	DLC1
hsa-let-7d	MYCN	DNAJC1
hsa-let-7d	MYCN	DTX2
hsa-let-7d	MYCN	DUSP4
hsa-let-7d	MYCN	DYRK2
hsa-let-7d	MYCN	E2F5
hsa-let-7d	MYCN	E2F6
hsa-let-7d	MYCN	EDN1
hsa-let-7d	MYCN	EEA1
hsa-let-7d	MYCN	EEF2K
hsa-let-7d	MYCN	EGR3
hsa-let-7d	MYCN	EIF2C3
hsa-let-7d	MYCN	EIF4G2
hsa-let-7d	MYCN	ELOVL4
hsa-let-7d	MYCN	ERCC6
hsa-let-7d	MYCN	ERGIC1
hsa-let-7d	MYCN	ETNK2
hsa-let-7d	MYCN	FAM104A
hsa-let-7d	MYCN	FAM118A
hsa-let-7d	MYCN	FGD6
hsa-let-7d	MYCN	FGF11
hsa-let-7d	MYCN	FIGN
hsa-let-7d	MYCN	FNIP1
hsa-let-7d	MYCN	FOXP2
hsa-let-7d	MYCN	FRAS1
hsa-let-7d	MYCN	FRMD4B
hsa-let-7d	MYCN	GATM
hsa-let-7d	MYCN	GHR
hsa-let-7d	MYCN	GIPC1
hsa-let-7d	MYCN	GREB1
hsa-let-7d	MYCN	GRIK2
hsa-let-7d	MYCN	GSG1L
hsa-let-7d	MYCN	GTF2I
hsa-let-7d	MYCN	GYG2
hsa-let-7d	MYCN	HDLBP
hsa-let-7d	MYCN	HIC2
hsa-let-7d	MYCN	HLF
hsa-let-7d	MYCN	HMGA1
hsa-let-7d	MYCN	HOOK1
hsa-let-7d	MYCN	HOXA9
hsa-let-7d	MYCN	HOXD1
hsa-let-7d	MYCN	HTR4
hsa-let-7d	MYCN	IGF1R
hsa-let-7d	MYCN	IGF2BP1
hsa-let-7d	MYCN	IGF2BP3
hsa-let-7d	MYCN	IKBKAP
hsa-let-7d	MYCN	IL6
hsa-let-7d	MYCN	INPP5A
hsa-let-7d	MYCN	INSR
hsa-let-7d	MYCN	KCTD17
hsa-let-7d	MYCN	KIF1B
hsa-let-7d	MYCN	KPNA4
hsa-let-7d	MYCN	LCORL
hsa-let-7d	MYCN	LIMD2
hsa-let-7d	MYCN	LMX1A
hsa-let-7d	MYCN	LRIG3
hsa-let-7d	MYCN	MAP4K3
hsa-let-7d	MYCN	MAPK6
hsa-let-7d	MYCN	MEIS3
hsa-let-7d	MYCN	MLLT10
hsa-let-7d	MYCN	MMP11
hsa-let-7d	MYCN	MTDH
hsa-let-7d	MYCN	MXD1
hsa-let-7d	MYCN	NAP1L1
hsa-let-7d	MYCN	NEFM
hsa-let-7d	MYCN	NRAS
hsa-let-7d	MYCN	NUMBL
hsa-let-7d	MYCN	NUP98
hsa-let-7d	MYCN	OSBPL3
hsa-let-7d	MYCN	OSMR
hsa-let-7d	MYCN	PAK1
hsa-let-7d	MYCN	PARD6B
hsa-let-7d	MYCN	PBX1
hsa-let-7d	MYCN	PBX3
hsa-let-7d	MYCN	PCGF3
hsa-let-7d	MYCN	PDGFB
hsa-let-7d	MYCN	PDPR
hsa-let-7d	MYCN	PGM2L1
hsa-let-7d	MYCN	PLAGL2
hsa-let-7d	MYCN	PLEKHG6
hsa-let-7d	MYCN	PLEKHO1
hsa-let-7d	MYCN	PLXNA4
hsa-let-7d	MYCN	PLXND1
hsa-let-7d	MYCN	PNKD
hsa-let-7d	MYCN	POGZ
hsa-let-7d	MYCN	PRDM2
hsa-let-7d	MYCN	PRTG
hsa-let-7d	MYCN	RAB15
hsa-let-7d	MYCN	RALB
hsa-let-7d	MYCN	RANBP2
hsa-let-7d	MYCN	RDX
hsa-let-7d	MYCN	RGS16
hsa-let-7d	MYCN	RGS6
hsa-let-7d	MYCN	RRM2
hsa-let-7d	MYCN	RSPO2
hsa-let-7d	MYCN	SCD
hsa-let-7d	MYCN	SEC14L1
hsa-let-7d	MYCN	SLC12A9
hsa-let-7d	MYCN	SLC16A9
hsa-let-7d	MYCN	SLC20A1
hsa-let-7d	MYCN	SLC25A18
hsa-let-7d	MYCN	SLC6A1
hsa-let-7d	MYCN	SLC6A15
hsa-let-7d	MYCN	SLC8A2
hsa-let-7d	MYCN	SNAI3
hsa-let-7d	MYCN	SNN
hsa-let-7d	MYCN	SOX13
hsa-let-7d	MYCN	SPRYD4
hsa-let-7d	MYCN	STARD13
hsa-let-7d	MYCN	STRBP
hsa-let-7d	MYCN	SYT7
hsa-let-7d	MYCN	TBKBP1
hsa-let-7d	MYCN	TBX5
hsa-let-7d	MYCN	TGFBR1
hsa-let-7d	MYCN	THBS1
hsa-let-7d	MYCN	TNFAIP3
hsa-let-7d	MYCN	TSC1
hsa-let-7d	MYCN	TSC22D2
hsa-let-7d	MYCN	TSPAN18
hsa-let-7d	MYCN	TXLNA
hsa-let-7d	MYCN	UHRF2
hsa-let-7d	MYCN	USP12
hsa-let-7d	MYCN	VSNL1
hsa-let-7d	MYCN	WDR37
hsa-let-7d	MYCN	XK
hsa-let-7d	MYCN	YOD1
hsa-let-7d	MYCN	ZNF644
hsa-let-7d	PBX1	ATP2A2
hsa-let-7d	PBX1	BCL2L1
hsa-let-7d	PBX1	BZW2
hsa-let-7d	PBX1	COL14A1
hsa-let-7d	PBX1	COL3A1
hsa-let-7d	PBX1	COL5A2
hsa-let-7d	PBX1	DMD
hsa-let-7d	PBX1	DYRK1A
hsa-let-7d	PBX1	FOXP2
hsa-let-7d	PBX1	GABRA6
hsa-let-7d	PBX1	GDPD1
hsa-let-7d	PBX1	GNPTAB
hsa-let-7d	PBX1	NCOA1
hsa-let-7d	PBX1	NEFM
hsa-let-7d	PBX1	NLK
hsa-let-7d	PBX1	NUP98
hsa-let-7d	PBX1	OPRM1
hsa-let-7d	PBX1	POGZ
hsa-let-7d	PBX1	RPUSD3
hsa-let-7d	PBX1	SLC6A15
hsa-let-7d	PBX1	STRBP
hsa-let-7d	PBX1	STXBP5
hsa-let-7d	PBX1	TMPRSS2
hsa-let-7d	PBX1	ZNF354A
hsa-let-7d	PBX1	ZNF644
hsa-let-7e	HLF	ABCC5
hsa-let-7e	HLF	AHCTF1
hsa-let-7e	HLF	AKAP6
hsa-let-7e	HLF	ATP2A2
hsa-let-7e	HLF	CPEB1
hsa-let-7e	HLF	DCUN1D3
hsa-let-7e	HLF	DTX2
hsa-let-7e	HLF	FARP1
hsa-let-7e	HLF	FRAS1
hsa-let-7e	HLF	GDPD1
hsa-let-7e	HLF	GPR137
hsa-let-7e	HLF	GYG2
hsa-let-7e	HLF	HDLBP
hsa-let-7e	HLF	HOOK1
hsa-let-7e	HLF	MGAT4A
hsa-let-7e	HLF	NME4
hsa-let-7e	HLF	NUP98
hsa-let-7e	HLF	PAK1
hsa-let-7e	HLF	PHF8
hsa-let-7e	HLF	PPARGC1B
hsa-let-7e	HLF	RIOK3
hsa-let-7e	HLF	SLC25A24
hsa-let-7e	HLF	TNFRSF1B
hsa-let-7e	HLF	XKR8
hsa-let-7e	MYCN	ABCB9
hsa-let-7e	MYCN	ACSL6
hsa-let-7e	MYCN	ANKRD28
hsa-let-7e	MYCN	ARHGAP20
hsa-let-7e	MYCN	ARMC8
hsa-let-7e	MYCN	ATP2A2
hsa-let-7e	MYCN	BACH1
hsa-let-7e	MYCN	C15orf29
hsa-let-7e	MYCN	C15orf39
hsa-let-7e	MYCN	C20orf112
hsa-let-7e	MYCN	CALM1
hsa-let-7e	MYCN	CBFA2T3
hsa-let-7e	MYCN	CDV3
hsa-let-7e	MYCN	CHD4
hsa-let-7e	MYCN	CHD7
hsa-let-7e	MYCN	COL1A1
hsa-let-7e	MYCN	CPD
hsa-let-7e	MYCN	CPEB1
hsa-let-7e	MYCN	CPEB2
hsa-let-7e	MYCN	CPSF4
hsa-let-7e	MYCN	CYP46A1
hsa-let-7e	MYCN	DDX19B
hsa-let-7e	MYCN	DHX57
hsa-let-7e	MYCN	DLC1
hsa-let-7e	MYCN	DNAJC1
hsa-let-7e	MYCN	DTX2
hsa-let-7e	MYCN	DUSP4
hsa-let-7e	MYCN	DYRK2
hsa-let-7e	MYCN	E2F5
hsa-let-7e	MYCN	E2F6
hsa-let-7e	MYCN	EDN1
hsa-let-7e	MYCN	EEA1
hsa-let-7e	MYCN	EEF2K
hsa-let-7e	MYCN	EGR3
hsa-let-7e	MYCN	EIF2C3
hsa-let-7e	MYCN	EIF2C4
hsa-let-7e	MYCN	EIF4G2
hsa-let-7e	MYCN	ELOVL4
hsa-let-7e	MYCN	ERCC6
hsa-let-7e	MYCN	ERGIC1
hsa-let-7e	MYCN	ETNK2
hsa-let-7e	MYCN	FAM104A
hsa-let-7e	MYCN	FAM118A
hsa-let-7e	MYCN	FGD6
hsa-let-7e	MYCN	FGF11
hsa-let-7e	MYCN	FIGN
hsa-let-7e	MYCN	FNIP1
hsa-let-7e	MYCN	FOXP2
hsa-let-7e	MYCN	FRAS1
hsa-let-7e	MYCN	FRMD4B
hsa-let-7e	MYCN	GATM
hsa-let-7e	MYCN	GHR
hsa-let-7e	MYCN	GIPC1
hsa-let-7e	MYCN	GREB1
hsa-let-7e	MYCN	GRIK2
hsa-let-7e	MYCN	GSG1L
hsa-let-7e	MYCN	GTF2I
hsa-let-7e	MYCN	GYG2
hsa-let-7e	MYCN	HDLBP
hsa-let-7e	MYCN	HIC2
hsa-let-7e	MYCN	HLF
hsa-let-7e	MYCN	HMGA1
hsa-let-7e	MYCN	HOOK1
hsa-let-7e	MYCN	HOXA9
hsa-let-7e	MYCN	HOXD1
hsa-let-7e	MYCN	HTR4
hsa-let-7e	MYCN	IGF1R
hsa-let-7e	MYCN	IGF2BP1
hsa-let-7e	MYCN	IGF2BP3
hsa-let-7e	MYCN	IKBKAP
hsa-let-7e	MYCN	IL6
hsa-let-7e	MYCN	INSR
hsa-let-7e	MYCN	KCTD17
hsa-let-7e	MYCN	KIF1B
hsa-let-7e	MYCN	KPNA4
hsa-let-7e	MYCN	LCORL
hsa-let-7e	MYCN	LIMD2
hsa-let-7e	MYCN	LMX1A
hsa-let-7e	MYCN	LRIG3
hsa-let-7e	MYCN	MAP4K3
hsa-let-7e	MYCN	MAPK6
hsa-let-7e	MYCN	MEIS3
hsa-let-7e	MYCN	MLLT10
hsa-let-7e	MYCN	MTDH
hsa-let-7e	MYCN	MXD1
hsa-let-7e	MYCN	NAP1L1
hsa-let-7e	MYCN	NEFM
hsa-let-7e	MYCN	NRAS
hsa-let-7e	MYCN	NUP98
hsa-let-7e	MYCN	OSBPL3
hsa-let-7e	MYCN	OSMR
hsa-let-7e	MYCN	PAK1
hsa-let-7e	MYCN	PARD6B
hsa-let-7e	MYCN	PBX1
hsa-let-7e	MYCN	PBX3
hsa-let-7e	MYCN	PCGF3
hsa-let-7e	MYCN	PDGFB
hsa-let-7e	MYCN	PDPR
hsa-let-7e	MYCN	PGM2L1
hsa-let-7e	MYCN	PLAGL2
hsa-let-7e	MYCN	PLEKHG6
hsa-let-7e	MYCN	PLEKHO1
hsa-let-7e	MYCN	PLXNA4
hsa-let-7e	MYCN	PLXND1
hsa-let-7e	MYCN	PNKD
hsa-let-7e	MYCN	POGZ
hsa-let-7e	MYCN	PRDM2
hsa-let-7e	MYCN	PRTG
hsa-let-7e	MYCN	RAB15
hsa-let-7e	MYCN	RALB
hsa-let-7e	MYCN	RANBP2
hsa-let-7e	MYCN	RDX
hsa-let-7e	MYCN	RGS16
hsa-let-7e	MYCN	RGS6
hsa-let-7e	MYCN	RRM2
hsa-let-7e	MYCN	RSPO2
hsa-let-7e	MYCN	SCD
hsa-let-7e	MYCN	SEC14L1
hsa-let-7e	MYCN	SLC12A9
hsa-let-7e	MYCN	SLC16A9
hsa-let-7e	MYCN	SLC20A1
hsa-let-7e	MYCN	SLC25A18
hsa-let-7e	MYCN	SLC6A1
hsa-let-7e	MYCN	SLC6A15
hsa-let-7e	MYCN	SLC8A2
hsa-let-7e	MYCN	SNAI3
hsa-let-7e	MYCN	SNN
hsa-let-7e	MYCN	SOX13
hsa-let-7e	MYCN	SPRYD4
hsa-let-7e	MYCN	STARD13
hsa-let-7e	MYCN	STRBP
hsa-let-7e	MYCN	SYT7
hsa-let-7e	MYCN	TBKBP1
hsa-let-7e	MYCN	TBX5
hsa-let-7e	MYCN	TGFBR1
hsa-let-7e	MYCN	THBS1
hsa-let-7e	MYCN	TNFAIP3
hsa-let-7e	MYCN	TSC1
hsa-let-7e	MYCN	TSC22D2
hsa-let-7e	MYCN	TSPAN18
hsa-let-7e	MYCN	TXLNA
hsa-let-7e	MYCN	UHRF2
hsa-let-7e	MYCN	USP12
hsa-let-7e	MYCN	VSNL1
hsa-let-7e	MYCN	WDR37
hsa-let-7e	MYCN	XK
hsa-let-7e	MYCN	YOD1
hsa-let-7e	MYCN	ZNF202
hsa-let-7e	MYCN	ZNF644
hsa-let-7e	MYCN	ZNF740
hsa-let-7e	PBX1	ATP2A2
hsa-let-7e	PBX1	BCL2L1
hsa-let-7e	PBX1	BZW2
hsa-let-7e	PBX1	COL14A1
hsa-let-7e	PBX1	COL3A1
hsa-let-7e	PBX1	COL5A2
hsa-let-7e	PBX1	DMD
hsa-let-7e	PBX1	DYRK1A
hsa-let-7e	PBX1	FOXP2
hsa-let-7e	PBX1	GABRA6
hsa-let-7e	PBX1	GDPD1
hsa-let-7e	PBX1	GNPTAB
hsa-let-7e	PBX1	HELZ
hsa-let-7e	PBX1	NCOA1
hsa-let-7e	PBX1	NEFM
hsa-let-7e	PBX1	NLK
hsa-let-7e	PBX1	NUP98
hsa-let-7e	PBX1	OPRM1
hsa-let-7e	PBX1	POGZ
hsa-let-7e	PBX1	RPUSD3
hsa-let-7e	PBX1	SLC6A15
hsa-let-7e	PBX1	STRBP
hsa-let-7e	PBX1	STXBP5
hsa-let-7e	PBX1	TMPRSS2
hsa-let-7e	PBX1	USP21
hsa-let-7e	PBX1	ZNF354A
hsa-let-7e	PBX1	ZNF644
hsa-let-7f	HLF	ABCC5
hsa-let-7f	HLF	AHCTF1
hsa-let-7f	HLF	AKAP6
hsa-let-7f	HLF	ATP2A2
hsa-let-7f	HLF	CPEB1
hsa-let-7f	HLF	DCUN1D3
hsa-let-7f	HLF	DTX2
hsa-let-7f	HLF	FARP1
hsa-let-7f	HLF	FRAS1
hsa-let-7f	HLF	GDPD1
hsa-let-7f	HLF	GPR137
hsa-let-7f	HLF	GYG2
hsa-let-7f	HLF	HDLBP
hsa-let-7f	HLF	HOOK1
hsa-let-7f	HLF	MGAT4A
hsa-let-7f	HLF	NME4
hsa-let-7f	HLF	NUP98
hsa-let-7f	HLF	PAK1
hsa-let-7f	HLF	PPARGC1B
hsa-let-7f	HLF	RIOK3
hsa-let-7f	HLF	RNF44
hsa-let-7f	HLF	SLC25A24
hsa-let-7f	HLF	TNFRSF1B
hsa-let-7f	HLF	XKR8
hsa-let-7f	MYCN	ABCB9
hsa-let-7f	MYCN	ACSL6
hsa-let-7f	MYCN	ANKRD28
hsa-let-7f	MYCN	ARHGAP20
hsa-let-7f	MYCN	ARL5A
hsa-let-7f	MYCN	ARMC8
hsa-let-7f	MYCN	ATP2A2
hsa-let-7f	MYCN	BACH1
hsa-let-7f	MYCN	C15orf29
hsa-let-7f	MYCN	C15orf39
hsa-let-7f	MYCN	C20orf112
hsa-let-7f	MYCN	CBFA2T3
hsa-let-7f	MYCN	CDV3
hsa-let-7f	MYCN	CHD4
hsa-let-7f	MYCN	CHD7
hsa-let-7f	MYCN	COL1A1
hsa-let-7f	MYCN	CPD
hsa-let-7f	MYCN	CPEB1
hsa-let-7f	MYCN	CPEB2
hsa-let-7f	MYCN	CPSF4
hsa-let-7f	MYCN	CYP46A1
hsa-let-7f	MYCN	DDX19B
hsa-let-7f	MYCN	DHX57
hsa-let-7f	MYCN	DLC1
hsa-let-7f	MYCN	DNAJC1
hsa-let-7f	MYCN	DTX2
hsa-let-7f	MYCN	DUSP4
hsa-let-7f	MYCN	DYRK2
hsa-let-7f	MYCN	E2F5
hsa-let-7f	MYCN	E2F6
hsa-let-7f	MYCN	EDN1
hsa-let-7f	MYCN	EEA1
hsa-let-7f	MYCN	EEF2K
hsa-let-7f	MYCN	EGR3
hsa-let-7f	MYCN	EIF2C3
hsa-let-7f	MYCN	EIF4G2
hsa-let-7f	MYCN	ELOVL4
hsa-let-7f	MYCN	ERCC6
hsa-let-7f	MYCN	ERGIC1
hsa-let-7f	MYCN	ETNK2
hsa-let-7f	MYCN	FAM104A
hsa-let-7f	MYCN	FAM118A
hsa-let-7f	MYCN	FGD6
hsa-let-7f	MYCN	FGF11
hsa-let-7f	MYCN	FIGN
hsa-let-7f	MYCN	FNIP1
hsa-let-7f	MYCN	FOXP2
hsa-let-7f	MYCN	FRAS1
hsa-let-7f	MYCN	FRMD4B
hsa-let-7f	MYCN	GATM
hsa-let-7f	MYCN	GHR
hsa-let-7f	MYCN	GIPC1
hsa-let-7f	MYCN	GREB1
hsa-let-7f	MYCN	GRIK2
hsa-let-7f	MYCN	GSG1L
hsa-let-7f	MYCN	GTF2I
hsa-let-7f	MYCN	GYG2
hsa-let-7f	MYCN	HDLBP
hsa-let-7f	MYCN	HIC2
hsa-let-7f	MYCN	HLF
hsa-let-7f	MYCN	HMGA1
hsa-let-7f	MYCN	HOOK1
hsa-let-7f	MYCN	HOXA9
hsa-let-7f	MYCN	HOXD1
hsa-let-7f	MYCN	HTR4
hsa-let-7f	MYCN	IGF1R
hsa-let-7f	MYCN	IGF2BP1
hsa-let-7f	MYCN	IGF2BP3
hsa-let-7f	MYCN	IKBKAP
hsa-let-7f	MYCN	IL6
hsa-let-7f	MYCN	INSR
hsa-let-7f	MYCN	KCTD17
hsa-let-7f	MYCN	KIF1B
hsa-let-7f	MYCN	KPNA4
hsa-let-7f	MYCN	LCORL
hsa-let-7f	MYCN	LIMD2
hsa-let-7f	MYCN	LMX1A
hsa-let-7f	MYCN	LRIG3
hsa-let-7f	MYCN	MAP4K3
hsa-let-7f	MYCN	MAPK6
hsa-let-7f	MYCN	MEIS3
hsa-let-7f	MYCN	MLLT10
hsa-let-7f	MYCN	MTDH
hsa-let-7f	MYCN	MXD1
hsa-let-7f	MYCN	NAP1L1
hsa-let-7f	MYCN	NEFM
hsa-let-7f	MYCN	NRAS
hsa-let-7f	MYCN	NUMBL
hsa-let-7f	MYCN	NUP98
hsa-let-7f	MYCN	OSBPL3
hsa-let-7f	MYCN	OSMR
hsa-let-7f	MYCN	PAK1
hsa-let-7f	MYCN	PARD6B
hsa-let-7f	MYCN	PBX1
hsa-let-7f	MYCN	PBX3
hsa-let-7f	MYCN	PCGF3
hsa-let-7f	MYCN	PDGFB
hsa-let-7f	MYCN	PDPR
hsa-let-7f	MYCN	PGM2L1
hsa-let-7f	MYCN	PLAGL2
hsa-let-7f	MYCN	PLEKHG6
hsa-let-7f	MYCN	PLEKHO1
hsa-let-7f	MYCN	PLXNA4
hsa-let-7f	MYCN	PLXND1
hsa-let-7f	MYCN	PNKD
hsa-let-7f	MYCN	POGZ
hsa-let-7f	MYCN	PRDM2
hsa-let-7f	MYCN	PRTG
hsa-let-7f	MYCN	RAB15
hsa-let-7f	MYCN	RALB
hsa-let-7f	MYCN	RANBP2
hsa-let-7f	MYCN	RDX
hsa-let-7f	MYCN	RGS16
hsa-let-7f	MYCN	RGS6
hsa-let-7f	MYCN	RNF44
hsa-let-7f	MYCN	RRM2
hsa-let-7f	MYCN	RSPO2
hsa-let-7f	MYCN	SCD
hsa-let-7f	MYCN	SEC14L1
hsa-let-7f	MYCN	SLC12A9
hsa-let-7f	MYCN	SLC16A9
hsa-let-7f	MYCN	SLC20A1
hsa-let-7f	MYCN	SLC25A18
hsa-let-7f	MYCN	SLC6A1
hsa-let-7f	MYCN	SLC6A15
hsa-let-7f	MYCN	SLC8A2
hsa-let-7f	MYCN	SNAI3
hsa-let-7f	MYCN	SNN
hsa-let-7f	MYCN	SOX13
hsa-let-7f	MYCN	SPRYD4
hsa-let-7f	MYCN	STARD13
hsa-let-7f	MYCN	STRBP
hsa-let-7f	MYCN	SYT7
hsa-let-7f	MYCN	TBKBP1
hsa-let-7f	MYCN	TBX5
hsa-let-7f	MYCN	TGFBR1
hsa-let-7f	MYCN	THBS1
hsa-let-7f	MYCN	TMC7
hsa-let-7f	MYCN	TNFAIP3
hsa-let-7f	MYCN	TSC1
hsa-let-7f	MYCN	TSC22D2
hsa-let-7f	MYCN	TSPAN18
hsa-let-7f	MYCN	TXLNA
hsa-let-7f	MYCN	UHRF2
hsa-let-7f	MYCN	USP12
hsa-let-7f	MYCN	VSNL1
hsa-let-7f	MYCN	WDR37
hsa-let-7f	MYCN	XK
hsa-let-7f	MYCN	YOD1
hsa-let-7f	MYCN	ZNF644
hsa-let-7f	PBX1	ATP2A2
hsa-let-7f	PBX1	BCL2L1
hsa-let-7f	PBX1	BZW2
hsa-let-7f	PBX1	COL14A1
hsa-let-7f	PBX1	COL3A1
hsa-let-7f	PBX1	COL5A2
hsa-let-7f	PBX1	DMD
hsa-let-7f	PBX1	DYRK1A
hsa-let-7f	PBX1	FOXP2
hsa-let-7f	PBX1	GABRA6
hsa-let-7f	PBX1	GDPD1
hsa-let-7f	PBX1	GNPTAB
hsa-let-7f	PBX1	HELZ
hsa-let-7f	PBX1	NCOA1
hsa-let-7f	PBX1	NEFM
hsa-let-7f	PBX1	NLK
hsa-let-7f	PBX1	NUP98
hsa-let-7f	PBX1	OPRM1
hsa-let-7f	PBX1	POGZ
hsa-let-7f	PBX1	RPUSD3
hsa-let-7f	PBX1	SLC6A15
hsa-let-7f	PBX1	STRBP
hsa-let-7f	PBX1	STXBP5
hsa-let-7f	PBX1	TMPRSS2
hsa-let-7f	PBX1	USP21
hsa-let-7f	PBX1	ZNF354A
hsa-let-7f	PBX1	ZNF644
hsa-let-7g	HLF	ABCC5
hsa-let-7g	HLF	AHCTF1
hsa-let-7g	HLF	AKAP6
hsa-let-7g	HLF	ATP2A2
hsa-let-7g	HLF	CPEB1
hsa-let-7g	HLF	DCUN1D3
hsa-let-7g	HLF	DTX2
hsa-let-7g	HLF	FARP1
hsa-let-7g	HLF	FRAS1
hsa-let-7g	HLF	GDPD1
hsa-let-7g	HLF	GPR137
hsa-let-7g	HLF	GYG2
hsa-let-7g	HLF	HDLBP
hsa-let-7g	HLF	HOOK1
hsa-let-7g	HLF	MGAT4A
hsa-let-7g	HLF	NME4
hsa-let-7g	HLF	NUP98
hsa-let-7g	HLF	PAK1
hsa-let-7g	HLF	PPARGC1B
hsa-let-7g	HLF	RIOK3
hsa-let-7g	HLF	SLC25A24
hsa-let-7g	HLF	TNFRSF1B
hsa-let-7g	HLF	XKR8
hsa-let-7g	MYCN	ABCB9
hsa-let-7g	MYCN	ACSL6
hsa-let-7g	MYCN	ANKRD28
hsa-let-7g	MYCN	ARHGAP20
hsa-let-7g	MYCN	ARMC8
hsa-let-7g	MYCN	ATP2A2
hsa-let-7g	MYCN	BACH1
hsa-let-7g	MYCN	C15orf29
hsa-let-7g	MYCN	C15orf39
hsa-let-7g	MYCN	C20orf112
hsa-let-7g	MYCN	CDV3
hsa-let-7g	MYCN	CHD4
hsa-let-7g	MYCN	CHD7
hsa-let-7g	MYCN	COL1A1
hsa-let-7g	MYCN	CPD
hsa-let-7g	MYCN	CPEB1
hsa-let-7g	MYCN	CPEB2
hsa-let-7g	MYCN	CPSF4
hsa-let-7g	MYCN	CYP46A1
hsa-let-7g	MYCN	DDX19B
hsa-let-7g	MYCN	DHX57
hsa-let-7g	MYCN	DLC1
hsa-let-7g	MYCN	DTX2
hsa-let-7g	MYCN	DUSP4
hsa-let-7g	MYCN	DYRK2
hsa-let-7g	MYCN	E2F5
hsa-let-7g	MYCN	E2F6
hsa-let-7g	MYCN	EDN1
hsa-let-7g	MYCN	EEA1
hsa-let-7g	MYCN	EEF2K
hsa-let-7g	MYCN	EGR3
hsa-let-7g	MYCN	EIF2C3
hsa-let-7g	MYCN	EIF2C4
hsa-let-7g	MYCN	EIF4G2
hsa-let-7g	MYCN	ELOVL4
hsa-let-7g	MYCN	ERCC6
hsa-let-7g	MYCN	ERGIC1
hsa-let-7g	MYCN	ETNK2
hsa-let-7g	MYCN	FAM104A
hsa-let-7g	MYCN	FAM118A
hsa-let-7g	MYCN	FGD6
hsa-let-7g	MYCN	FGF11
hsa-let-7g	MYCN	FIGN
hsa-let-7g	MYCN	FNIP1
hsa-let-7g	MYCN	FOXP2
hsa-let-7g	MYCN	FRAS1
hsa-let-7g	MYCN	FRMD4B
hsa-let-7g	MYCN	GATM
hsa-let-7g	MYCN	GHR
hsa-let-7g	MYCN	GIPC1
hsa-let-7g	MYCN	GREB1
hsa-let-7g	MYCN	GRIK2
hsa-let-7g	MYCN	GSG1L
hsa-let-7g	MYCN	GTF2I
hsa-let-7g	MYCN	GYG2
hsa-let-7g	MYCN	HDLBP
hsa-let-7g	MYCN	HIC2
hsa-let-7g	MYCN	HLF
hsa-let-7g	MYCN	HMGA1
hsa-let-7g	MYCN	HOOK1
hsa-let-7g	MYCN	HOXA9
hsa-let-7g	MYCN	HOXD1
hsa-let-7g	MYCN	HTR4
hsa-let-7g	MYCN	IGF1R
hsa-let-7g	MYCN	IGF2BP1
hsa-let-7g	MYCN	IGF2BP3
hsa-let-7g	MYCN	IKBKAP
hsa-let-7g	MYCN	IL6
hsa-let-7g	MYCN	INPP5A
hsa-let-7g	MYCN	INSR
hsa-let-7g	MYCN	KCTD17
hsa-let-7g	MYCN	KIF1B
hsa-let-7g	MYCN	KPNA4
hsa-let-7g	MYCN	LCORL
hsa-let-7g	MYCN	LIMD2
hsa-let-7g	MYCN	LMX1A
hsa-let-7g	MYCN	LRIG3
hsa-let-7g	MYCN	MAP4K3
hsa-let-7g	MYCN	MAPK6
hsa-let-7g	MYCN	MEIS3
hsa-let-7g	MYCN	MLLT10
hsa-let-7g	MYCN	MMP11
hsa-let-7g	MYCN	MTDH
hsa-let-7g	MYCN	MXD1
hsa-let-7g	MYCN	NAP1L1
hsa-let-7g	MYCN	NEFM
hsa-let-7g	MYCN	NRAS
hsa-let-7g	MYCN	NUP98
hsa-let-7g	MYCN	OSBPL3
hsa-let-7g	MYCN	OSMR
hsa-let-7g	MYCN	PAK1
hsa-let-7g	MYCN	PARD6B
hsa-let-7g	MYCN	PBX1
hsa-let-7g	MYCN	PBX3
hsa-let-7g	MYCN	PCGF3
hsa-let-7g	MYCN	PDGFB
hsa-let-7g	MYCN	PDPR
hsa-let-7g	MYCN	PGM2L1
hsa-let-7g	MYCN	PLAGL2
hsa-let-7g	MYCN	PLEKHG6
hsa-let-7g	MYCN	PLEKHO1
hsa-let-7g	MYCN	PLXNA4
hsa-let-7g	MYCN	PLXND1
hsa-let-7g	MYCN	PNKD
hsa-let-7g	MYCN	POGZ
hsa-let-7g	MYCN	PRDM2
hsa-let-7g	MYCN	PRTG
hsa-let-7g	MYCN	RAB15
hsa-let-7g	MYCN	RALB
hsa-let-7g	MYCN	RANBP2
hsa-let-7g	MYCN	RDX
hsa-let-7g	MYCN	RGS16
hsa-let-7g	MYCN	RGS6
hsa-let-7g	MYCN	RRM2
hsa-let-7g	MYCN	RSPO2
hsa-let-7g	MYCN	SCD
hsa-let-7g	MYCN	SEC14L1
hsa-let-7g	MYCN	SLC12A9
hsa-let-7g	MYCN	SLC16A9
hsa-let-7g	MYCN	SLC20A1
hsa-let-7g	MYCN	SLC25A18
hsa-let-7g	MYCN	SLC6A1
hsa-let-7g	MYCN	SLC6A15
hsa-let-7g	MYCN	SLC8A2
hsa-let-7g	MYCN	SNAI3
hsa-let-7g	MYCN	SNN
hsa-let-7g	MYCN	SOX13
hsa-let-7g	MYCN	SPRYD4
hsa-let-7g	MYCN	STARD13
hsa-let-7g	MYCN	STRBP
hsa-let-7g	MYCN	SYT7
hsa-let-7g	MYCN	TBKBP1
hsa-let-7g	MYCN	TBX5
hsa-let-7g	MYCN	TGFBR1
hsa-let-7g	MYCN	THBS1
hsa-let-7g	MYCN	TMC7
hsa-let-7g	MYCN	TNFAIP3
hsa-let-7g	MYCN	TSC1
hsa-let-7g	MYCN	TSC22D2
hsa-let-7g	MYCN	TSPAN18
hsa-let-7g	MYCN	TXLNA
hsa-let-7g	MYCN	UHRF2
hsa-let-7g	MYCN	USP12
hsa-let-7g	MYCN	VSNL1
hsa-let-7g	MYCN	WDR37
hsa-let-7g	MYCN	WNK3
hsa-let-7g	MYCN	XK
hsa-let-7g	MYCN	YOD1
hsa-let-7g	MYCN	ZNF202
hsa-let-7g	MYCN	ZNF644
hsa-let-7g	MYCN	ZNF740
hsa-let-7g	PBX1	ATP2A2
hsa-let-7g	PBX1	BCL2L1
hsa-let-7g	PBX1	BZW2
hsa-let-7g	PBX1	COL14A1
hsa-let-7g	PBX1	COL3A1
hsa-let-7g	PBX1	COL5A2
hsa-let-7g	PBX1	DMD
hsa-let-7g	PBX1	DYRK1A
hsa-let-7g	PBX1	FOXP2
hsa-let-7g	PBX1	GABRA6
hsa-let-7g	PBX1	GDPD1
hsa-let-7g	PBX1	GNPTAB
hsa-let-7g	PBX1	NCOA1
hsa-let-7g	PBX1	NEFM
hsa-let-7g	PBX1	NLK
hsa-let-7g	PBX1	NUP98
hsa-let-7g	PBX1	OPRM1
hsa-let-7g	PBX1	POGZ
hsa-let-7g	PBX1	RPUSD3
hsa-let-7g	PBX1	SLC6A15
hsa-let-7g	PBX1	STRBP
hsa-let-7g	PBX1	STXBP5
hsa-let-7g	PBX1	TMPRSS2
hsa-let-7g	PBX1	USP21
hsa-let-7g	PBX1	ZNF354A
hsa-let-7g	PBX1	ZNF644
hsa-let-7i	HLF	ABCC5
hsa-let-7i	HLF	AHCTF1
hsa-let-7i	HLF	AKAP6
hsa-let-7i	HLF	ATP2A2
hsa-let-7i	HLF	CPEB1
hsa-let-7i	HLF	DCUN1D3
hsa-let-7i	HLF	DTX2
hsa-let-7i	HLF	FARP1
hsa-let-7i	HLF	FRAS1
hsa-let-7i	HLF	GDPD1
hsa-let-7i	HLF	GPR137
hsa-let-7i	HLF	GYG2
hsa-let-7i	HLF	HDLBP
hsa-let-7i	HLF	HOOK1
hsa-let-7i	HLF	MGAT4A
hsa-let-7i	HLF	NME4
hsa-let-7i	HLF	NUP98
hsa-let-7i	HLF	PAK1
hsa-let-7i	HLF	PPARGC1B
hsa-let-7i	HLF	RIOK3
hsa-let-7i	HLF	RNF44
hsa-let-7i	HLF	SLC25A24
hsa-let-7i	HLF	TNFRSF1B
hsa-let-7i	HLF	XKR8
hsa-let-7i	MYCN	ABCB9
hsa-let-7i	MYCN	ACSL6
hsa-let-7i	MYCN	ANKRD28
hsa-let-7i	MYCN	ARMC8
hsa-let-7i	MYCN	ATP2A2
hsa-let-7i	MYCN	BACH1
hsa-let-7i	MYCN	C15orf29
hsa-let-7i	MYCN	C15orf39
hsa-let-7i	MYCN	C20orf112
hsa-let-7i	MYCN	CBFA2T3
hsa-let-7i	MYCN	CDV3
hsa-let-7i	MYCN	CHD4
hsa-let-7i	MYCN	CHD7
hsa-let-7i	MYCN	COL1A1
hsa-let-7i	MYCN	CPD
hsa-let-7i	MYCN	CPEB1
hsa-let-7i	MYCN	CPEB2
hsa-let-7i	MYCN	CPSF4
hsa-let-7i	MYCN	CYP46A1
hsa-let-7i	MYCN	DDX19B
hsa-let-7i	MYCN	DHX57
hsa-let-7i	MYCN	DLC1
hsa-let-7i	MYCN	DTX2
hsa-let-7i	MYCN	DUSP4
hsa-let-7i	MYCN	DYRK2
hsa-let-7i	MYCN	E2F5
hsa-let-7i	MYCN	E2F6
hsa-let-7i	MYCN	EDN1
hsa-let-7i	MYCN	EEA1
hsa-let-7i	MYCN	EEF2K
hsa-let-7i	MYCN	EGR3
hsa-let-7i	MYCN	EIF2C3
hsa-let-7i	MYCN	EIF2C4
hsa-let-7i	MYCN	EIF4G2
hsa-let-7i	MYCN	ELOVL4
hsa-let-7i	MYCN	ERCC6
hsa-let-7i	MYCN	ERGIC1
hsa-let-7i	MYCN	ETNK2
hsa-let-7i	MYCN	FAM104A
hsa-let-7i	MYCN	FAM118A
hsa-let-7i	MYCN	FGD6
hsa-let-7i	MYCN	FGF11
hsa-let-7i	MYCN	FIGN
hsa-let-7i	MYCN	FNIP1
hsa-let-7i	MYCN	FOXP2
hsa-let-7i	MYCN	FRAS1
hsa-let-7i	MYCN	FRMD4B
hsa-let-7i	MYCN	GATM
hsa-let-7i	MYCN	GHR
hsa-let-7i	MYCN	GIPC1
hsa-let-7i	MYCN	GREB1
hsa-let-7i	MYCN	GRIK2
hsa-let-7i	MYCN	GSG1L
hsa-let-7i	MYCN	GTF2I
hsa-let-7i	MYCN	GYG2
hsa-let-7i	MYCN	HDLBP
hsa-let-7i	MYCN	HIC2
hsa-let-7i	MYCN	HLF
hsa-let-7i	MYCN	HMGA1
hsa-let-7i	MYCN	HOOK1
hsa-let-7i	MYCN	HOXA9
hsa-let-7i	MYCN	HOXD1
hsa-let-7i	MYCN	HTR4
hsa-let-7i	MYCN	IGF1R
hsa-let-7i	MYCN	IGF2BP1
hsa-let-7i	MYCN	IGF2BP3
hsa-let-7i	MYCN	IKBKAP
hsa-let-7i	MYCN	IL6
hsa-let-7i	MYCN	INPP5A
hsa-let-7i	MYCN	INSR
hsa-let-7i	MYCN	KCTD17
hsa-let-7i	MYCN	KIF1B
hsa-let-7i	MYCN	KPNA4
hsa-let-7i	MYCN	LCORL
hsa-let-7i	MYCN	LIMD2
hsa-let-7i	MYCN	LMX1A
hsa-let-7i	MYCN	LRIG3
hsa-let-7i	MYCN	MAP4K3
hsa-let-7i	MYCN	MAPK6
hsa-let-7i	MYCN	MEIS3
hsa-let-7i	MYCN	MLLT10
hsa-let-7i	MYCN	MMP11
hsa-let-7i	MYCN	MTDH
hsa-let-7i	MYCN	MXD1
hsa-let-7i	MYCN	NAP1L1
hsa-let-7i	MYCN	NEFM
hsa-let-7i	MYCN	NRAS
hsa-let-7i	MYCN	NUP98
hsa-let-7i	MYCN	OSBPL3
hsa-let-7i	MYCN	OSMR
hsa-let-7i	MYCN	PAK1
hsa-let-7i	MYCN	PARD6B
hsa-let-7i	MYCN	PBX1
hsa-let-7i	MYCN	PBX3
hsa-let-7i	MYCN	PCGF3
hsa-let-7i	MYCN	PDGFB
hsa-let-7i	MYCN	PDPR
hsa-let-7i	MYCN	PGM2L1
hsa-let-7i	MYCN	PLAGL2
hsa-let-7i	MYCN	PLEKHG6
hsa-let-7i	MYCN	PLEKHO1
hsa-let-7i	MYCN	PLXNA4
hsa-let-7i	MYCN	PLXND1
hsa-let-7i	MYCN	PNKD
hsa-let-7i	MYCN	POGZ
hsa-let-7i	MYCN	PRDM2
hsa-let-7i	MYCN	PRTG
hsa-let-7i	MYCN	RAB15
hsa-let-7i	MYCN	RALB
hsa-let-7i	MYCN	RANBP2
hsa-let-7i	MYCN	RDX
hsa-let-7i	MYCN	RGS16
hsa-let-7i	MYCN	RGS6
hsa-let-7i	MYCN	RNF44
hsa-let-7i	MYCN	RRM2
hsa-let-7i	MYCN	RSPO2
hsa-let-7i	MYCN	SCD
hsa-let-7i	MYCN	SEC14L1
hsa-let-7i	MYCN	SLC12A9
hsa-let-7i	MYCN	SLC16A9
hsa-let-7i	MYCN	SLC20A1
hsa-let-7i	MYCN	SLC25A18
hsa-let-7i	MYCN	SLC6A1
hsa-let-7i	MYCN	SLC6A15
hsa-let-7i	MYCN	SLC8A2
hsa-let-7i	MYCN	SNAI3
hsa-let-7i	MYCN	SNN
hsa-let-7i	MYCN	SOX13
hsa-let-7i	MYCN	SPRYD4
hsa-let-7i	MYCN	STARD13
hsa-let-7i	MYCN	STRBP
hsa-let-7i	MYCN	SYT7
hsa-let-7i	MYCN	TBKBP1
hsa-let-7i	MYCN	TBX5
hsa-let-7i	MYCN	TGFBR1
hsa-let-7i	MYCN	THBS1
hsa-let-7i	MYCN	TNFAIP3
hsa-let-7i	MYCN	TSC1
hsa-let-7i	MYCN	TSC22D2
hsa-let-7i	MYCN	TSPAN18
hsa-let-7i	MYCN	TXLNA
hsa-let-7i	MYCN	UHRF2
hsa-let-7i	MYCN	USP12
hsa-let-7i	MYCN	VSNL1
hsa-let-7i	MYCN	WDR37
hsa-let-7i	MYCN	WNK3
hsa-let-7i	MYCN	XK
hsa-let-7i	MYCN	YOD1
hsa-let-7i	MYCN	ZNF644
hsa-let-7i	PBX1	ATP2A2
hsa-let-7i	PBX1	BCL2L1
hsa-let-7i	PBX1	BZW2
hsa-let-7i	PBX1	COL14A1
hsa-let-7i	PBX1	COL3A1
hsa-let-7i	PBX1	COL5A2
hsa-let-7i	PBX1	DMD
hsa-let-7i	PBX1	DYRK1A
hsa-let-7i	PBX1	FOXP2
hsa-let-7i	PBX1	GABRA6
hsa-let-7i	PBX1	GDPD1
hsa-let-7i	PBX1	GNPTAB
hsa-let-7i	PBX1	HELZ
hsa-let-7i	PBX1	NCOA1
hsa-let-7i	PBX1	NEFM
hsa-let-7i	PBX1	NLK
hsa-let-7i	PBX1	NUP98
hsa-let-7i	PBX1	OPRM1
hsa-let-7i	PBX1	POGZ
hsa-let-7i	PBX1	RPUSD3
hsa-let-7i	PBX1	SLC6A15
hsa-let-7i	PBX1	STRBP
hsa-let-7i	PBX1	TMPRSS2
hsa-let-7i	PBX1	USP21
hsa-let-7i	PBX1	ZNF354A
hsa-let-7i	PBX1	ZNF644
hsa-miR-1	ETS1	ADAM12
hsa-miR-1	ETS1	ADAR
hsa-miR-1	ETS1	ADPGK
hsa-miR-1	ETS1	AKAP11
hsa-miR-1	ETS1	AKAP12
hsa-miR-1	ETS1	ANKIB1
hsa-miR-1	ETS1	ANKRD29
hsa-miR-1	ETS1	ANP32B
hsa-miR-1	ETS1	ANXA2
hsa-miR-1	ETS1	ANXA4
hsa-miR-1	ETS1	AP1S1
hsa-miR-1	ETS1	AP3D1
hsa-miR-1	ETS1	API5
hsa-miR-1	ETS1	ARCN1
hsa-miR-1	ETS1	ARF3
hsa-miR-1	ETS1	ARHGAP21
hsa-miR-1	ETS1	ARHGEF18
hsa-miR-1	ETS1	ARID2
hsa-miR-1	ETS1	ASH2L
hsa-miR-1	ETS1	ASPH
hsa-miR-1	ETS1	ATP6V1A
hsa-miR-1	ETS1	AZIN1
hsa-miR-1	ETS1	BACH2
hsa-miR-1	ETS1	BAG4
hsa-miR-1	ETS1	BCL11A
hsa-miR-1	ETS1	BCL7A
hsa-miR-1	ETS1	BDNF
hsa-miR-1	ETS1	BET1
hsa-miR-1	ETS1	BLCAP
hsa-miR-1	ETS1	BOLL
hsa-miR-1	ETS1	BPNT1
hsa-miR-1	ETS1	BSCL2
hsa-miR-1	ETS1	BTAF1
hsa-miR-1	ETS1	C20orf112
hsa-miR-1	ETS1	C7orf23
hsa-miR-1	ETS1	CAGE1
hsa-miR-1	ETS1	CALM2
hsa-miR-1	ETS1	CAP1
hsa-miR-1	ETS1	CD2AP
hsa-miR-1	ETS1	CDK9
hsa-miR-1	ETS1	CEBPZ
hsa-miR-1	ETS1	CITED2
hsa-miR-1	ETS1	CLCN3
hsa-miR-1	ETS1	CLTC
hsa-miR-1	ETS1	CNN3
hsa-miR-1	ETS1	COL4A3
hsa-miR-1	ETS1	CORO1B
hsa-miR-1	ETS1	CORO1C
hsa-miR-1	ETS1	CPEB1
hsa-miR-1	ETS1	CREB5
hsa-miR-1	ETS1	CREBL2
hsa-miR-1	ETS1	CREM
hsa-miR-1	ETS1	CTBP2
hsa-miR-1	ETS1	CTTNBP2NL
hsa-miR-1	ETS1	CXorf23
hsa-miR-1	ETS1	DAAM1
hsa-miR-1	ETS1	DDX17
hsa-miR-1	ETS1	DDX3X
hsa-miR-1	ETS1	DDX5
hsa-miR-1	ETS1	DHX15
hsa-miR-1	ETS1	DLG1
hsa-miR-1	ETS1	DLG4
hsa-miR-1	ETS1	DMPK
hsa-miR-1	ETS1	E2F5
hsa-miR-1	ETS1	EAF1
hsa-miR-1	ETS1	EDN1
hsa-miR-1	ETS1	EFNB2
hsa-miR-1	ETS1	EIF1AX
hsa-miR-1	ETS1	EIF4E
hsa-miR-1	ETS1	ELOF1
hsa-miR-1	ETS1	EML3
hsa-miR-1	ETS1	ETS1
hsa-miR-1	ETS1	EYA4
hsa-miR-1	ETS1	FAM91A1
hsa-miR-1	ETS1	FBXO33
hsa-miR-1	ETS1	FBXW7
hsa-miR-1	ETS1	FN1
hsa-miR-1	ETS1	FNDC3A
hsa-miR-1	ETS1	FNDC3B
hsa-miR-1	ETS1	FOSB
hsa-miR-1	ETS1	FOXP1
hsa-miR-1	ETS1	FRAS1
hsa-miR-1	ETS1	FRS2
hsa-miR-1	ETS1	FZD7
hsa-miR-1	ETS1	G6PD
hsa-miR-1	ETS1	GAS2L1
hsa-miR-1	ETS1	GCH1
hsa-miR-1	ETS1	GCLC
hsa-miR-1	ETS1	GDAP1L1
hsa-miR-1	ETS1	GDF6
hsa-miR-1	ETS1	GIT1
hsa-miR-1	ETS1	GJA1
hsa-miR-1	ETS1	GLCCI1
hsa-miR-1	ETS1	GLIS2
hsa-miR-1	ETS1	GNPDA2
hsa-miR-1	ETS1	GPD2
hsa-miR-1	ETS1	GPR125
hsa-miR-1	ETS1	GPR158
hsa-miR-1	ETS1	GPR85
hsa-miR-1	ETS1	H3F3B
hsa-miR-1	ETS1	HACE1
hsa-miR-1	ETS1	HAND2
hsa-miR-1	ETS1	HDAC4
hsa-miR-1	ETS1	HIAT1
hsa-miR-1	ETS1	HIVEP2
hsa-miR-1	ETS1	HMBOX1
hsa-miR-1	ETS1	HMGCR
hsa-miR-1	ETS1	HMGN1
hsa-miR-1	ETS1	HOXB4
hsa-miR-1	ETS1	HS3ST3B1
hsa-miR-1	ETS1	HSP90B1
hsa-miR-1	ETS1	HSPD1
hsa-miR-1	ETS1	IGF1
hsa-miR-1	ETS1	JARID2
hsa-miR-1	ETS1	JOSD1
hsa-miR-1	ETS1	JUND
hsa-miR-1	ETS1	KCNA5
hsa-miR-1	ETS1	KCNIP3
hsa-miR-1	ETS1	KCTD10
hsa-miR-1	ETS1	KCTD13
hsa-miR-1	ETS1	KHSRP
hsa-miR-1	ETS1	KIAA2022
hsa-miR-1	ETS1	KIF2A
hsa-miR-1	ETS1	KLF13
hsa-miR-1	ETS1	KLF4
hsa-miR-1	ETS1	KTN1
hsa-miR-1	ETS1	LARP4
hsa-miR-1	ETS1	LIN7C
hsa-miR-1	ETS1	LRCH1
hsa-miR-1	ETS1	LRRC8A
hsa-miR-1	ETS1	MAB21L1
hsa-miR-1	ETS1	MAGI2
hsa-miR-1	ETS1	MAP1A
hsa-miR-1	ETS1	MAP3K1
hsa-miR-1	ETS1	MAP4K3
hsa-miR-1	ETS1	MAPKBP1
hsa-miR-1	ETS1	MATR3
hsa-miR-1	ETS1	MED1
hsa-miR-1	ETS1	MEOX2
hsa-miR-1	ETS1	MET
hsa-miR-1	ETS1	MGAT4A
hsa-miR-1	ETS1	MIPOL1
hsa-miR-1	ETS1	MLL5
hsa-miR-1	ETS1	MMD
hsa-miR-1	ETS1	MMD2
hsa-miR-1	ETS1	MON2
hsa-miR-1	ETS1	MPP5
hsa-miR-1	ETS1	MPP7
hsa-miR-1	ETS1	MPZ
hsa-miR-1	ETS1	MTSS1
hsa-miR-1	ETS1	MYLK
hsa-miR-1	ETS1	NAALADL2
hsa-miR-1	ETS1	NAP1L5
hsa-miR-1	ETS1	NCK2
hsa-miR-1	ETS1	NCL
hsa-miR-1	ETS1	NCOA3
hsa-miR-1	ETS1	NEDD4L
hsa-miR-1	ETS1	NETO1
hsa-miR-1	ETS1	NFAT5
hsa-miR-1	ETS1	NPAS3
hsa-miR-1	ETS1	NR1H3
hsa-miR-1	ETS1	NR4A2
hsa-miR-1	ETS1	NRP1
hsa-miR-1	ETS1	NUP50
hsa-miR-1	ETS1	OSBPL7
hsa-miR-1	ETS1	OTX2
hsa-miR-1	ETS1	PAFAH1B1
hsa-miR-1	ETS1	PAX3
hsa-miR-1	ETS1	PCDH17
hsa-miR-1	ETS1	PDCD10
hsa-miR-1	ETS1	PDCD4
hsa-miR-1	ETS1	PDGFA
hsa-miR-1	ETS1	PDIK1L
hsa-miR-1	ETS1	PHF6
hsa-miR-1	ETS1	PIAS3
hsa-miR-1	ETS1	PICALM
hsa-miR-1	ETS1	POGK
hsa-miR-1	ETS1	POLDIP3
hsa-miR-1	ETS1	PPIB
hsa-miR-1	ETS1	PPP1R3B
hsa-miR-1	ETS1	PPP2R5A
hsa-miR-1	ETS1	PREX1
hsa-miR-1	ETS1	PTMA
hsa-miR-1	ETS1	PTPLAD1
hsa-miR-1	ETS1	PTPN1
hsa-miR-1	ETS1	PTPRG
hsa-miR-1	ETS1	QKI
hsa-miR-1	ETS1	RAP1A
hsa-miR-1	ETS1	RAP1B
hsa-miR-1	ETS1	RARB
hsa-miR-1	ETS1	RASA1
hsa-miR-1	ETS1	RICTOR
hsa-miR-1	ETS1	RIT2
hsa-miR-1	ETS1	RNF138
hsa-miR-1	ETS1	RNF165
hsa-miR-1	ETS1	RNF38
hsa-miR-1	ETS1	RNGTT
hsa-miR-1	ETS1	RRBP1
hsa-miR-1	ETS1	RSBN1
hsa-miR-1	ETS1	RSBN1L
hsa-miR-1	ETS1	RSPO3
hsa-miR-1	ETS1	SEC63
hsa-miR-1	ETS1	SERP1
hsa-miR-1	ETS1	SETBP1
hsa-miR-1	ETS1	SFRP1
hsa-miR-1	ETS1	SH3BGRL3
hsa-miR-1	ETS1	SLC25A36
hsa-miR-1	ETS1	SLC35F1
hsa-miR-1	ETS1	SLC39A10
hsa-miR-1	ETS1	SLC39A9
hsa-miR-1	ETS1	SLC44A1
hsa-miR-1	ETS1	SLC6A15
hsa-miR-1	ETS1	SLC8A1
hsa-miR-1	ETS1	SLC8A2
hsa-miR-1	ETS1	SMAP1
hsa-miR-1	ETS1	SMARCB1
hsa-miR-1	ETS1	SMARCC1
hsa-miR-1	ETS1	SMEK2
hsa-miR-1	ETS1	SMYD4
hsa-miR-1	ETS1	SNAI2
hsa-miR-1	ETS1	SNAP25
hsa-miR-1	ETS1	SNX2
hsa-miR-1	ETS1	SP2
hsa-miR-1	ETS1	SPRED1
hsa-miR-1	ETS1	SRI
hsa-miR-1	ETS1	SS18
hsa-miR-1	ETS1	STAG2
hsa-miR-1	ETS1	STARD7
hsa-miR-1	ETS1	STC2
hsa-miR-1	ETS1	STK39
hsa-miR-1	ETS1	SULF1
hsa-miR-1	ETS1	TAGLN2
hsa-miR-1	ETS1	TBC1D15
hsa-miR-1	ETS1	TBP
hsa-miR-1	ETS1	TEX2
hsa-miR-1	ETS1	TGFBR3
hsa-miR-1	ETS1	TGIF2
hsa-miR-1	ETS1	THBS1
hsa-miR-1	ETS1	TIMP3
hsa-miR-1	ETS1	TMCC1
hsa-miR-1	ETS1	TMEM135
hsa-miR-1	ETS1	TMEM55B
hsa-miR-1	ETS1	TNKS2
hsa-miR-1	ETS1	TNPO1
hsa-miR-1	ETS1	TNPO2
hsa-miR-1	ETS1	TPM3
hsa-miR-1	ETS1	TPM4
hsa-miR-1	ETS1	TRAPPC3
hsa-miR-1	ETS1	TRHDE
hsa-miR-1	ETS1	TRIM2
hsa-miR-1	ETS1	TSPAN4
hsa-miR-1	ETS1	TSPAN9
hsa-miR-1	ETS1	TTC7B
hsa-miR-1	ETS1	UBE2H
hsa-miR-1	ETS1	UBE4A
hsa-miR-1	ETS1	UBN1
hsa-miR-1	ETS1	USP33
hsa-miR-1	ETS1	UST
hsa-miR-1	ETS1	UTRN
hsa-miR-1	ETS1	VAMP2
hsa-miR-1	ETS1	VAMP4
hsa-miR-1	ETS1	VGLL4
hsa-miR-1	ETS1	WASL
hsa-miR-1	ETS1	WDR1
hsa-miR-1	ETS1	WDR48
hsa-miR-1	ETS1	WNK3
hsa-miR-1	ETS1	XPO6
hsa-miR-1	ETS1	YWHAZ
hsa-miR-1	ETS1	ZBTB4
hsa-miR-1	ETS1	ZBTB41
hsa-miR-1	ETS1	ZC3H7B
hsa-miR-1	ETS1	ZFHX4
hsa-miR-1	ETS1	ZFP36L1
hsa-miR-1	ETS1	ZMYND11
hsa-miR-1	ETS1	ZNF146
hsa-miR-1	ETS1	ZNF148
hsa-miR-1	ETS1	ZNF217
hsa-miR-1	ETS1	ZNF236
hsa-miR-1	ETS1	ZNF26
hsa-miR-1	ETS1	ZNF580
hsa-miR-1	KLF4	ADAM12
hsa-miR-1	KLF4	ADAR
hsa-miR-1	KLF4	ADPGK
hsa-miR-1	KLF4	AKAP11
hsa-miR-1	KLF4	AKAP12
hsa-miR-1	KLF4	ANKIB1
hsa-miR-1	KLF4	ANP32B
hsa-miR-1	KLF4	ANXA2
hsa-miR-1	KLF4	ANXA4
hsa-miR-1	KLF4	AP1S1
hsa-miR-1	KLF4	AP3D1
hsa-miR-1	KLF4	API5
hsa-miR-1	KLF4	ARCN1
hsa-miR-1	KLF4	ARF3
hsa-miR-1	KLF4	ARHGAP21
hsa-miR-1	KLF4	ARHGEF18
hsa-miR-1	KLF4	ARID2
hsa-miR-1	KLF4	ASH2L
hsa-miR-1	KLF4	ASPH
hsa-miR-1	KLF4	ATP6V1A
hsa-miR-1	KLF4	AZIN1
hsa-miR-1	KLF4	BACH2
hsa-miR-1	KLF4	BAG4
hsa-miR-1	KLF4	BCL11A
hsa-miR-1	KLF4	BDNF
hsa-miR-1	KLF4	BET1
hsa-miR-1	KLF4	BLCAP
hsa-miR-1	KLF4	BOLL
hsa-miR-1	KLF4	BPNT1
hsa-miR-1	KLF4	BSCL2
hsa-miR-1	KLF4	C20orf112
hsa-miR-1	KLF4	C7orf23
hsa-miR-1	KLF4	CAGE1
hsa-miR-1	KLF4	CAP1
hsa-miR-1	KLF4	CD2AP
hsa-miR-1	KLF4	CDK9
hsa-miR-1	KLF4	CEBPZ
hsa-miR-1	KLF4	CITED2
hsa-miR-1	KLF4	CLCN3
hsa-miR-1	KLF4	CNN3
hsa-miR-1	KLF4	COL4A3
hsa-miR-1	KLF4	CORO1B
hsa-miR-1	KLF4	CORO1C
hsa-miR-1	KLF4	CPEB1
hsa-miR-1	KLF4	CREB5
hsa-miR-1	KLF4	CREBL2
hsa-miR-1	KLF4	CREM
hsa-miR-1	KLF4	CTBP2
hsa-miR-1	KLF4	CTTNBP2NL
hsa-miR-1	KLF4	DAAM1
hsa-miR-1	KLF4	DDX3X
hsa-miR-1	KLF4	DDX5
hsa-miR-1	KLF4	DHX15
hsa-miR-1	KLF4	DLG1
hsa-miR-1	KLF4	DLG4
hsa-miR-1	KLF4	DMPK
hsa-miR-1	KLF4	E2F5
hsa-miR-1	KLF4	EFNB2
hsa-miR-1	KLF4	EIF1AX
hsa-miR-1	KLF4	EIF4E
hsa-miR-1	KLF4	EML3
hsa-miR-1	KLF4	ETS1
hsa-miR-1	KLF4	EYA4
hsa-miR-1	KLF4	FAM91A1
hsa-miR-1	KLF4	FBXO33
hsa-miR-1	KLF4	FBXW7
hsa-miR-1	KLF4	FN1
hsa-miR-1	KLF4	FNDC3A
hsa-miR-1	KLF4	FNDC3B
hsa-miR-1	KLF4	FOSB
hsa-miR-1	KLF4	FOXP1
hsa-miR-1	KLF4	FRAS1
hsa-miR-1	KLF4	FRS2
hsa-miR-1	KLF4	FZD7
hsa-miR-1	KLF4	G6PD
hsa-miR-1	KLF4	GAS2L1
hsa-miR-1	KLF4	GCH1
hsa-miR-1	KLF4	GCLC
hsa-miR-1	KLF4	GDAP1L1
hsa-miR-1	KLF4	GDF6
hsa-miR-1	KLF4	GIT1
hsa-miR-1	KLF4	GLCCI1
hsa-miR-1	KLF4	GNPDA2
hsa-miR-1	KLF4	GPD2
hsa-miR-1	KLF4	GPR125
hsa-miR-1	KLF4	HDAC4
hsa-miR-1	KLF4	HIAT1
hsa-miR-1	KLF4	HIVEP2
hsa-miR-1	KLF4	HMBOX1
hsa-miR-1	KLF4	HMGCR
hsa-miR-1	KLF4	HMGN1
hsa-miR-1	KLF4	HOXB4
hsa-miR-1	KLF4	HS3ST3B1
hsa-miR-1	KLF4	HSP90B1
hsa-miR-1	KLF4	HSPD1
hsa-miR-1	KLF4	IGF1
hsa-miR-1	KLF4	JARID2
hsa-miR-1	KLF4	JOSD1
hsa-miR-1	KLF4	JUND
hsa-miR-1	KLF4	KCNIP3
hsa-miR-1	KLF4	KCTD10
hsa-miR-1	KLF4	KCTD13
hsa-miR-1	KLF4	KHSRP
hsa-miR-1	KLF4	KIAA2022
hsa-miR-1	KLF4	KIF2A
hsa-miR-1	KLF4	KLF13
hsa-miR-1	KLF4	KLF4
hsa-miR-1	KLF4	KTN1
hsa-miR-1	KLF4	LARP4
hsa-miR-1	KLF4	LIN7C
hsa-miR-1	KLF4	LRCH1
hsa-miR-1	KLF4	LRRC8A
hsa-miR-1	KLF4	MAGI2
hsa-miR-1	KLF4	MAP1A
hsa-miR-1	KLF4	MAP3K1
hsa-miR-1	KLF4	MAP4K3
hsa-miR-1	KLF4	MAPKBP1
hsa-miR-1	KLF4	MATR3
hsa-miR-1	KLF4	MED1
hsa-miR-1	KLF4	MEOX2
hsa-miR-1	KLF4	MET
hsa-miR-1	KLF4	MGAT4A
hsa-miR-1	KLF4	MMD
hsa-miR-1	KLF4	MMD2
[truncated: 127,110 more rows]
